# Supplementary material for: Impairment of adrenergically-regulated thermogenesis in brown fat of obesity-resistant mice is compensated by non-shivering thermogenesis in skeletal muscle
Source: Mol Metab. 2023 Jan 30;69:101683. doi: 10.1016/j.molmet.2023.101683 (PMC9922683; doi:10.1016/j.molmet.2023.101683)
Supplement: Multimedia component 2 [file mmc2.xlsx]

## Sheet: 2A
qPCR: Ucp1 expression normalized to geometric mean of housekeeping genes (A.U.)
iBAT						rpWAT						iWAT						eWAT
AJ-WA	AJ-CA		B6-WA	B6-CA		AJ-WA	AJ-CA		B6-WA	B6-CA		AJ-WA	AJ-CA		B6-WA	B6-CA		AJ-WA	AJ-CA		B6-WA	B6-CA
4.14585	15.0671		2.37293	16.3362		0.204949	1.83613		0.00307898	1.72508		0.254664	2.02792		0.00449748	3.6765		0.00054053	0.0259462		0.00010408	1.8188e-05
4.86239	24.0561		2.97935	19.8583		0.0604408	0.657471		0.0481384	0.156402		0.151599	3.24526		0.00775854	2.03261		0.00138426	0.00804142		0.00020317	0.00017646
3.85928	30.5549		1.81085	16.5451		1.1355	2.14355		0.0320915	0.0893121		0.108192	2.59368		0.00515433	4.24275		0.00203372	0.0135553		2.9039e-05	0.00054555
7.74537	24.6754		2.51984	9.81508		0.679086	3.79298		0.312443	0.137262		0.0591969	1.19886		0.00179309	3.09871		0.00034447	0.01822		7.8063e-05	0.00025363
				10.2912		0.0545983	2.64818			0.185995			3.35195			4.42804		0.00179102	0.00942037			0.00017045
						0.0460709	2.38116			4.06992								0.00135421
										0.193893
mean						mean						mean						mean
5.15322	23.5884		2.42074	14.5692		0.363442	2.24325		0.0989381	0.936838		0.143413	2.48353		0.00480086	3.49572		0.00124137	0.0150367		0.000103588	0.000232856
SEM						SEM						SEM						SEM
0.889423	3.19563		0.240853	1.94813		0.183371	0.419327		0.0717766	0.567366		0.0416099	0.400279		0.00122514	0.433489		0.00027439	0.0032544		3.66582e-05	8.69961e-05

## Sheet: 2C
Western blot: UCP1 per protein (A.U./μg protein)
iBAT						rpWAT						iWAT
AJ-WA	AJ-CA		B6-WA	B6-CA		AJ-WA	AJ-CA		B6-WA	B6-CA		AJ-WA	AJ-CA		B6-WA	B6-CA
0.488219	2.63671		0.038555	1.66016		0.000518	0.080392		2e-06	2.9e-05		0.001019	0.103726		8.2e-05	0.067507
0.149869	1.57807		0.06954	0.988845		0.002935	0.003797		0	5e-06		0.001399	0.079185		7.6e-05	0.08139
0.612859	2.22686		0.256256	1.73954		0.00037	0.046848		6e-06	0.000429		0.002566	0.079716		3.4e-05	0.087871
0.397791	1.30208		0.106554	1.66466		0.00013	0.009632		0	0.000671		0.006662	0.154998		2e-06	0.16635
0.345695	1.4938		0.072771	1.37995		0.00046	0.01924		5e-06	0.000143		0.000857	0.032374		4e-06	0.080478
0.217162	1.10195		0.072558	1.17281		6.9e-05	0.004085		0	0.000318		0.003542	0.049155		0.000477	0.060874
0.34104	1.10146		0.113752	1.80487		0.000849	0.037393		0	0.000187		0.005651			9.6e-05	0.088595
0.294708	1.55668			1.14586		7e-05	0.014681			0.040986
0.343021	1.47151			2.1691		0.010505	0.002138			0.000518
mean						mean						mean
0.354485	1.60768		0.104284	1.52509		0.00176733	0.0242451		1.85714e-06	0.00480956		0.00309943	0.0831923		0.000110143	0.0904379
SEM						SEM						SEM
0.0458266	0.170078		0.0270438	0.126562		0.00113175	0.00872383		9.86301e-07	0.00452267		0.00087193	0.0176511		6.27734e-05	0.0132319

## Sheet: 2D
Western blot: Total UCP1 (A.U./depot)
iBAT						rpWAT						iWAT
AJ-WA	AJ-CA		B6-WA	B6-CA		AJ-WA	AJ-CA		B6-WA	B6-CA		AJ-WA	AJ-CA		B6-WA	B6-CA
2961.07	25352.9		372.37	25127.7		0.73	74.8		0	0.04		11.16	960.17		0.4	731.35
995.92	11820.8		760.27	9478.22		5.81	4.53		0	0.01		10.04	877.42		0.45	633.28
3704.25	19645.5		2414.68	19979.6		0.64	146.53		0.01	0.57		20.76	820.36		0.18	944.95
2422.25	14426.6		181.9	15828.2		0.16	14.63		0	0.86		46.84	1170.73		0.01	1158.24
1989.52	14190.6		511.7	12379.2		0.67	61.01		0	0.19		8.4	187.44		0.03	691.93
1610.71	9851.6		476.99	11660.4		0.11	8.71		0	0.55		28.9	397.81		3.49	518.58
2127.57	9312.67		775.66	17426.3		1.29	40.22		0	0.2		41.37			0.71	826.14
1309.93	22480.2			10275.4		0.08	17.45			35.58
1624.2	10989.5			26506.8		22.11	3.24			1.03
mean						mean						mean
2082.82	15341.2		784.796	16518		3.51111	41.2356		0.00142857	4.33667		23.9243	735.655		0.752857	786.353
SEM						SEM						SEM
282.307	1935.4		282.847	2096.43		2.40011	15.6915		0.00142857	3.90723		5.89786	150.737		0.465795	80.4912

## Sheet: 3B
INCA: Δ AUC of oxygen consumption after injection of CL316.243 (ml/h)
AJ-WA	AJ-CA		B6-WA	B6-CA
11.6309	34.724		39.3163	65.3695
25.1927	61.9788		51.0043	77.3159
24.9516	11.5916		14.1317	91.4121
28.8837	14.4255		25.2631	31.8008
-7.35168	4.1736		29.0351	29.4743
33.4263	6.1608		-1.65412	60.3853
40.6597	38.0263		28.5543	67.6799
	39.3953
	64.9165
mean
22.4847	30.5992		26.5215	60.4911
SEM
6.00085	7.66515		6.40409	8.59104

## Sheet: 3D
INCA: Δ body temperature after injection of CL316.243 (°C)
AJ-WA	AJ-CA		B6-WA	B6-CA
-0.0028	1.92147		2.94453	2.83133
1.9272	1.97387		3.158	3.6824
1.7864	0.4948		1.34106	3.60813
1.7896	1.08724		1.17733	2.3216
-0.61958	0.484533		1.63293	2.02476
2.17827	0.967467		0.917467	4.569
2.5812	2.88867		1.7348	4.30878
	2.54227
	2.76
mean
1.37718	1.68003		1.84373	3.33514
SEM
0.453108	0.316411		0.329144	0.367219

## Sheet: 3F
INCA: Δ AUC of oxygen consumption after injection of norepinephrine (ml/h)
AJ-WA	AJ-CA		B6-WA	B6-CA
47.6538	52.4236		21.647	48.9164
27.7506	44.4075		23.9495	39.4387
49.7138	56.7455		15.0633	41.4569
10.8693	45.7277		15.1948	47.3398
16.2062	5.39247		22.0595	62.4623
24.8696	18.2361		19.4876	68.6673
29.3572	26.5102		10.8462	22.5913
15.1166	22.7216		17.6946	63.2346
24.7091	26.4149		20.2156	70.2164
	26.706			35.6831
	35.8306			13.4854
	31.3521			62.5572
				64.7472
mean
27.3607	32.7057		18.462	49.292
SEM
4.52639	4.31157		1.38514	5.02467

## Sheet: 4C
PET: CL-stimulated FDG uptake (% of injected dose)
AJ-WA	AJ-CA		B6-WA	B6-CA
2.8022	5.2722		1.8454	9.3097
2.2906	5.1417		2.2088	9.8266
1.732	5.2286		2.1372	9.7628
4.1696	7.9355		3.3888	10.4249
2.7188	6.7149		2.1047	9.9808
3.0091	9.4339		1.8023	8.1895
1.9923
3.7889
mean
2.81294	6.62113		2.24787	9.58238
SEM
0.297466	0.721006		0.237803	0.31492

## Sheet: 5A
Mass spectrometry - label-free quantification: UCP1 per protein (A.U./μg protein)
AJ-WA	AJ-CA		B6-WA	B6-CA
3664800000	6081350000		1702750000	7805650000
2082000000	10843500000		2098900000	6747350000
3028300000	10025250000		1727400000	7946250000
3175050000	7327450000		1391800000	8175400000
mean
2987537500	8569387500		1730212500	7668662500
SEM
3.31097e+08	1.11892e+09		1.44688e+08	3.16415e+08

## Sheet: 5B
Mass spectrometry vs Western blot: UCP1 (A.U./μg protein)
	MS-LFQ	WB
AJ - WA
	3664800000	0.535516
	2082000000	0.357534
	3028300000	0.41939
	3175050000	0.387323
AJ - CA
	6081350000	0.770115
	10843500000	1.05038
	10025250000	1.11766
	7327450000	1.12031
B6 - WA
	1702750000	0.229346
	2098900000	0.327451
	1727400000	0.261096
	1391800000	0.188616
B6 - CA
	7805650000	0.866853
	6747350000	0.909408
	7946250000	0.830406
	8175400000	0.917807

## Sheet: 6C
Muscle activity: Low-intensity shivering (A.U.)
Animal #	AJ-WA	AJ - 2 day cold	AJ-CA		Animal #	B6-WA	B6 - 2 day cold	B6-CA
AJ-1	7302.56	64070.1	40370.9		B6-1	14266.8	41176.8	38977.3
AJ-2	5239.97	71470.3			B6-2	11917.1	62606.1	53068.9
AJ-3	9770.99	63187.1	38877.9		B6-3	10508.7	42164.9	97852
AJ-4	8301.36	47114.4	33518.1		B6-4	10509.9	68496.9	61899.2
AJ-5	13172.2		42298.8		B6-5	17971.8		56882
AJ-6	6534.43	79129.8	32739.1		B6-6	6411.26	64469.7
AJ-7	4573.02		16557.6		B6-7	9972.44	55965.1	64021.3
AJ-8	7487.34	44220	20861.6

[truncated: 16 more sheets: 6D, 7E, 7F, 8B, 8C, 8D, 8E, 8G, 8H, S2B, S2C, S3B, S4A, S6B, S6C, S6D]
