# Supplementary material for: Impairment of adrenergically-regulated thermogenesis in brown fat of obesity-resistant mice is compensated by non-shivering thermogenesis in skeletal muscle
Source: Mol Metab. 2023 Jan 30;69:101683. doi: 10.1016/j.molmet.2023.101683 (PMC9922683; doi:10.1016/j.molmet.2023.101683)
Supplement: Multimedia component 3 [file mmc3.xlsx]

## Sheet: BAT_proteomics
							P100	P101	P102	P103	P104	P105	P106	P107	P108	P109	P110	P111	P112	P113	P114	P115
UNIPROT IDs	Gene Entrez IDs	KO number	Gene ontology ID - main	Protein names	ENTRY NAME UNIPROT	Gene names	AJ-WA	AJ-WA	AJ-WA	AJ-WA	AJ-CA	AJ-CA	AJ-CA	AJ-CA	B6-WA	B6-WA	B6-WA	B6-WA	B6-CA	B6-CA	B6-CA	B6-CA
A0A075B5M1			GO:0002377	Immunoglobulin kappa variable 4-63	A0A075B5M1	Igkv4-63	0	0	3616300	0	0	0	0	0	0	0	0	0	0	0	0	0
A0A075B5M7			GO:0002377	Immunoglobulin kappa variable 5-39	A0A075B5M7	Igkv5-39	0	0	0	0	0	0	0	0	0	0	0	0	0	43831000	0	0
A0A075B5N9			GO:0002377	Immunoglobulin kappa variable 3-7	A0A075B5N9	Igkv3-7	6140300	0	0	0	0	0	5331950	0	0	0	0	0	0	5963700	0	0
A0A075B5P3			GO:0001798	Immunoglobulin heavy constant gamma 2B (Fragment)	A0A075B5P3	Ighg2b	18666000	0	20436000	15609000	19312000	20130000	16645000	19296000	12619500	18421000	14970000	19152000	17433500	62716500	15755500	19488500
A0A075B5P4			GO:0001788	Ig gamma-1 chain C region secreted form (Fragment)	A0A075B5P4	Ighg1	9858200	0	7832900	7092600	8417350	9014600	6149900	7219800	6155800	7763950	8617000	12066000	7254500	12166500	0	7490300
A0A075B5P5			GO:0003823	Immunoglobulin heavy constant gamma 3 (Fragment)	A0A075B5P5	Ighg3	6711400	0	0	4173000	0	5664600	0	0	17412500	5196100	0	6031400	6385000	7065800	0	5733500
A0A075B5P6			GO:0000187	Immunoglobulin heavy constant mu (Fragment)	A0A075B5P6	Ighm	53574000	52390500	47717000	57274000	61444000	67548000	58243500	46985000	54607000	31372500	44007000	40933500	55685500	69411500	58704500	64728500
A0A075B5Q9			GO:0003823	Immunoglobulin heavy variable 5-15	A0A075B5Q9	Ighv5-15	0	0	0	0	0	1365800	0	0	0	0	0	0	0	0	0	0
A0A075B677			GO:0002377	Immunoglobulin kappa variable 4-53	A0A075B677	Igkv4-53	0	0	0	0	0	0	0	0	0	0	807870	0	0	0	0	0
A0A075B6A3			GO:0002385	Immunoglobulin heavy constant alpha (Fragment)	A0A075B6A3	Igha	0	8026800	0	7227400	8554550	9102750	11659500	0	7351600	7554400	7244700	0	11174500	0	7162200	0
A0A087WQE6			GO:0006511	Elongin-C (Fragment)	A0A087WQE6	Eloc Tceb1	46527000	58744000	46599500	59619000	47283500	60872000	60026500	54123000	67558000	56601500	45569500	63614500	61881000	56338500	55103500	56924500
A0A087WQF8	16709		GO:0007018	Kinectin	A0A087WQF8	Ktn1	8479200	11519000	4616850	6415400	7673200	0	0	0	7658700	7713000	10409900	9033900	3973700	6354700	5226300	4939500
A0A087WQH8				Probable UDP-sugar transporter protein SLC35A4	A0A087WQH8	Slc35a4	32212000	25647500	35247000	39922000	29524500	38969500	45431500	38624500	24359500	26226000	19448000	22267000	33149500	26058500	30225500	32279000
A0A087WQS0	21961	K18080	GO:0003779	Tensin 1	A0A087WQS0	Tns1	193740000	142555000	170945000	181025000	132765000	177090000	131900000	142150000	162850000	170490000	166620000	147855000	203925000	185190000	196295000	155435000
A0A087WQS2	66882		GO:0005737	Basic leucine zipper and W2 domain-containing protein 1	A0A087WQS2	Bzw1	6049800	0	6976650	7052800	6761000	9702900	8903000	8663550	7065500	6727550	7429600	6784700	8950000	7964300	9220450	8427650
A0A087WQS5			GO:0008289	ATP synthase, H+-transporting, mitochondrial F0 complex, subunit C2 (subunit 9) (Fragment)	A0A087WQS5	Atp5g2	16503500	11629500	11148500	12112000	31246500	0	14527000	15615500	9302100	13179000	20694000	12387000	9494400	12882500	21878000	20076000
A0A087WQT6	12370		GO:0005654	Caspase-8	A0A087WQT6	Casp8	0	0	0	0	0	0	0	0	0	0	0	0	0	4718600	0	0
A0A087WQV4	68235		GO:0048666	Maturin	A0A087WQV4	Mturn	0	0	0	0	0	0	0	0	3291600	0	0	0	0	0	0	0
A0A087WR20			GO:0008234	Pro-cathepsin H (Fragment)	A0A087WR20	Ctsh	4538100	5299900	0	0	8585100	0	0	7651350	7213600	9905550	10502500	9529750	18374500	20696000	6495800	8161050
A0A087WRE7			GO:0005739	Hydroxyacid-oxoacid transhydrogenase, mitochondrial (Fragment)	A0A087WRE7	Adhfe1	332895000	253360000	448725000	475060000	195030000	319030000	309095000	266585000	400060000	456425000	394355000	374515000	342445000	319175000	285095000	309080000
A0A087WRP7			GO:0009897	Lymphocyte antigen 6C1 (Fragment)	A0A087WRP7	Ly6c1	75557500	90977500	93680000	98264500	80297000	69755500	101047000	94763000	109148500	61306500	52179500	72480500	66634000	86756000	86720000	89302500
A0A087WSF0			GO:0001501	Histone deacetylase 4 (Fragment)	A0A087WSF0	Hdac4	0	0	0	0	0	0	0	0	0	0	0	0	0	3039700	0	0
A0A087WSM1			GO:0019904	Islet cell autoantigen 1-like protein	A0A087WSM1	Ica1l	0	0	0	0	0	0	0	0	0	0	0	0	0	0	0	2213900
A0A087WSP0			GO:0005509	Dystonin	A0A087WSP0	Dst	3366700	0	3828800	3730100	3696900	0	0	3550000	3192750	3767500	3684700	5122000	0	0	3344500	3246800
A0A0A0MQ68	270076	K00252	GO:0000062	Glutaryl-CoA dehydrogenase, mitochondrial	A0A0A0MQ68	Gcdh	189140000	113925000	172680000	162030000	74589000	123150000	92833500	98165500	208355000	209965000	184855000	170260000	135420000	111810000	142465000	149635000
A0A0A0MQ73	381022	K09187	GO:0008284	Histone-lysine N-methyltransferase 2D	A0A0A0MQ73	Kmt2d	0	0	0	0	0	0	0	0	0	0	0	0	451310000	0	0	0
A0A0A0MQ90	20196		GO:0005507	Protein S100-A13	A0A0A0MQ90	S100a13	221525000	226000000	170825000	223735000	226825000	195505000	229630000	245085000	348170000	265840000	213565000	217820000	268945000	343915000	317345000	273080000
A0A0A0MQA3	20700		GO:0005615	Alpha-1-antitrypsin 1-1	A0A0A0MQA3	Serpina1a	0	0	0	0	0	0	0	0	0	0	0	0	0	0	27303000	0
A0A0A0MQA5			GO:0003924	Tubulin alpha chain (Fragment)	A0A0A0MQA5	Tuba4a	52721500	103346000	54193000	57163500	113045000	88973000	90418500	74374000	68144500	43019000	91279000	85536500	75665000	99262000	75329000	78756500
A0A0A0MQC7			GO:0005737	Microtubule-associated protein	A0A0A0MQC7	Mapt	22513000	14630500	11825000	23408000	44206500	8589750	0	26157000	16309000	26676000	10222650	13817500	8124350	18400500	10540500	19060500
A0A0A0MQD5			GO:0000165	SH3 and multiple ankyrin repeat domains protein 3	A0A0A0MQD5	Shank3	0	0	10925000	11398500	0	0	0	0	0	0	0	0	0	0	0	0
A0A0A0MQD7	241694		GO:0005096	Ral GTPase-activating protein subunit alpha-2	A0A0A0MQD7	Ralgapa2	0	0	0	2201800	0	3048900	0	0	0	1537600	0	0	1297200	0	0	0
A0A0A0MQF6	14433		GO:0004365	Glyceraldehyde-3-phosphate dehydrogenase (EC 1.2.1.12)	A0A0A0MQF6	Gapdh	5266750000	10707000000	4445550000	5667400000	13383500000	9488550000	10514000000	9872450000	5746450000	5855800000	7255750000	7865250000	9709950000	10052000000	9859250000	10243500000
A0A0A0MQJ4			GO:0003779	Phosphatase and actin regulator 4 (Fragment)	A0A0A0MQJ4	Phactr4	0	0	0	0	0	0	0	0	0	0	0	0	0	0	0	563720
A0A0A0MQL8			GO:0005737	NudC domain-containing protein 3 (Fragment)	A0A0A0MQL8	Nudcd3	3765650	4141950	3604600	4378700	4077600	6500200	4437300	5657600	2972100	3293050	2771000	3514450	3688550	3877100	3602600	3809800
A0A0A0MQM0			GO:0003746	Eukaryotic translation initiation factor 5A (eIF-5A) (Fragment)	A0A0A0MQM0	Eif5a	291405000	408460000	309555000	339670000	375640000	346615000	348850000	384060000	359795000	304285000	249140000	292695000	401345000	388900000	358970000	382695000
A0A0A0MQP1			GO:0016021	Polycystic kidney disease protein 1-like 1	A0A0A0MQP1	Pkd1l1	0	0	0	0	0	0	0	0	0	0	0	0	0	0	2984100	0
A0A0A6YVR9			GO:0005743	SURF1-like protein (Fragment)	A0A0A6YVR9	Surf1	6528200	0	0	4700900	0	7791200	6894100	6473850	5755350	0	4948250	0	0	6493600	6476300	6668500
A0A0A6YVS2			GO:0005262	Calcium load-activated calcium channel (Fragment)	A0A0A6YVS2	Tmco1	32128000	27187500	39741000	24617500	23293000	32697000	31148000	22123500	30572000	33430500	30221500	24951500	32058000	28210000	32339500	36724000
A0A0A6YVU8			GO:0005634	MCG119397 (Predicted pseudogene 9774)	A0A0A6YVU8	Gm9774 mCG_119397	9632850	8553550	4768950	8584150	9393750	9775400	9051600	8918900	9399750	8351750	9166400	8147150	10594000	0	7315500	8208800
A0A0A6YVY7			GO:0004843	Ubiquitin carboxyl-terminal hydrolase 4	A0A0A6YVY7	Usp4	0	0	5721150	6211300	0	0	0	0	0	0	0	0	0	0	0	0
A0A0A6YW80			GO:0005634	N-alpha-acetyltransferase 15, NatA auxiliary subunit	A0A0A6YW80	Naa15	7409900	6325400	5011450	6127700	6218800	4430400	7105200	6736000	0	5124500	5942600	5049700	6145750	5592900	6526650	5427850
A0A0A6YW87			GO:0016021	Cornichon homolog 4 (Drosophila), isoform CRA_a (Protein cornichon homolog 4)	A0A0A6YW87	Cnih4 mCG_19851	0	0	0	0	0	0	0	0	0	0	0	0	0	0	0	8135900
A0A0A6YWF9	18213		GO:0004714	Tyrosine-protein kinase receptor (EC 2.7.10.1)	A0A0A6YWF9	Ntrk3	0	0	0	0	0	0	0	0	0	2838600	0	0	0	0	0	0
A0A0A6YWM5	98732		GO:0043087	Rab3 GTPase-activating protein non-catalytic subunit	A0A0A6YWM5	Rab3gap2	5276850	0	2988900	3324050	0	4352500	3774250	4151800	3972500	2705250	3644700	3746500	3824650	4000100	3659600	3619500
A0A0A6YX18	108664		GO:0000221	V-type proton ATPase subunit H	A0A0A6YX18	Atp6v1h	30480500	26336500	31211500	26174000	23262500	31540000	27560500	29316000	24652500	27336500	20873500	20754500	29373000	22949000	24935500	28641500
A0A0A6YX45			GO:0002070	Transmembrane protein 79 (Fragment)	A0A0A6YX45	Tmem79	23766000	22102500	20785500	21082500	18274500	18525500	18297000	18039000	20739000	13633000	13331000	9701850	17924000	18102000	26308000	22087000
A0A0A6YX73			GO:0005952	cAMP-dependent protein kinase type II-alpha regulatory subunit	A0A0A6YX73	Prkar2a	18054500	29482000	15558000	13792000	29773000	15776500	18104000	16132500	16507000	16527500	23505000	23912000	12552000	18178000	12579500	12158500
A0A0A6YXE3			GO:0046872	Muscleblind-like protein 1	A0A0A6YXE3	Mbnl1	8377600	9441050	6306850	7051700	7597800	9500250	9645150	7415050	9619800	7366050	7387950	0	10357500	11181300	7522800	6643300
A0A0A6YY53			GO:0002455	Immunoglobulin heavy constant gamma 2C (Fragment)	A0A0A6YY53	Ighg2c	0	0	0	0	0	0	0	0	6481900	0	0	0	0	21718000	0	0
A0A0A6YYE7			GO:0002377	Immunoglobulin kappa variable 4-57 (Fragment)	A0A0A6YYE7	Igkv4-57	0	0	0	0	0	0	0	0	0	0	0	0	0	0	0	2747500
A0A0B4J1E2	66354	K06063	GO:0000398	SNW domain-containing protein 1	A0A0B4J1E2	Snw1	0	0	0	0	0	0	0	0	0	0	0	0	0	2923100	0	0
A0A0B4J1E7			GO:0005634	Importin subunit alpha-3	A0A0B4J1E7	Kpna4	25552000	31231000	34375500	35601000	28094000	24339000	25077500	24416000	24569500	34379000	31256000	38432000	28153500	29287000	24398500	26474000
A0A0B4J1I9			GO:0002377	Immunoglobulin kappa variable 4-55 (Fragment)	A0A0B4J1I9	Igkv4-55	0	0	0	0	0	0	0	0	0	0	0	0	0	0	0	2267200
A0A0B4J1L8			GO:0002763	Immunoglobulin superfamily member 2	A0A0B4J1L8	Cd101	53935500	0	0	0	0	0	0	0	0	0	28405000	0	0	0	0	0
A0A0F6AIX6	68832		GO:0005783	Lipid droplet-associated hydrolase	A0A0F6AIX6	Ldah	15901000	13960500	15885000	13056500	15161000	20377500	17571500	17781000	11379000	14075000	14058500	13459500	18220000	14851500	17608500	19713500
A0A0G2JDR2			GO:0016021	Endomucin (Fragment)	A0A0G2JDR2	Emcn	0	0	0	0	0	0	0	0	0	0	0	0	0	0	0	982450
A0A0G2JDW7			GO:0003735	40S ribosomal protein S27 (Fragment)	A0A0G2JDW7	Rps27	27609000	28649000	45188000	43005500	31248000	44469500	34980500	33453500	25093500	38194000	28891000	35678500	47546500	47930000	40910500	39591000
A0A0G2JE32			GO:0005524	Ubiquitin-conjugating enzyme E2 D3 (Fragment)	A0A0G2JE32	Ube2d3	0	22695000	19942000	20608000	21502500	13860300	19167000	19187000	17030500	17486000	11300000	18996000	22485000	22839000	19927500	21262000
A0A0G2JEC4			GO:0005737	Endophilin-B1	A0A0G2JEC4	Sh3glb1	53323000	54789500	59312500	65360000	41087000	46898000	37115000	43006500	47817500	62161000	48771500	65951500	50314000	45671500	42700500	40803500
A0A0G2JEF1			GO:0044237	Translation initiation factor eIF-2B subunit alpha	A0A0G2JEF1	Eif2b1	0	0	0	0	0	0	0	0	0	0	0	0	0	0	0	650510
A0A0G2JEG0			GO:0005524	Mevalonate kinase	A0A0G2JEG0	Mvk	0	0	0	0	0	0	0	0	0	0	0	4069600	0	0	0	0
A0A0G2JEK2			GO:0046872	Cysteine-rich protein 1 (Cysteine-rich protein 1 (Intestinal), isoform CRA_a)	A0A0G2JEK2	Crip1 mCG_15414	20761000	15547000	25883000	31896500	68343500	28535500	26236000	31453000	28823000	25071000	40344000	18564000	74426500	92288000	59601500	37982500
A0A0G2JEP0	14359		GO:0002151	Fragile X mental retardation syndrome-related protein 1	A0A0G2JEP0	Fxr1	11479000	8677050	8141800	9770400	12615500	11365500	11967500	13273000	8348700	8199000	7327000	8164800	11263500	10657000	10041500	11279000
A0A0G2JF68			GO:0000151	BRCA1-associated protein (Fragment)	A0A0G2JF68	Brap	0	0	0	0	0	0	0	603820	0	0	0	0	0	0	0	0
A0A0G2JFB2			GO:0003723	Tudor and KH domain-containing protein	A0A0G2JFB2	Tdrkh	13139000	9052200	10038000	9212250	0	0	5306800	6432800	15981000	9938150	9891700	6979300	6807000	4720300	5270400	6255300
A0A0G2JFZ8			GO:0016021	Nuclear pore membrane glycoprotein 210-like	A0A0G2JFZ8	Nup210l	0	0	0	8864600	0	0	0	9214900	0	9032200	0	0	0	0	0	0
A0A0G2JG00			GO:0003723	Far upstream element-binding protein 1	A0A0G2JG00	Fubp1	46401500	48923500	38813500	45626000	44823000	38953500	33521000	46188000	62273500	42540500	38335500	34662500	34970500	39304500	42784500	32444500
A0A0G2JGD2			GO:0005509	Protein S100-A4 (Fragment)	A0A0G2JGD2	S100a4	7592000	0	10400900	0	8125500	0	0	7260400	10128800	10323450	15892000	14978000	25509000	30583000	15079000	13353500
A0A0G2JGI1				Nexilin	A0A0G2JGI1	Nexn	0	8260150	0	0	15587000	0	0	0	0	0	5536100	4875900	0	4521200	0	0
A0A0G2JGL8	72831		GO:0003676	Putative ATP-dependent RNA helicase DHX30	A0A0G2JGL8	Dhx30	0	0	0	0	0	0	0	0	0	0	0	0	0	0	2621700	0
A0A0G2JGP4			GO:0003924	GTPase NRas (Fragment)	A0A0G2JGP4	Nras	17861500	0	19299000	0	16819000	17214500	15559000	15381500	18031500	16221500	17453000	17182000	15387500	12631000	15534500	17348000
A0A0G2JGS5			GO:0007596	Tissue factor (Fragment)	A0A0G2JGS5	F3	0	0	0	0	0	0	0	0	0	0	0	0	0	878150	0	0
A0A0G2JGW0			GO:0003729	Polypyrimidine tract-binding protein 2	A0A0G2JGW0	Ptbp2	0	0	0	0	0	0	0	0	0	0	0	0	0	0	2379600	0
A0A0G2JGZ1			GO:0006355	Leucine-rich repeat flightless-interacting protein 2 (Fragment)	A0A0G2JGZ1	Lrrfip2	0	0	0	0	3565600	0	0	1878400	0	1202000	0	0	1471000	0	0	0
A0A0H2UKC2			GO:0005794	Uncharacterized protein FAM241A	A0A0H2UKC2	Fam241a 5730508B09Rik	0	0	0	0	0	0	0	0	0	0	0	0	0	0	0	1021500
A0A0J9YTR2				RIKEN cDNA 0610012G03 gene	A0A0J9YTR2	0610012G03Rik	10001000	9621250	14122000	15226000	0	5295500	5448100	0	10165050	12138000	0	6981500	8936250	10076000	0	11226550
A0A0J9YTY0			GO:0005525	Septin-11	A0A0J9YTY0	Sept11	38244500	24982000	31793500	25118500	28390500	36570000	27835000	27377000	28058000	30517000	40406000	27962500	31682500	33614000	33942500	27562500
A0A0J9YU62	13016		GO:0000122	C-terminal-binding protein 1	A0A0J9YU62	Ctbp1	26368000	16265500	23647000	23077500	12536000	15026000	14678500	12529000	16092500	21939000	21846000	16137000	15513500	11060150	11057550	16052000
A0A0J9YU92			GO:0003677	F-box only protein 21 (Fragment)	A0A0J9YU92	Fbxo21	3250700	3125000	2891050	3101600	0	2940100	0	0	3374200	2734600	0	0	2421600	0	2420000	2883800
A0A0J9YUD8			GO:0001654	High mobility group protein B1	A0A0J9YUD8	Hmgb1	146995000	339985000	165555000	255195000	203160000	94860500	92444000	118340000	263910000	320745000	80982000	159180000	93088500	149765000	124640000	110155000
A0A0J9YUR7				Ubiquitin-conjugating enzyme E2 A	A0A0J9YUR7	Ube2a	0	0	0	0	0	0	0	0	0	0	0	0	0	0	0	3691500
A0A0J9YUY0			GO:0044237	Translation initiation factor eIF-2B subunit delta (Fragment)	A0A0J9YUY0	Eif2b4	0	4466500	3724900	4581550	0	5153300	2339100	0	0	3459300	0	3274700	4116550	3695000	3765600	4574200
A0A0J9YVJ6			GO:0005730	Bifunctional polynucleotide phosphatase/kinase	A0A0J9YVJ6	Pnkp	7736600	0	8949100	9404750	7692850	8789350	0	0	10360000	9341500	0	3524100	0	8147050	0	0
A0A0M3HEP3	79464		GO:0001843	Lipoyl synthase, mitochondrial (EC 2.8.1.8) (Lipoate synthase) (LS) (Lip-syn) (Lipoic acid synthase)	A0A0M3HEP3	Lias LIAS	0	10282000	0	9538300	0	15234000	14421500	15828000	0	11424500	0	8582300	11112000	13967500	15107000	16410000
A0A0N4SUH8	56748		GO:0005506	NFU1 iron-sulfur cluster scaffold homolog, mitochondrial	A0A0N4SUH8	Nfu1	103375000	123415000	128455000	151400000	127800000	128510000	151410000	161975000	190150000	153310000	105843500	131765000	137840000	164990000	177170000	165860000
A0A0N4SUM3			GO:0016021	Lysophospholipid acyltransferase 5	A0A0N4SUM3	Lpcat3	15599500	9582800	9415200	9237800	10071000	11957000	13539500	12146000	0	13668500	11611000	11270000	18171000	0	13708500	12400500
A0A0N4SUN2			GO:0005215	Solute carrier organic anion transporter family member	A0A0N4SUN2	Slco1b2	0	0	0	0	0	0	0	0	0	0	0	0	0	0	0	37519000
A0A0N4SUX5			GO:0000015	Gamma-enolase	A0A0N4SUX5	Eno2	9685700	30192000	0	0	48763000	0	13392000	13605000	9505900	0	0	15145000	0	8991100	0	0
A0A0N4SV15	74287		GO:0003676	E3 ubiquitin-protein ligase KCMF1	A0A0N4SV15	Kcmf1	2299800	3001800	2031950	2648500	0	2925200	2412900	2952050	2589850	1803000	2920200	0	1632100	3085900	3058050	0
A0A0N4SV66			GO:0000786	Histone H2A	A0A0N4SV66	H2afj	4657200000	3611950000	2488300000	3422700000	1212500000	972655000	1067800000	895780000	2406500000	4300400000	2234550000	2208150000	1022600000	1071450000	1278050000	1417350000
A0A0N4SV74			GO:0071203	WASH complex subunit 2 (Fragment)	A0A0N4SV74	Washc2 Fam21	0	0	0	0	9792100	0	0	0	0	0	0	0	0	0	6940400	5756900
A0A0N4SVB8			GO:0005525	ADP-ribosylation factor-like protein 8B	A0A0N4SVB8	Arl8b	0	0	0	0	0	0	0	0	0	0	0	0	0	0	0	5153000
A0A0N4SVF0			GO:0003785	Thymosin beta-10	A0A0N4SVF0	Tmsb10	0	0	0	0	0	0	0	0	0	0	0	0	0	0	0	31296000
A0A0N4SVK3			GO:0000398	U6 snRNA-associated Sm-like protein LSm5	A0A0N4SVK3	Lsm5	0	0	0	0	0	0	0	0	0	0	0	0	0	0	0	7363000
A0A0N4SVL9			GO:0004721	Serine/threonine-protein phosphatase (EC 3.1.3.16)	A0A0N4SVL9	Ppp6c	12839500	11700000	10872500	11156500	0	10585000	0	13153000	15441000	12408500	12418000	11229000	7892700	8226600	13802000	11349550
A0A0N4SW28	14701		GO:0003924	Guanine nucleotide-binding protein subunit gamma	A0A0N4SW28	Gng12	94587000	90650500	132120000	77436000	61179000	75933000	66387000	73088000	134860000	116845000	90994500	82878000	74066000	66183500	71218500	74954500
A0A0N4SW73	52055		GO:0017137	Rab11 family-interacting protein 5	A0A0N4SW73	Rab11fip5	0	0	0	691430	0	0	0	0	0	1189810	0	0	679900	1040765	0	0
A0A0R3P9C4	66487		GO:0016021	Small integral membrane protein 4	A0A0R3P9C4	Smim4	0	0	0	0	0	0	0	0	0	0	0	0	0	0	0	3223500
A0A0R3P9C8			GO:0005747	NADH dehydrogenase [ubiquinone] 1 alpha subcomplex subunit 9, mitochondrial	A0A0R3P9C8	Ndufa9	1472150000	851055000	1585550000	1100200000	714955000	1307300000	1102850000	985905000	943870000	983320000	926180000	815845000	1048000000	818110000	1046200000	1027200000
A0A0R4IZW8	12336	K08583	GO:0004198	Calpain small subunit 1 (Calpain, small subunit 1)	A0A0R4IZW8	Capns1 mCG_21569	92669500	95356500	101120000	109910000	86190000	88356000	101208000	90018500	87574500	121660000	110940000	125960000	93313500	118095000	112135000	100825500
A0A0R4IZX2	65962	K13358	GO:0005102	Na(+)/H(+) exchange regulatory cofactor NHE-RF	A0A0R4IZX2	Slc9a3r2	37680500	29823000	23426000	38256500	62308000	30305000	36776000	56275500	35979000	22127500	25498500	14685000	43750000	44295500	59963000	48158000
A0A0R4IZY0	50492	K01392	GO:0004222	Thimet oligopeptidase (Thimet oligopeptidase 1)	A0A0R4IZY0	Thop1 mCG_12096	23711000	24302000	20141500	21285000	24795000	17656500	18527500	16189500	28798500	21408000	35134000	26075000	22270000	23056500	20046000	18734500
A0A0R4IZY9	224907	K05544	GO:0017150	tRNA-dihydrouridine(47) synthase [NAD(P)(+)] (EC 1.3.1.-) (tRNA-dihydrouridine synthase 3)	A0A0R4IZY9	Dus3l mCG_5567	0	0	0	0	0	0	0	0	0	0	0	0	0	1432100	0	0
A0A0R4J005	110829		GO:0005886	LIM and senescent cell antigen-like-containing domain protein	A0A0R4J005	Lims1 mCG_19016	7376400	10793850	18088000	14836500	7556250	12221500	9792050	9071050	10471500	12700100	10589500	15435500	14007500	12849000	9007450	10100800
A0A0R4J007	27355		GO:0005829	Paladin (cDNA sequence X99384, isoform CRA_a)	A0A0R4J007	Pald1 X99384 mCG_122064	63692000	44866000	68837000	62193000	36691000	62974000	59617000	46988500	59832500	63173000	57042000	54588000	52398000	50206000	52587500	51614000
A0A0R4J023	11992	K05607	GO:0003730	Methylglutaconyl-CoA hydratase, mitochondrial	A0A0R4J023	Auh	150120000	145035000	200240000	168870000	110060000	160230000	142165000	118200000	175845000	230075000	149960000	202570000	139820000	115300000	151270000	153835000
A0A0R4J032	12279	K04000	GO:0001906	Complement component 9 (Complement component C9)	A0A0R4J032	C9 mCG_5080	0	0	3378500	0	3181000	0	0	1824700	8043100	3996900	3178950	3845850	4458900	11840100	3398700	3853200
A0A0R4J036	18040	K04573	GO:0005198	Neurofilament 3, medium (Neurofilament medium polypeptide)	A0A0R4J036	Nefm Nef3 mCG_2494	7732100	19563000	17667000	6218050	39892500	17411500	5819300	8390400	0	4895050	43000000	40961500	0	5532000	7844300	7578850
A0A0R4J038	16644	K03898	GO:0004869	Kininogen-1	A0A0R4J038	Kng1	186535000	253730000	216835000	231475000	276795000	177320000	193630000	218880000	326140000	304580000	271920000	407220000	242025000	266990000	239385000	213485000
A0A0R4J039	94175		GO:0002839	Histidine-rich glycoprotein	A0A0R4J039	Hrg	11266450	16994000	18165000	19504000	21801000	9206300	13434500	15748500	13522000	18705500	11543000	29699500	23799000	27040000	12506500	20005500
A0A0R4J049	27374	K02516	GO:0000387	Protein arginine N-methyltransferase 5 (EC 2.1.1.-)	A0A0R4J049	Prmt5	0	0	4967600	5362300	6403600	0	0	0	3804900	5674200	4077900	5508750	0	6182000	0	5122100
A0A0R4J052	14651		GO:0004416	Hydroxyacylglutathione hydrolase, mitochondrial	A0A0R4J052	Hagh	87512000	81745500	85621500	79311500	70216000	89527500	78607000	69554500	107185000	85637000	79795000	74052500	89892500	84505000	83303000	90821500
A0A0R4J065	66615	K08342	GO:0000045	Cysteine protease (EC 3.4.22.-)	A0A0R4J065	Atg4b	0	0	0	0	0	0	0	5588800	5896650	7493200	4751400	0	5306900	0	5011000	0
A0A0R4J069	50880	K01763	GO:0009000	Selenocysteine lyase	A0A0R4J069	Scly	0	0	0	0	0	0	0	0	9665600	0	0	0	0	0	0	0
A0A0R4J078	67812		GO:0005783	UBX domain containing 2, isoform CRA_a (UBX domain-containing protein 4)	A0A0R4J078	Ubxn4 Ubxd2 mCG_20043	8337400	9346300	6892650	9985700	5414800	8386100	7264400	0	8403700	10270450	0	6924300	9824200	8807400	8187900	7760300
A0A0R4J079	170760		GO:0000062	Acyl-Coenzyme A binding domain containing 3, isoform CRA_b (Golgi resident protein GCP60)	A0A0R4J079	Acbd3 mCG_19838	10990000	8749650	11075500	9563650	8731050	10724500	9641450	8695350	9126100	10509000	9093100	8022150	9367250	10015100	8336000	10032100
A0A0R4J090	12479	K06448	GO:0016021	Antigen-presenting glycoprotein CD1d1 (MCG3074, isoform CRA_a)	A0A0R4J090	Cd1d1 mCG_3074	16336000	13948000	13341000	12289000	10609400	12119300	15648500	19517500	31000500	23948500	24585500	22944500	14226000	15045500	11736000	11914500
A0A0R4J094	68126		GO:0003824	Fumarylacetoacetate hydrolase domain-containing 2A	A0A0R4J094	Fahd2a	378205000	254075000	476500000	403270000	148140000	251880000	245965000	184770000	339545000	361770000	271680000	283920000	232130000	202025000	216295000	229670000
A0A0R4J0B2	66857		GO:0005615	Phospholipase B-like (EC 3.1.1.-)	A0A0R4J0B2	Plbd1	19341000	11042000	19183500	16595500	9374750	0	0	12336000	11974000	9906600	11832000	9069350	13172500	10622800	12502000	9996800
A0A0R4J0B5	233913		GO:0016021	cDNA sequence BC017158 (cDNA sequence BC017158, isoform CRA_b)	A0A0R4J0B5	BC017158 mCG_21019	0	0	4958900	0	0	0	0	0	0	5319950	0	6019050	7151000	8205700	0	6184400
A0A0R4J0D1	67887		GO:0030176	Store-operated calcium entry-associated regulatory factor	A0A0R4J0D1	Saraf	0	0	0	0	0	0	0	0	0	0	0	0	0	0	0	1399900
A0A0R4J0D3	68292	K07151	GO:0004579	Dolichyl-diphosphooligosaccharide--protein glycosyltransferase subunit STT3B	A0A0R4J0D3	Stt3b	5139500	0	5535750	5267500	0	7322600	0	5543000	6962100	8682850	6623350	8659050	10540050	7444500	7271800	11164000
A0A0R4J0G0	74551	K01596	GO:0004613	Phosphoenolpyruvate carboxykinase [GTP], mitochondrial	A0A0R4J0G0	Pck2	20568000	7693100	26747500	15186500	9434500	10192500	10417600	9887550	36543000	34636500	25117500	28815500	17144000	16405000	14908000	11295000
A0A0R4J0I1	20714	K04525	GO:0005615	MCG1051009 (Serine protease inhibitor A3K)	A0A0R4J0I1	Serpina3k mCG_1051009	1491700000	1637450000	1252450000	1180800000	2255750000	1298250000	1542050000	1467300000	2062700000	1969750000	2251700000	3027600000	2767200000	3377600000	2242500000	2590600000
A0A0R4J0I6	102632	K11730	GO:0005634	Acyl-CoA dehydrogenase family member 11	A0A0R4J0I6	Acad11	52407500	59489000	49499000	39009000	46546500	78148500	75611500	65176500	44237500	48161500	45447000	46224500	57902500	55727500	53242000	56122500
A0A0R4J0I9	16971	K04550	GO:0002020	Low density lipoprotein receptor-related protein 1 (Prolow-density lipoprotein receptor-related protein 1)	A0A0R4J0I9	Lrp1 mCG_17035	29500000	14455500	29250500	17612000	13735500	14419000	10174000	10429500	26562000	34892500	40576500	28881500	20369000	21349000	14270500	11553000
A0A0R4J0J0	114301	K16519	GO:0008360	Palmdelphin	A0A0R4J0J0	Palmd	87668500	72760500	102795000	94237000	113595000	69739500	76997500	107030000	148065000	106340000	81878000	97228000	76728500	89206500	103935000	82357000
A0A0R4J0K1			GO:0005788	Selenoprotein F	A0A0R4J0K1	Selenof Sep15	0	0	0	0	0	0	0	0	0	0	0	0	0	10486000	0	0
A0A0R4J0L6	232536	K17413	GO:0003735	28S ribosomal protein S35, mitochondrial	A0A0R4J0L6	Mrps35	33798000	30997500	26199000	54742500	39533000	51680000	42897500	39892000	27494500	32795500	28151500	22666500	63717000	50772500	59269500	64249000
A0A0R4J0N9	102103		GO:0005634	Microtubule-associated tumor suppressor 1 homolog	A0A0R4J0N9	Mtus1	16268000	12920000	15363000	15112000	13660000	13354500	13977500	16105500	14624000	11862000	11387500	7703100	14983000	11173750	18674500	15914000
A0A0R4J0P1	66948	K11538	GO:0003995	Acyl-Coenzyme A dehydrogenase family, member 8 (Isobutyryl-CoA dehydrogenase, mitochondrial)	A0A0R4J0P1	Acad8 mCG_9853	206010000	133700000	196810000	180425000	97899500	175515000	148875000	135035000	203595000	184125000	156725000	145685000	135015000	115775000	146825000	158965000
A0A0R4J0R1	22320	K08512	GO:0005829	Vesicle-associated membrane protein 8 (Vesicle-associated membrane protein 8, isoform CRA_b)	A0A0R4J0R1	Vamp8 mCG_129303	12286000	17238000	9960150	12629500	24462000	13881000	16239500	17628500	16521500	13716000	9265950	14372500	15608000	19544500	19817500	16112000
A0A0R4J0S1	104445		GO:0008360	Cdc42 effector protein 1	A0A0R4J0S1	Cdc42ep1	0	0	0	4915250	10310000	0	0	6264900	0	5779200	0	0	0	6046000	4753300	5120450
A0A0R4J0S3	170728		GO:0005741	Reticulon 4 interacting protein 1 (Reticulon-4-interacting protein 1, mitochondrial)	A0A0R4J0S3	Rtn4ip1 mCG_52123	243850000	158425000	254840000	222620000	132170000	138830000	130255000	150880000	171005000	209395000	179350000	179890000	122545000	102031500	116115000	122815000
A0A0R4J0S7	72565		GO:0005634	Uveal autoantigen with coiled-coil domains and ankyrin repeats (Uveal autoantigen with coiled-coil domains and ankyrin repeats, isoform CRA_b)	A0A0R4J0S7	Uaca mCG_127705	3618050	0	2331050	2768500	2848700	2843000	0	2939400	2772300	3423350	0	0	3098900	2818700	2571450	2929000
A0A0R4J0T5	13046		GO:0003723	CUG triplet repeat, RNA binding protein 1, isoform CRA_b (CUGBP Elav-like family member 1)	A0A0R4J0T5	Celf1 Cugbp1 mCG_13484	0	0	0	0	0	0	0	0	0	0	0	0	0	0	0	1058900
A0A0R4J0U5	26874	K05676	GO:0005524	ATP-binding cassette sub-family D member 2 (ATP-binding cassette, sub-family D (ALD), member 2)	A0A0R4J0U5	Abcd2 mCG_21309	0	0	0	0	0	0	0	0	0	0	0	4260500	0	0	0	0
A0A0R4J0U7	66398	K22561	GO:0005654	COMM domain-containing protein 5	A0A0R4J0U7	Commd5	0	0	0	0	0	0	0	0	0	0	0	0	0	0	0	898580
A0A0R4J0X2			GO:0003870	5-aminolevulinate synthase (EC 2.3.1.37) (5-aminolevulinic acid synthase) (Delta-ALA synthase) (Delta-aminolevulinate synthase)	A0A0R4J0X2	Alas1	32874500	37782000	54121000	42252000	0	0	11829500	9447100	59197000	46050000	29819000	46453000	7210700	9376400	13661000	0
A0A0R4J0X5	20702	K03984	GO:0005615	Alpha-1-antitrypsin 1-3	A0A0R4J0X5	Serpina1c	883240000	1191100000	805495000	807165000	1529600000	853650000	1136200000	1072050000	982140000	1082650000	1147700000	1576150000	1255400000	1482100000	1202700000	1344950000
A0A0R4J0Z1	12304	K09582	GO:0003756	Protein disulfide-isomerase A4 (EC 5.3.4.1) (Endoplasmic reticulum resident protein 72)	A0A0R4J0Z1	Pdia4	83747500	67123000	76840500	70837500	58964000	63435000	55779000	60469000	94123500	94102500	93583500	91424500	74713500	71505500	66954500	60417000
A0A0R4J107			GO:0004252	Acylamino-acid-releasing enzyme (Fragment)	A0A0R4J107	Apeh	70748500	68811500	68576000	65516000	54386500	58225500	56121500	54864500	63831000	65379000	67987500	76878000	57172000	64648000	55317500	63377500
A0A0R4J131	26363	K01435	GO:0006807	Biotinidase (Biotinidase, isoform CRA_b)	A0A0R4J131	Btd mCG_3809	7803900	8883300	7169300	9954650	6864900	5045400	7269200	0	9031200	8872250	8965400	10349550	9956350	9102400	8011500	7670900
A0A0R4J139	320183	K07305	GO:0005739	Methionine sulfoxide reductase B3 (Methionine-R-sulfoxide reductase B3, mitochondrial)	A0A0R4J139	Msrb3 mCG_10116	0	12566000	0	0	17453500	0	0	0	7269750	0	8763800	0	0	0	7506600	0
A0A0R4J140	74148	K03255	GO:0003729	Clustered mitochondria protein homolog	A0A0R4J140	Cluh	149315000	124295000	164910000	160465000	108150000	180580000	169535000	152110000	118850000	133705000	111335000	113610000	177455000	156600000	163880000	168280000
A0A0R4J156	67795	K18208	GO:0005576	Renalase	A0A0R4J156	Rnls	8059400	0	8782100	9620100	0	7755300	6799700	0	0	0	0	0	0	0	0	0
A0A0R4J166	72330	K10473	GO:0031397	Kelch-like protein 40	A0A0R4J166	Klhl40	0	0	0	0	0	0	0	0	0	0	4779800	0	0	0	0	0
A0A0R4J174	26940	K04405	GO:0005654	Evolutionarily conserved-signaling intermediate in Toll pathway, mitochondrial (Signaling intermediate in Toll pathway-evolutionarily conserved, isoform CRA_a)	A0A0R4J174	Ecsit Sitpec mCG_22835	56664000	53916500	72785000	71195000	37455500	67980500	60578000	56878000	67537500	79138500	57836500	69483000	82101000	65825000	70061500	81788500
A0A0R4J195	70470		GO:0000993	Regulation of nuclear pre-mRNA domain-containing protein 1B	A0A0R4J195	Rprd1b	4098900	12118000	3759800	10926200	8892700	7439600	14541000	6568100	9793550	11732500	7824400	10803000	9719300	11983500	10230600	12747500
A0A0R4J1B1	21957		GO:0005861	Troponin T, fast skeletal muscle	A0A0R4J1B1	Tnnt3	602180000	8794100000	1335400	388680000	9434000000	259080000	938835000	742050000	315175000	53299000	780470000	1092600000	46602500	552715000	115225000	114855000
A0A0R4J1C5	246782	K07556	GO:0005829	ATP synthase mitochondrial F1 complex assembly factor 2	A0A0R4J1C5	Atpaf2	37752500	30194000	33436500	32162500	29254500	42655500	41899500	41596500	34127500	33847500	31222500	25860500	44563500	39936000	47703000	54040500
A0A0R4J1E3	56320		GO:0003779	Drebrin	A0A0R4J1E3	Dbn1	0	0	0	0	0	0	0	0	0	0	4954600	0	0	0	0	0
A0A0R4J1E8	69694	K03424	GO:0005654	Putative deoxyribonuclease TATDN1	A0A0R4J1E8	Tatdn1	5408300	0	0	8161300	0	3664200	4744700	0	5142000	0	0	5219000	5487600	0	0	4528000
A0A0R4J1H0	69104		GO:0008270	E3 ubiquitin-protein ligase MARCH5 (MCG13921, isoform CRA_c)	A0A0R4J1H0	March5 mCG_13921	17855500	11791500	24192000	21378500	12506000	13458000	19907000	13743000	16992500	20491000	14569500	16863500	18325000	14870000	15691500	15876000
A0A0R4J1H6	269682		GO:0007283	Golgin subfamily A member 3	A0A0R4J1H6	Golga3	33733000	25641000	24732500	25792500	25357500	29958000	28640000	23494500	0	26794000	27754000	22292500	25600000	23176500	24590500	21584500
A0A0R4J1J1	56695		GO:0016021	MCG114807, isoform CRA_c (Probable hydrolase PNKD)	A0A0R4J1J1	Pnkd mCG_114807	10947000	0	14271000	12474000	0	9402500	0	9537900	14924500	11758000	0	0	0	9421900	10867000	9624300
A0A0R4J1L2	66656		GO:0003746	Elongation factor 1-delta (MCG22130, isoform CRA_a)	A0A0R4J1L2	Eef1d mCG_22130	203425000	340330000	228320000	285145000	266170000	232615000	245055000	293855000	294460000	237750000	205925000	251935000	244085000	285730000	247195000	234105000
A0A0R4J1N3	11814	K08759	GO:0005576	Apolipoprotein C-III	A0A0R4J1N3	Apoc3	55771000	51645500	41735000	53290500	112230000	67103000	57704000	86614500	77964500	60767000	57579500	63624000	52984000	74421500	86929000	66445500
A0A0R4J1N7	11733		GO:0005634	Ankyrin-1	A0A0R4J1N7	Ank1	38798000	42741000	42781500	39594000	51917500	57680000	46649500	35732500	23422000	35945500	30786500	40484000	53150500	50397000	53219000	49013500
A0A0R4J1N8	108841		GO:0016491	Retinol dehydrogenase 13	A0A0R4J1N8	Rdh13	10827800	11300000	17381500	15059500	12723500	18638000	21009500	16603500	10862700	13918500	10959050	11854500	16974500	16127000	17036000	17327500
A0A0R4J1N9			GO:0001018	Transcription factor A, mitochondrial (Transcription factor A, mitochondrial, isoform CRA_c)	A0A0R4J1N9	Tfam mCG_17822	57859000	58312000	57333000	63141500	59252000	57476000	42050500	55918500	75973000	47033000	37478500	29827000	36184500	51918000	57770000	38514000
A0A0R4J1Q0	234699		GO:0000932	Enhancer of mRNA-decapping protein 4	A0A0R4J1Q0	Edc4	0	0	6248850	6275200	0	0	0	5447200	0	4300550	0	4954400	0	6169100	3948500	0
A0A0R4J1R7			GO:0006729	Pterin-4-alpha-carbinolamine dehydratase 2	A0A0R4J1R7	Pcbd2	44049000	49135000	52560000	61197500	33139500	42339500	35594000	39376500	96891500	73401000	48459000	59705000	52895000	46966500	47954500	49666000
A0A0R4J1W0	234214		GO:0007015	Sorbin and SH3 domain-containing protein 2	A0A0R4J1W0	Sorbs2	7176450	10182800	15041000	8237250	13187500	9539450	8663800	10694000	8226800	17647500	28919500	8642400	11583500	17370500	8910100	7419450
A0A0R4J1X1			GO:0005739	Atypical kinase COQ8B, mitochondrial	A0A0R4J1X1	Coq8b Adck4	0	0	0	0	0	10767650	16825000	10644500	8396900	0	0	0	0	9347800	0	9023150
A0A0R4J1Z3	67878		GO:0016021	Transmembrane protein 33	A0A0R4J1Z3	Tmem33	10223000	8929250	9265300	9020150	10268500	11879000	11260000	11263000	7841700	7938700	7804950	7197200	9834100	9862500	10933500	9484750
A0A0R4J233	103080		GO:0005525	Septin-10	A0A0R4J233	Sept10	4539800	4901400	5531350	7495250	4117300	8941900	7913100	7575050	4341900	6235950	4412500	6673800	6933550	7785000	10131700	8382200
A0A0R4J259	56403		GO:0003723	Heterogeneous nuclear ribonucleoprotein Q	A0A0R4J259	Syncrip	60501000	50474000	56077500	70122500	58994500	67289000	65775000	68148000	39808500	58978500	49644500	47852500	88054000	78476000	52672500	76564000
A0A0R4J263	55979	K13509	GO:0001819	1-acyl-sn-glycerol-3-phosphate acyltransferase (EC 2.3.1.51)	A0A0R4J263	Agpat1 mCG_5502	24143500	18572500	22633000	24047500	24627500	33481000	31734000	25928500	16865000	24271500	19251000	16007000	29075000	28604500	34327000	31571500
A0A0R4J275	66414	K11352	GO:0005747	NADH dehydrogenase [ubiquinone] 1 alpha subcomplex subunit 12	A0A0R4J275	Ndufa12 mCG_11204	381875000	579865000	707820000	583010000	463685000	748880000	534690000	364700000	374635000	525635000	228420000	338895000	449225000	483270000	529630000	486365000
A0A0R4J2B2	239217	K21918	GO:0042802	BTB/POZ domain-containing protein KCTD12	A0A0R4J2B2	Kctd12	39867500	33663000	45248500	39817000	29580000	37852500	40122500	30791500	47653000	45479500	45551000	46567500	36278500	32340500	32036000	32507500
A0A0U1RP62			GO:0006886	Histocompatibility 47, isoform CRA_b (Selenoprotein S)	A0A0U1RP62	Selenos H47 Vimp mCG_19973	0	0	0	0	0	0	0	0	0	0	0	0	0	0	2344900	0
A0A0U1RP87			GO:0016021	Vesicle-associated membrane protein 5	A0A0U1RP87	Vamp5	0	8708450	0	3685200	9227800	0	0	0	0	0	0	3880400	0	0	4482400	0
A0A0U1RPG9			GO:0000122	Unconventional prefoldin RPB5 interactor (Fragment)	A0A0U1RPG9	Uri1	21573500	0	0	12598500	13289000	0	0	10440000	0	0	0	0	0	0	0	0
A0A0U1RPI1			GO:0005216	Phospholemman	A0A0U1RPI1	Fxyd1	0	0	0	0	0	0	0	0	0	0	0	0	0	0	0	18396000
A0A0U1RPJ7				RIKEN cDNA 1110004F10 gene (Fragment)	A0A0U1RPJ7	1110004F10Rik	0	0	0	0	0	0	0	0	0	0	0	0	0	0	0	1869200
A0A0U1RPY6			GO:0002038	ADP-ribosylation factor-like protein 6-interacting protein 1 (Fragment)	A0A0U1RPY6	Arl6ip1	0	0	0	0	0	0	0	0	0	0	0	0	0	0	0	3834000
A0A0U1RQ24	26366		GO:0005615	Carcinoembryonic antigen-related cell adhesion molecule 10	A0A0U1RQ24	Ceacam10	0	0	0	2319500	0	0	0	0	0	0	0	0	0	0	0	0
A0A140LHA2			GO:0000070	Mitotic checkpoint protein BUB3	A0A140LHA2	Bub3	8144250	0	8697850	8743700	0	6238500	5816800	4947300	10806000	7731600	7533350	6406050	7297850	8499200	6727200	6420750
A0A140LHL5			GO:0008270	NAD-dependent protein deacetylase (EC 3.5.1.-)	A0A140LHL5	Sirt2	26008000	21476500	24928500	23677000	19167000	22038000	20283000	19354500	27622000	22226000	20702000	21500000	19490000	17884000	14102000	17986500
A0A140LIS7			GO:0005739	MCG13005, isoform CRA_c (Protein PET100 homolog, mitochondrial)	A0A140LIS7	Pet100 mCG_13005	0	7848400	13765500	12559550	0	0	5465900	4621100	0	9822600	0	9801750	6369350	5860100	6019450	6769850
A0A140LIU4			GO:0004129	Cytochrome c oxidase subunit 7A1, mitochondrial (Cytochrome c oxidase, subunit VIIa 1, isoform CRA_a)	A0A140LIU4	Cox7a1 mCG_21566	1170300000	529850000	964600000	981810000	501025000	1112250000	901680000	786860000	1101000000	1208550000	1171200000	811680000	949195000	805480000	975930000	1008980000
A0A140LIX7				Ras-related protein Rab-34	A0A140LIX7	Rab34	0	0	0	0	0	0	0	0	0	0	0	0	0	0	0	670900
A0A140LJ01			GO:0005787	Signal peptidase complex subunit 2 (Fragment)	A0A140LJ01	Spcs2	4219900	3154250	0	2813550	2628600	2955000	2357300	3408450	0	3097900	3185300	2617100	0	1850700	2467100	3563750
A0A140T8I9	224020	K00888	GO:0005737	Phosphatidylinositol 4-kinase alpha	A0A140T8I9	Pi4ka	5393950	10839000	7311150	5881950	0	4817450	4329800	5345800	5276550	6336600	5721200	6908200	5569850	3935100	3308150	5042900
A0A140T8J4	15199		GO:0005737	Heme-binding protein 1	A0A140T8J4	Hebp1 mCG_22258	113265000	103477000	118885000	107970000	84445500	59832000	62048000	90521500	183990000	126690000	113150000	137210000	91733000	93402500	96196000	91658500
A0A140T8M1			GO:0002377	Immunoglobulin kappa variable 10-96 (Fragment)	A0A140T8M1	Igkv10-96	0	0	0	0	0	0	0	0	0	0	0	0	0	0	0	3287000
A0A140T8M9			GO:0002377	Immunoglobulin kappa chain variable 1-122 (Fragment)	A0A140T8M9	Igkv1-122	0	0	0	0	0	0	0	0	0	0	0	0	0	0	3531800	0
A0A140T8R8			GO:0000151	DCN1-like protein (Defective in cullin neddylation protein 1-like protein) (Fragment)	A0A140T8R8	Dcun1d1	3205250	3357750	4136500	3826200	0	3382700	0	2853150	3277800	3417900	3405600	3629200	3094200	3478600	3324900	3090700
A0A140T8V5			GO:0003677	Proliferating cell nuclear antigen	A0A140T8V5	Pcna-ps2	6094800	7287200	8473200	6072750	0	5826500	0	0	0	7012800	5876900	5836600	5944100	0	3740100	0
A0A1B0GQV3			GO:0016021	BET1-like protein	A0A1B0GQV3	Bet1l	0	0	0	0	0	0	0	0	0	0	0	0	0	0	0	1607700
A0A1B0GR11			GO:0004801	Transaldolase (EC 2.2.1.2)	A0A1B0GR11	Taldo1	1203950000	1244800000	1539450000	1686600000	993445000	1661700000	1571650000	1439950000	1303150000	1307400000	916870000	1105000000	1926950000	1604200000	1831000000	1994200000
A0A1B0GR19			GO:0005509	Reticulocalbin-3 (Fragment)	A0A1B0GR19	Rcn3	0	16108000	10599500	10379400	23273500	14136000	9103000	13748500	11674000	13589500	27016500	22749000	9703400	22976500	12754500	10817950
A0A1B0GRA5	20866		GO:0005246	Stromal interaction molecule 1	A0A1B0GRA5	Stim1	27272500	42878000	33642500	31355000	39419000	23695500	28546000	29148000	28153000	38905000	28010000	35071500	40327500	38232000	37990000	38981500
A0A1B0GRG3			GO:0016021	CD151 antigen (Fragment)	A0A1B0GRG3	Cd151	8671950	11606500	10100650	12505500	14754500	8462300	8223400	8857200	17883500	13128250	8071800	12738000	8068350	11822500	9600050	7921950
A0A1B0GRP7			GO:0030170	Pyridoxal phosphate homeostasis protein (Fragment)	A0A1B0GRP7	Plpbp Prosc	51980000	53674000	51883500	42223000	44932000	52942500	61944500	62386500	46819000	50406500	42153000	29889500	47044000	58875000	57914000	49967500
A0A1B0GRU8	56194		GO:0000398	Pre-mRNA-processing factor 40 homolog A	A0A1B0GRU8	Prpf40a	0	0	0	0	0	0	0	0	0	0	0	0	0	1661200	0	0
A0A1B0GS30			GO:0001701	Synembryn-A	A0A1B0GS30	Ric8a	0	0	1562600	0	0	0	0	0	0	0	0	0	0	0	0	0
A0A1B0GSH8			GO:0042981	Uncharacterized protein (Fragment)	A0A1B0GSH8	Gm45808	0	0	0	0	0	0	0	0	0	0	0	0	0	1813600	0	0
A0A1B0GSM1			GO:0005634	Ufm1-specific protease 2	A0A1B0GSM1	Ufsp2	0	0	3136900	0	0	0	0	0	0	0	0	0	0	0	0	0
A0A1B0GSS8			GO:0003735	60S ribosomal protein L18	A0A1B0GSS8	Rpl18	98553000	90133500	135055000	148460000	98701000	120755000	83846000	97235500	65195500	115530000	89015500	104415000	148805000	128665000	108005000	143645000
A0A1B0GSX6	53318		GO:0046872	PDZ and LIM domain 3, isoform CRA_a (PDZ and LIM domain protein 3)	A0A1B0GSX6	Pdlim3 mCG_7019	18370000	87829000	8978950	14947000	78238000	21645500	31220500	31418500	17498000	9140550	56845500	28572000	13344500	48358500	15339500	22420500
A0A1B0GSX7	269966	K14297	GO:0000776	Nuclear pore complex protein Nup98-Nup96	A0A1B0GSX7	Nup98	0	0	0	0	0	2947600	0	0	0	0	0	0	0	0	0	0
A0A1B0GT63			GO:0016021	Transmembrane protein 143	A0A1B0GT63	Tmem143	141275000	85395500	157760000	129070000	57417000	99125500	85512500	75227500	117455000	129700000	99549000	105765000	92761000	72405000	91285000	93319000
A0A1B0GT92			GO:0004373	Glycogen [starch] synthase (EC 2.4.1.11)	A0A1B0GT92	Gys1	119015000	104895000	102358500	108470000	106410000	100328000	108235000	97526500	145100000	131075000	160500000	133995000	113200000	112710000	114055000	118860000
A0A1B0GX25			GO:0000118	Histone deacetylase 6 (Fragment)	A0A1B0GX25	Hdac6	0	0	0	0	0	0	0	0	0	0	0	0	0	0	0	1216000
A0A1C7CYV0			GO:0003779	Plastin-3 (Fragment)	A0A1C7CYV0	Pls3	67342000	66284000	94833500	81611000	74277500	94845000	91833500	88092500	85726000	90851000	85287500	96697000	116315000	106140000	100434000	91712000
A0A1D5RL92	27967	K12841	GO:0003723	Calcium homeostasis endoplasmic reticulum protein (Calcium homeostasis endoplasmic reticulum protein, isoform CRA_b)	A0A1D5RL92	Cherp mCG_5625	0	0	0	0	0	0	0	0	0	0	0	0	2468500	0	0	0
A0A1D5RLF2				Protein FAM192A (Fragment)	A0A1D5RLF2	Fam192a	0	0	0	0	0	0	5558100	0	0	0	0	0	0	0	0	0
A0A1D5RLG0	72552		GO:0005739	Inactive hydroxysteroid dehydrogenase-like protein 1	A0A1D5RLG0	Hsdl1	0	0	4771600	5025200	0	8912100	5889000	0	0	0	4872200	31346000	0	0	0	0
A0A1D5RLM8			GO:0005509	Uncharacterized protein	A0A1D5RLM8	Gm11639	0	0	0	0	0	0	0	0	0	0	0	0	0	0	0	43603500
A0A1D5RLR6			GO:0002055	Adenine phosphoribosyltransferase	A0A1D5RLR6	Aprt	5092600	6483100	5802700	5587050	7714050	3722650	0	5994250	5467500	5729550	5245450	6904250	7453900	5791000	4913100	5297000
A0A1D5RM85			GO:0003735	60S ribosomal protein L18a (Fragment)	A0A1D5RM85	Rpl18a	13562000	9400500	13934000	9837800	12610500	12754500	10956000	10089950	10937100	11797000	9204100	10836500	13505000	11409000	12287000	13813000
A0A1D5RMA4			GO:0005886	Y+L amino acid transporter 2	A0A1D5RMA4	Slc7a6	0	0	0	0	0	0	0	0	0	0	0	0	0	0	0	4189400
A0A1D5RMC1			GO:0003777	Cytoplasmic dynein 1 light intermediate chain 2 (Fragment)	A0A1D5RMC1	Dync1li2	20811500	17279000	16814000	17234000	17662500	18823500	17164500	15913000	11327000	17390000	16220000	15423500	17806000	16027000	16164500	15650000
A0A286YD87	14451	K06232	GO:0005886	Growth arrest-specific protein 1	A0A286YD87	Gas1	0	0	0	0	0	0	0	0	6333700	0	0	0	0	0	0	0
A0A2I3BRQ3			GO:0004867	Inter-alpha-trypsin inhibitor heavy chain H3	A0A2I3BRQ3	Itih3	5269600	4604150	4746950	5330200	5195300	0	0	0	3755200	3371300	4731900	4617550	0	5720250	0	0
A0JNU3	104816	K13278	GO:0003847	60 kDa lysophospholipase (EC 3.1.1.5) [Includes: L-asparaginase (EC 3.5.1.1) (L-asparagine amidohydrolase); Platelet-activating factor acetylhydrolase (PAF acetylhydrolase) (EC 3.1.1.47)]	LPP60	Aspg	0	0	0	0	0	29044000	24824000	22745000	0	0	0	0	46725500	37945500	50567500	51725000
A0JNY3	268566		GO:0006777	Gephyrin (Gphn protein)	A0JNY3	Gphn	15113000	18767500	16291000	16569000	20781500	20222000	18965000	19714500	15080000	16178000	17479500	17157500	22313000	24959500	18755500	19821500
A1BN54	109711		GO:0001725	Alpha actinin 1a (Alpha-actinin-1)	A1BN54	Actn1 Actn1a	65011500	51778500	111520000	67606000	58692000	80302000	58049000	68924500	58798000	79573500	156445000	73072000	90575500	96370000	70901000	54278500
A1L3S7			GO:0006355	Gatad2b protein (Transcriptional repressor p66-beta)	A1L3S7	Gatad2b	0	0	0	0	0	0	0	0	0	0	0	0	0	0	2787900	0
A2A4A6			GO:0004435	Phosphoinositide phospholipase C (EC 3.1.4.11)	A2A4A6	Plcg1 mCG_15356	0	0	0	0	0	0	0	0	0	0	0	0	0	0	0	2532000
A2A4J3			GO:0008537	Proteasome activator complex subunit 3 (Fragment)	A2A4J3	Psme3	0	0	0	0	0	0	0	0	0	0	0	0	0	0	4020800	0
A2A4P3			GO:0003676	PTGES3L-AARSD1 readthrough	A2A4P3	Gm27029	8872150	10369550	8568300	11241350	10979950	10099250	9620350	8250250	10559700	10308000	10371800	10392950	10177400	9248400	8820550	7859100
A2A542	12295		GO:0005245	Voltage-dependent L-type calcium channel subunit beta-1	A2A542	Cacnb1	0	40286500	0	0	41941000	0	10901400	8353550	7286700	0	14214500	16809000	0	10230200	0	11773000
A2A547	19921		GO:0003735	Ribosomal protein L19	A2A547	Rpl19	13187000	25270000	37383500	42276500	23258000	32878000	21212000	18886500	15435500	39998500	18020500	29218500	51298500	44327000	40360500	41812000
A2A5R2	99371	K18442	GO:0000139	Brefeldin A-inhibited guanine nucleotide-exchange protein 2 (Brefeldin A-inhibited GEP 2) (ADP-ribosylation factor guanine nucleotide-exchange factor 2)	BIG2	Arfgef2 Arfgep2 Big2	0	0	0	7496400	6467700	11024500	8748250	8513600	0	8946500	6415800	5615500	10679300	8088300	6716650	8453550
A2A6J4	16985		GO:0003779	Lymphocyte-specific protein 1	A2A6J4	Lsp1	3759400	0	0	0	6969700	0	0	0	7895700	5926550	6221300	5376050	9839950	14424000	9460200	8128900
A2A6K0			GO:0005861	Troponin I, fast skeletal muscle (Fragment)	A2A6K0	Tnni2	263200000	4762750000	0	277395000	4975800000	309945000	875430000	1173500000	637140000	17601000	1017500000	874880000	154390000	861355000	176360000	326520000
A2A6M1	27681		GO:0000814	Vacuolar-sorting protein SNF8	A2A6M1	Snf8	0	0	0	0	0	0	0	0	0	0	0	0	0	0	0	3808700
A2A6Q8			GO:0005509	Myosin light chain 4 (Fragment)	A2A6Q8	Myl4	0	3379250	0	0	4929450	0	0	0	0	0	3782150	3734600	0	2563100	0	0
A2A7A7	100198		GO:0004345	GDH/6PGL endoplasmic bifunctional protein	A2A7A7	H6pd	114635000	92799500	120985000	101765000	68666500	89448500	76890000	86605500	111155000	116220000	109710000	140275000	108355000	105193500	102775000	116220000
A2A7S7	107271	K01866	GO:0000049	Tyrosine--tRNA ligase (EC 6.1.1.1) (Tyrosyl-tRNA synthetase)	A2A7S7	Yars mCG_141662	28672000	36568500	34706000	33273000	41267500	44859000	49016500	39251500	31412000	42575500	23169000	40203500	51831000	47925000	51203500	49374000
A2A839			GO:0003779	Protein 4.1	A2A839	Epb41 Epb4.1	40190000	27828500	31653000	30162500	30209000	32985500	26100000	23154000	26821000	28356000	25901000	29750000	28572500	28710000	25282500	26734000
A2A8E2				RIKEN cDNA 0610037L13 gene	A2A8E2	0610037L13Rik	24732000	32983500	37030000	36685500	22921000	18723000	20821500	27594500	34679500	33299000	24592000	22496500	26403500	23064500	25641000	22549000
A2A8U2	230917		GO:0005521	Probable asparagine--tRNA ligase, mitochondrial	TM201	Nars2	0	0	0	0	0	0	0	0	0	0	0	0	0	1756500	0	1268200
A2A997	230558		GO:0005579	Complement component C8 alpha chain	A2A997	C8a	3301150	0	0	3166800	4486500	0	3057500	0	4841750	2848600	2682600	3644700	3944100	4445800	0	0
A2A9X5	50773		GO:0008253	5'(3')-deoxyribonucleotidase, cytosolic type	A2A9X5	Nt5c	13427000	14574500	14436500	14616000	12781000	10814750	11526500	11971500	14762500	19490500	18816500	19433000	15586000	16736000	15745000	14207500
A2AAN0	53413		GO:0000145	Exocyst complex component 7 (Exocyst complex component Exo70)	A2AAN0	Exoc7	0	0	0	0	0	0	1564400	0	0	1773900	0	0	0	0	0	0
A2AAN2			GO:0005047	Signal recognition particle subunit SRP68 (SRP68)	A2AAN2	Srp68	0	0	4541400	0	0	0	0	0	0	0	0	0	6331000	0	4110300	0
A2ABU4	242702		GO:0031430	Myomesin-3 (Myomesin family member 3)	MYOM3	Myom3	0	18986500	0	0	19309000	0	0	0	0	0	32070000	20430000	8446800	7772300	0	0
A2ABY3	68671		GO:0009058	Ethanolamine-phosphate cytidylyltransferase (Phosphate cytidylyltransferase 2, ethanolamine, isoform CRA_b)	A2ABY3	Pcyt2 mCG_2151	14361000	10825500	8408100	14669500	14164500	26122500	24374500	25758000	13244500	8543100	7646950	9091450	18241500	19262500	24443000	21427000
A2ACC7			GO:0005096	Ral GTPase-activating protein subunit beta (Fragment)	A2ACC7	Ralgapb	0	0	0	0	0	0	3658300	0	0	0	0	0	0	0	0	0
A2ACM0	74370		GO:0001030	Regulatory-associated protein of mTOR	A2ACM0	Rptor 4932417H02Rik mCG_15044	0	0	0	0	0	0	0	0	0	0	0	0	0	0	0	1791100
A2ACU7			GO:0016787	Nucleoside diphosphate-linked moiety X motif 6	A2ACU7	Nudt6	0	0	0	0	0	0	4130300	0	0	0	0	0	0	0	0	0
A2ADY9	68817	K11885	GO:0004190	Protein DDI1 homolog 2 (EC 3.4.23.-)	DDI2	Ddi2	14785500	0	15145500	19068000	0	11560000	10960000	0	10727000	16532500	12098000	13427000	13832000	12595500	12791500	11521000
A2AE27	109674		GO:0003876	AMP deaminase (EC 3.5.4.6)	A2AE27	Ampd2 mCG_4058	0	0	0	0	0	0	0	0	0	0	0	3967800	0	0	0	0
A2AEK1	108062		GO:0003723	AlphaCstF-64 variant 4 (Cleavage stimulation factor subunit 2)	A2AEK1	Cstf2	3802250	4530050	4218300	4990700	0	4228650	4082900	3895800	5088500	4766200	4938300	4171800	4313550	4262850	4461350	2892100
A2AEM2	229725		GO:0005783	Chloride channel CLIC-like 1, isoform CRA_a (Chloride channel CLIC-like protein 1)	A2AEM2	Clcc1 mCG_4070	0	0	0	0	0	0	0	0	0	0	0	0	0	0	0	750450
A2AEW6			GO:0005654	GRIP1-associated protein 1 (Fragment)	A2AEW6	Gripap1	0	0	0	2478300	0	0	4293100	4592050	3599900	2912000	0	2657300	0	0	0	0
A2AEX8	14199		GO:0046872	Four and a half LIM domains 1, isoform CRA_b (Four and a half LIM domains protein 1)	A2AEX8	Fhl1 mCG_9696	70895500	286895000	37952500	84458000	530585000	142375000	179225000	225155000	148040000	65671500	397365000	288555000	127555000	252375000	122500000	118115000
A2AFG7	16728		GO:0016021	Neural cell adhesion molecule L1	A2AFG7	L1cam	0	0	4623400	0	0	0	0	0	6054700	0	0	3146300	0	0	0	0
A2AFI3			GO:0003723	RNA binding motif protein, X chromosome, isoform CRA_b (RNA-binding motif protein, X chromosome)	A2AFI3	Rbmx mCG_17339	18688000	6923650	11281200	16286500	9504700	4968150	5230500	8332750	5110100	13835500	5267100	10091250	5261300	11887900	3327300	11722500
A2AFK7			GO:0003676	Eukaryotic initiation factor 4A-III (Fragment)	A2AFK7	Eif4a3	0	5496300	7958500	6465400	0	5859600	0	0	0	0	7351600	7702200	0	7676400	5913100	6005650
A2AFQ0	59026	K10592	GO:0000209	E3 ubiquitin-protein ligase HUWE1	A2AFQ0	Huwe1	19259000	17660000	21714000	17237500	15952000	19265000	19827000	14321000	14159000	20306000	15326500	18288500	17574000	20461000	16326500	15337500
A2AGL5	74268		GO:0005622	Apoptosis, caspase activation inhibitor, isoform CRA_c (Cell death regulator Aven)	A2AGL5	Aven mCG_20779	0	0	0	0	0	0	0	7044200	0	0	0	0	0	0	2474700	0
A2AGS2			GO:0000165	Dual-specificity mitogen-activated protein kinase kinase 6	A2AGS2	Map2k6	0	3219700	0	0	0	0	2738900	0	0	0	0	2152900	0	0	0	0
A2AGS6			GO:0016021	Tumor protein p53-inducible protein 11 (Fragment)	A2AGS6	Trp53i11	0	0	2809150	0	0	0	0	0	0	0	0	0	0	0	0	0
A2AHX9			GO:0006915	Bcl-2-like protein 1 (Fragment)	A2AHX9	Bcl2l1	0	0	0	0	0	0	0	0	0	0	0	0	0	0	0	843640
A2AI91	18679		GO:0003824	Phosphorylase b kinase regulatory subunit	A2AI91	Phka1	0	11833000	0	0	17844500	0	10972000	12671000	0	0	12449500	0	0	11818000	0	0
A2AIH8			GO:0003712	Pirin (Fragment)	A2AIH8	Pir	4511600	0	4646900	0	0	0	4651300	4278800	5363000	4444400	4028650	4949600	4678500	5414450	5436200	3563000
A2AIL4	76947	K18163	GO:0005634	NADH dehydrogenase (ubiquinone) complex I, assembly factor 6	NDUF6	Ndufaf6	4433950	5791250	7923150	5793300	0	6253200	9277800	4741200	3332400	4824600	2107000	2341600	5589350	6166100	4723200	4141800
A2AJ72	320267		GO:0000978	Far upstream element (FUSE)-binding protein 3 (MCG130458)	A2AJ72	Fubp3 mCG_130458	0	0	0	0	0	0	0	0	0	10648000	0	0	0	0	0	0
A2AJP9	381511		GO:0004722	MCG54027, isoform CRA_a ([Pyruvate dehydrogenase [acetyl-transferring]]-phosphatase 1, mitochondrial)	A2AJP9	Pdp1 mCG_54027	6014700	6093400	0	4732700	5727200	0	0	4078500	4074150	4541000	5413300	5643650	0	0	0	0
A2AJY2			GO:0005581	Collagen alpha-1(XV) chain	A2AJY2	Col15a1	89423000	103537000	115030000	92680000	119240000	60158500	60483500	75907000	82231000	119490000	113620000	148740000	124330000	130680000	82750500	70552000
A2AKD7	20648		GO:0002027	Alpha-1-syntrophin	A2AKD7	Snta1	0	4851300	0	3089000	0	0	0	0	0	0	6740700	5880000	0	0	0	0
A2AKH7			GO:0016020	Leucine-rich repeat-containing protein 57 (Fragment)	A2AKH7	Lrrc57	0	8085500	11060000	10695000	9027100	0	0	0	9036000	10866500	0	11238000	0	0	0	0
A2AKJ9			GO:0005137	Syntenin-1	A2AKJ9	Sdcbp	0	0	0	0	0	0	3766700	0	0	0	0	0	0	0	0	0
A2AKN9	17841		GO:0036094	Major urinary protein 2 (Major urinary protein 4)	A2AKN9	Mup2 Mup4	0	0	0	0	0	0	0	0	0	0	0	0	0	5772900	0	0
A2AKU9	11949		GO:0015986	ATP synthase subunit gamma	A2AKU9	Atp5c1	77179000	72807000	73064000	64528000	104680000	93017000	116010000	93182000	57571000	79499500	109222500	85434500	90455500	100563000	102432000	95591500
A2AKV7			GO:0006307	Alpha-ketoglutarate-dependent dioxygenase alkB homolog 3 (Fragment)	A2AKV7	Alkbh3	0	0	0	0	0	0	0	0	0	0	0	0	0	0	0	3029500
A2ALS7			GO:0005096	Rap1 GTPase-activating protein 1 (Fragment)	A2ALS7	Rap1gap	0	0	0	0	0	0	0	0	0	0	0	0	0	0	0	6986900
A2AM67	230863		GO:0014069	Vascular SH2 domain-containing protein	A2AM67	Sh2d5	0	0	0	0	0	0	0	0	0	0	0	0	0	1615800	0	0
A2AMH3	100434		GO:0016021	Choline transporter-like protein 1	A2AMH3	Slc44a1	0	0	0	0	0	0	0	0	0	0	0	0	0	0	0	2489900
A2AMM0	68016		GO:0005096	Caveolae-associated protein 4 (Muscle-related coiled-coil protein) (Muscle-restricted coiled-coil protein)	CAVN4	Cavin4 Murc	0	10834500	0	0	0	0	0	0	0	0	4677000	0	0	0	0	0
A2AMY5			GO:0005634	Ubiquitin-associated protein 2	A2AMY5	Ubap2	0	9373400	0	0	11454500	0	10568000	9540300	0	0	0	0	0	7704150	0	0
A2AMZ4	208501		GO:0005739	NADH dehydrogenase [ubiquinone] 1 alpha subcomplex assembly factor 8	NDUF8	Ndufaf8	0	8051900	7006600	9168500	0	7367700	7095250	7766200	10868500	8467050	0	8864200	6763800	5979300	8159200	8043600
A2AN08	69116	K10691	GO:0004842	E3 ubiquitin-protein ligase UBR4 (EC 2.3.2.27) (N-recognin-4) (RING-type E3 ubiquitin transferase UBR4) (Zinc finger UBR1-type protein 1) (p600)	UBR4	Ubr4 Kiaa0462 Zubr1	29973500	23122000	32232000	29403500	27366000	32656500	29219000	23128000	20268500	26020500	21825500	23711500	30715500	29412000	32556000	27683000
A2APT9	242721		GO:0016021	Kelch domain-containing protein 7A	KLD7A	Klhdc7a	120170000	112530000	149820000	134670000	76881500	109045000	98674000	94199500	149670000	142940000	93300000	113155000	115665000	106100000	131935000	124930000
A2APY7	69487	K18162	GO:0005739	Arginine-hydroxylase NDUFAF5, mitochondrial (EC 1.-.-.-) (NADH dehydrogenase [ubiquinone] 1 alpha subcomplex assembly factor 5) (Putative methyltransferase NDUFAF5) (EC 2.1.1.-)	NDUF5	Ndufaf5	22046500	17874500	33768500	23962000	17367500	27420500	23093500	20885000	20015500	30307500	19909500	19142500	16675500	20361500	18771000	30841000
A2AQ17			GO:0005739	Complex I intermediate-associated protein 30, mitochondrial	A2AQ17	Ndufaf1	37710500	23549000	35482000	31343000	27950000	32913500	30550000	24547500	37956000	37124500	31933000	30343000	41266000	32423500	37095500	36000500
A2AQ43	14269		GO:0006897	Formin-binding protein 1	A2AQ43	Fnbp1	0	2098100	0	0	0	1542500	0	1905400	1503100	0	0	1779700	1658000	2094400	0	0
A2AQD5			GO:0003779	Sperm-specific antigen 2 homolog	A2AQD5	Ssfa2	10588000	7979400	12547000	11557000	8273000	10338600	8895750	8544500	13454000	10129250	11434000	8565450	7839200	10234650	12244000	9205200
A2AQJ8	76051	K12317	GO:0004553	Neutral alpha-glucosidase C	A2AQJ8	Ganc	13125500	9984650	10484850	11189800	5877900	6443500	7726900	6035600	7577600	6925650	6697300	7618900	0	0	0	0
A2AQN4			GO:0003987	Acetyl-coenzyme A synthetase, cytoplasmic	A2AQN4	Acss2	157730000	230795000	239125000	300200000	182295000	274935000	225560000	289360000	172170000	224270000	136060000	260265000	386975000	391700000	395410000	404775000
A2AQU8	76650	K12260	GO:0005524	Sulfiredoxin (EC 1.8.98.2)	A2AQU8	Srxn1	0	5958250	0	4756600	0	6346900	6892000	0	0	0	9017600	4138200	7452400	7092900	11815100	7905100
A2AQZ5				Phytanoyl-CoA dioxygenase domain-containing protein 1 (Fragment)	A2AQZ5	Phyhd1	0	0	0	0	0	0	0	0	0	0	0	0	0	0	0	2643200
A2ARP1	327655	K13024	GO:0000827	Inositol hexakisphosphate and diphosphoinositol-pentakisphosphate kinase 1 (EC 2.7.4.21) (EC 2.7.4.24) (Diphosphoinositol pentakisphosphate kinase 1) (Histidine acid phosphatase domain-containing protein 2A) (InsP6 and PP-IP5 kinase 1) (VIP1 homolog)	VIP1	Ppip5k1 Hisppd2a Kiaa0377 Vip1	0	0	2999000	3390900	0	0	0	0	0	0	0	0	0	0	0	0
A2AS98	50884		GO:0010592	Nck-associated protein 1	A2AS98	Nckap1	9851900	7757800	10398200	10834500	0	8523750	6423200	6769500	9375800	11180500	9904500	10122400	9734950	11301500	8375000	8322500
A2ASW0			GO:0003777	Myosin-IIIa (Fragment)	A2ASW0	Myo3a	0	0	0	0	0	0	0	0	0	0	1973500	0	0	0	0	0
A2ATI9			GO:0000139	Golgi reassembly stacking protein 2, isoform CRA_d (Golgi reassembly-stacking protein 2)	A2ATI9	Gorasp2 mCG_12970	15325000	18657000	15642000	16229500	18675000	18066000	17124500	17835500	23864500	18388000	18729000	19901000	18954000	18453500	18153000	17222000
A2ATU0	209692	K15791	GO:0002244	Probable 2-oxoglutarate dehydrogenase E1 component DHKTD1, mitochondrial (EC 1.2.4.2) (Dehydrogenase E1 and transketolase domain-containing protein 1)	DHTK1	Dhtkd1 Kiaa1630	0	0	1466050	1716250	0	0	0	0	2299850	2354950	0	1579200	1783800	1474000	0	0
A2AU62			GO:0003723	RNA-binding protein Raly (Fragment)	A2AU62	Raly	0	0	0	0	0	0	0	0	0	0	0	13860000	0	0	0	0
A2AUC9	228003	K10473	GO:0001726	Kelch-like protein 41 (Kelch repeat and BTB domain-containing protein 10)	KLH41	Klhl41 Kbtbd10	7811400	84352500	0	9696050	150870000	7365900	22138000	28839000	21815500	0	99595000	88701000	5664100	44616500	0	3961000
A2AUK8	13821		GO:0003779	Band 4.1-like protein 1 (Erythrocyte protein band 4.1-like 1, isoform CRA_a)	A2AUK8	Epb41l1 Epb4.1l1 mCG_5224	41803000	28323000	43782000	37802500	14812000	17578000	15251500	16210500	43572500	43984500	40835500	36776000	15943500	18394000	15546000	14847000
A2AUR3			GO:0008270	Phosphotriesterase-related protein (Fragment)	A2AUR3	Pter	0	0	0	0	0	0	0	0	0	0	0	6890600	0	0	0	0
A2AVJ7	81910	K14000	GO:0015031	Ribosome-binding protein 1	A2AVJ7	Rrbp1	35684000	19111000	26170000	35252500	42780500	19612000	11374000	36268500	38787000	23546500	38566500	25410000	30188000	51344000	45665000	29594500
A2AW05			GO:0003677	FACT complex subunit SSRP1 (Fragment)	A2AW05	Ssrp1	0	0	0	0	0	0	0	0	0	0	0	0	0	0	0	1952100
A2AWA9	227800	K20284	GO:0005096	Rab GTPase-activating protein 1 (GAP and centrosome-associated protein) (Rab6 GTPase-activating protein GAPCenA)	RBGP1	Rabgap1 Kiaa4104	0	0	4687500	6016900	0	0	0	0	0	5719400	0	0	0	0	0	0
A2BE93			GO:0005634	Protein SET (Fragment)	A2BE93	Set	124940000	121090000	111205000	117075000	167230000	74746000	172635000	141500000	123650000	147500000	106489000	113556000	159020000	168205000	157845000	126920000
A2BG76			GO:0001077	Nuclear factor 1	A2BG76	Nfib RP24-231F12.1-007	0	0	0	0	0	0	0	0	0	3199800	0	0	0	0	0	0
A2BIN1	100039008		GO:0036094	Major urinary protein 10 (Major urinary protein 8)	A2BIN1	Mup10 Mup8	20419500	36250000	16401500	22532500	113330000	34648000	54744000	30737000	50200000	28918000	43567500	45767000	35597000	121120000	38379000	44913000
A2CF65			GO:0016021	C-type lectin domain family 10 member A (Fragment)	A2CF65	Clec10a	8946800	9704050	0	9133800	14114000	0	0	9554900	10676000	0	10325700	15436500	0	20568500	0	10906000
A2CG35			GO:0003924	Ras-related protein Rab-12	A2CG35	Rab12	4609800	4345700	5510400	4459000	4165500	5774500	4524500	4178500	3815000	5163850	3630700	5042600	6501700	5510650	4366350	4153900
A3KG59	242377		GO:0005654	Peptidase M20 domain-containing protein 2 (Aminoacylase-1-like protein 2)	P20D2	Pm20d2 Acy1l2 Gm424	0	0	0	0	0	0	0	0	0	0	0	0	953820	0	0	0
A3KGT0			GO:0003723	CUGBP Elav-like family member 2	A3KGT0	Celf2	0	0	708300	0	0	0	0	0	0	0	0	0	0	0	0	0
A3KGU5	20740		GO:0005509	Spectrin alpha chain, non-erythrocytic 1	A3KGU5	Sptan1 Spna2	2840200000	2903750000	3576600000	2867900000	1908300000	2452200000	2251100000	2300400000	3327500000	3402550000	2909700000	3516000000	2745250000	2496950000	2326400000	2220300000
A3KMP2	239570			Tetratricopeptide repeat protein 38 (TPR repeat protein 38)	TTC38	Ttc38	119260000	86522000	139295000	141625000	45624000	75712000	61190000	57270500	136115000	126770000	99650000	109480000	74509000	61321500	68961000	68084000
A4QPC5	17228	K01329	GO:0004252	Chymase (Chymase 1, mast cell) (MCG8608)	A4QPC5	Cma1 mCG_8608	55760500	50499000	59125500	64805500	105490000	56163000	34761000	35119500	34960500	58010000	53321000	78736000	35409000	60684000	21414500	39107000
A6H5X4	219132		GO:0005654	PHD finger protein 11 (PHD finger protein 11-like) (PHD finger protein 11D)	PHF11	Phf11 D14Ertd668e Phf11d Phf11l	0	0	0	0	0	0	0	0	0	0	0	0	0	0	0	307430
A6H611	70478	K01410	GO:0004175	Mitochondrial intermediate peptidase (MIP) (EC 3.4.24.59)	MIPEP	Mipep	28033000	18249500	34241500	27803000	10430500	24573000	23779000	19413500	26125500	38288500	27927500	30509000	20939000	18170500	18373500	23371000
A6H644	329251	K12329	GO:0007165	MCG130490 (Protein phosphatase 1 regulatory subunit 12B) (Protein phosphatase 1, regulatory (Inhibitor) subunit 12B)	A6H644	Ppp1r12b mCG_130490	6629600	6042800	0	3479950	14349500	3931250	4768700	5626600	5586050	5101000	5597350	0	3569500	4691400	5332700	3918300
A6H6E2	105450		GO:0002042	Multimerin-2	MMRN2	Mmrn2	0	0	5096900	0	0	6284100	0	0	0	5507450	0	0	0	5542300	0	0
A6PWX5			GO:0005739	Ubiquinol-cytochrome-c reductase complex assembly factor 1	A6PWX5	Uqcc1 Uqcc	11517000	0	18938000	17158000	0	16298000	0	0	18262000	17701500	0	18181500	17954000	15209000	0	14480000
A7E1Z5	54403		GO:0005452	Anion exchange protein	A7E1Z5	Slc4a4 slc4a4	27591000	19962000	24385000	34421500	35313500	63350000	65127500	43792000	18253000	23443500	21959000	10343550	44263500	33816000	35986000	53067500
A7XUZ6	230622		GO:0016021	Selection and upkeep of intraepithelial T-cells protein 6 (Skint-6)	SKIT6	Skint6	0	0	0	0	0	0	0	0	0	0	0	0	0	0	0	2098700
A8DUK4	100503605	K13823	GO:0005344	Beta-globin (Globin a1) (Hemoglobin, beta adult s chain) (Hemoglobin, beta adult t chain)	A8DUK4	Hbb-bs Glna1 Hbb-bt Hbbt1 Hbbt2	38382000000	43577000000	37105000000	40491000000	54968500000	55108000000	45497500000	48211500000	48629000000	42303000000	33949500000	45821000000	56659000000	58948500000	63399000000	52886500000
A8Y5E9			GO:0006388	Protein archease	A8Y5E9	Zbtb8os	0	5111650	0	0	4663800	4100800	0	5295050	5916450	3110300	0	3984800	4575200	4170900	0	0
A8Y5N8			GO:0046872	Pleckstrin homology domain-containing family F member 2 (Fragment)	A8Y5N8	Plekhf2	0	0	0	0	0	0	0	0	0	0	0	0	5926350	0	0	0
A8Y5T6	230577		GO:0004827	Probable proline--tRNA ligase, mitochondrial	A8Y5T6	Pars2	0	0	9152000	12259000	0	8308850	7735900	0	0	9487050	0	8316600	8311100	0	0	7005200
B0QZN5			GO:0016021	Vesicle-associated membrane protein 2	B0QZN5	Vamp2	21752500	24759000	18343000	17105000	22145500	10875950	12641500	19402000	32136000	23232500	17202500	15616000	11412000	13270500	10597900	13731000
B0QZU2			GO:0005758	PRELI domain-containing protein 3B	B0QZU2	Prelid3b Slmo2	0	0	0	0	0	2127500	0	0	0	0	0	0	0	0	0	0
B0QZV3			GO:0005739	Sodium/hydrogen exchanger	B0QZV3	Slc9a6	0	0	0	0	0	0	0	0	0	0	0	0	0	0	0	3557200
B0R081			GO:0001675	TBC1 domain family member 20 (Fragment)	B0R081	Tbc1d20	0	0	0	0	0	0	0	0	0	0	0	0	0	0	680500	0
B1AQF4			GO:0004725	Dual-specificity protein phosphatase 3	B1AQF4	Dusp3	29680000	44975500	41464500	37734500	48042000	49100500	50096500	44630000	47661000	57331000	48061000	58607000	63764000	61576000	55041500	55285000
B1AQF7			GO:0016301	MAGUK p55 subfamily member 3	B1AQF7	Mpp3	0	0	0	0	0	0	0	0	0	0	0	0	0	0	0	634620
B1AQY9	20362		GO:0005525	Septin-8	B1AQY9	Sept8	19574500	17104000	23020000	17695000	14861000	16671000	18818500	14430500	18478000	17449000	19365500	19554000	19379500	18057500	21902000	13592500
B1AR50			GO:0000226	Gamma-aminobutyric acid receptor-associated protein	B1AR50	Gabarap	0	0	0	0	0	0	0	0	0	0	0	0	0	0	0	1258000
B1AR69	544791	K10352	GO:0003777	Myosin, heavy polypeptide 13, skeletal muscle	B1AR69	Myh13	0	0	0	0	0	0	0	0	0	0	13091000	0	0	0	0	0
B1AR76			GO:0005881	Breast carcinoma-amplified sequence 3 homolog (Fragment)	B1AR76	Bcas3	0	0	0	2300000	0	0	0	0	0	0	0	0	0	0	0	0
B1ARB3			GO:0016021	Platelet endothelial cell adhesion molecule (Platelet/endothelial cell adhesion molecule 1, isoform CRA_d)	B1ARB3	Pecam1 mCG_2881	37255000	29724000	38084000	34250500	46172500	39937500	37611500	42158000	49277500	48896000	39462500	36940000	48509500	40915500	43518000	37257000
B1AT10			GO:0003723	RNA-binding protein Musashi homolog 2 (Fragment)	B1AT10	Msi2	10004650	10279950	10687500	8260350	10110100	11366000	11926500	9910400	9109000	9481700	9605100	8703600	12477000	10919000	13682000	11014000
B1ATP7			GO:0008033	Zinc phosphodiesterase ELAC protein 2	B1ATP7	Elac2	7110550	0	4855600	7042450	6205000	7420000	6699000	6775000	3907400	7223300	0	4465500	7173500	7108600	7460250	8434550
B1ATS4			GO:0005388	Calcium-transporting ATPase (EC 3.6.3.8)	B1ATS4	Atp2a3	144680000	1064730000	0	183335000	1221325000	179335000	502670000	353595000	219290000	0	706230000	638885000	66487500	316220000	47445000	92199000
B1ATZ0			GO:0005829	Hepatocyte growth factor-regulated tyrosine kinase substrate	B1ATZ0	Hgs	0	0	3856800	0	3648800	0	4769300	3075400	4628150	0	0	4371000	6099900	5186400	0	4824700
B1AU25	26926		GO:0016021	Apoptosis-inducing factor 1, mitochondrial	B1AU25	Aifm1	1464750000	895650000	1245300000	1166800000	740515000	1285900000	1097600000	975170000	1037750000	1000925000	971505000	838085000	926770000	774195000	943080000	948180000
B1AU76	50927	K11291	GO:0000790	Nuclear autoantigenic sperm protein	B1AU76	Nasp	0	0	0	0	0	0	0	0	0	3382600	0	0	0	0	0	0
B1AUB9			GO:0003677	Nuclear factor 1	B1AUB9	Nfia	0	10632000	10487450	9751150	0	0	0	0	0	9819400	0	8867600	9975900	0	7505200	0
B1AUN3			GO:0005085	Eukaryotic translation initiation factor 2B, subunit 3	B1AUN3	Eif2b3	0	0	4868800	0	0	0	0	0	0	0	0	0	0	0	0	7102300
B1AUX2	15161		GO:0048188	Host cell factor 1	B1AUX2	Hcfc1	7355150	5738000	11177300	6406850	5719700	6019600	5111700	6813650	4925000	6655300	7366000	5917600	6463200	6873850	7307000	6717300
B1AV77	11671		GO:0004029	Aldehyde dehydrogenase	B1AV77	Aldh3a2	28520000	17013000	29932000	24077500	17588000	23862500	25399500	21650000	26841500	26945500	23524000	23931000	23141500	24460000	24441000	25239000
B1AW21	17772		GO:0004438	Myotubularin	B1AW21	Mtm1	0	0	0	0	0	0	4188400	0	0	0	0	0	0	0	0	0
B1AWE0	12757		GO:0005198	Clathrin light chain	B1AWE0	Clta	43244000	52872500	30848500	39281500	88288000	39398500	44315000	68372500	61656500	41829500	35396500	39186000	43659500	56900500	63984500	48610000
B1AX95			GO:0042802	Transformation-related protein 63-regulated-like	B1AX95	Tprgl	0	0	0	0	0	0	0	0	0	0	0	0	0	0	0	32298000
B1AXC8			GO:0005739	Coiled-coil-helix-coiled-coil-helix domain-containing protein 7 (Fragment)	B1AXC8	Chchd7	17376000	16168000	26589000	35000500	17373500	18707500	15995000	11965000	28845000	25372000	17615000	21178000	13991000	17008000	17495000	16759500
B1AXN9	110651		GO:0000287	Non-specific serine/threonine protein kinase (EC 2.7.11.1)	B1AXN9	Rps6ka3	11468800	11934500	10883000	13861500	11823000	9898500	10776500	7798000	10148500	9704650	10486850	13331000	10520500	10854100	10010050	9608650
B1AY85	67448		GO:0016021	Plexin domain-containing protein 2	B1AY85	Plxdc2	0	0	0	0	0	0	0	0	0	0	0	0	0	497310	0	0
B1AYL1	20272	K04839	GO:0001518	Sodium channel protein	B1AYL1	Scn7a	0	7397300	19978000	0	0	0	0	0	0	12046000	9538300	8202750	5529700	0	0	0
B1AZ15	319876			Cordon-bleu protein-like 1	B1AZ15	Cobll1	0	0	0	4633300	0	0	0	0	3696600	4131600	0	0	0	0	0	0
B1AZ42			GO:0007034	Charged multivesicular body protein 6 (Fragment)	B1AZ42	Chmp6	0	6272900	0	0	0	0	0	0	0	0	0	0	0	0	0	0
B1AZI6	331401	K12879	GO:0000346	THO complex subunit 2 (Tho2)	THOC2	Thoc2	0	0	0	0	0	0	0	0	0	0	0	0	0	7292600	0	0
B1B1A8	107589	K00907	GO:0001725	Myosin light chain kinase, smooth muscle (Myosin, light polypeptide kinase)	B1B1A8	Mylk	0	0	0	0	0	0	0	0	0	0	0	0	0	15037000	19915000	0
B1B1D8			GO:0003735	39S ribosomal protein L2, mitochondrial	B1B1D8	Mrpl2	10973000	0	12532000	19888500	0	9598600	8738700	9030700	10306000	12111500	12584000	11159000	10378100	10501000	8542200	9902800
B2C3G8	20850		GO:0001938	Signal transducer and activator of transcription	B2C3G8	Stat5a	44194500	30471000	43457000	34178500	23029000	43352500	31985000	35334000	24458500	41090000	30991000	29908500	35958500	33570000	39419000	40821500
B2RQS1	94186	K17608	GO:0000122	Striatin-3 (Strn3 protein)	B2RQS1	Strn3	19496500	21965500	18966500	15973000	19180000	18171000	18253000	18020000	17329500	15786000	17685500	20196500	16790000	22146000	17493000	15506500
B2RSH2	14677	K04630	GO:0000287	Guanine nucleotide-binding protein G(i) subunit alpha-1 (Adenylate cyclase-inhibiting G alpha protein)	GNAI1	Gnai1 Gnai-1	4179800	0	0	0	0	3133600	0	0	0	5476600	8240350	13102000	4465700	3172800	0	0
B2RUF0	53422		GO:0001650	Y box protein 2 (Y-box-binding protein 2)	B2RUF0	Ybx2	27268000	22726000	18694000	22610000	11686000	7356350	6724450	15773000	16159000	23871000	10721350	13463500	13661000	14367500	6908650	20380000
B2RXC2	320404	K00911	GO:0000165	Kinase (EC 2.7.-.-)	B2RXC2	Itpkb mCG_6217	0	0	0	6237800	0	11308000	7442100	10641000	0	9654650	0	0	0	0	0	0
B2RXM2			GO:0003723	EG627828 protein	B2RXM2	Gm6793 EG627828 Hnrnpa3	230650000	208080000	206600000	244545000	170880000	172295000	157650000	188230000	197025000	193475000	204610000	156235000	233210000	237555000	194785000	170485000
B2ZRS5			GO:0005622	DEP domain-containing mTOR-interacting protein (Depdc6-002)	B2ZRS5	Deptor Depdc6	0	0	0	0	0	0	0	0	0	0	0	0	0	0	2331500	0
B5X0G2	100039206		GO:0005550	Major urinary protein 17 (MUP 17)	MUP17	Mup17 Mup15	0	0	0	0	0	0	0	0	0	0	0	0	0	0	0	1496000
B7FAU2			GO:0005634	Tafazzin (Fragment)	B7FAU2	Taz RP23-436K3.6-007	0	0	0	0	0	0	0	0	0	0	0	0	0	0	0	1896200
B7FAU9	192176		GO:0005730	Filamin, alpha (Filamin-A)	B7FAU9	Flna RP23-436K3.1-002	279810000	224960000	409740000	276775000	287440000	357570000	284375000	340265000	191375000	323620000	573295000	292775000	549750000	542405000	441345000	312260000
B7ZBY7	66589		GO:0005634	Ubiquitin-conjugating enzyme E2 variant 1	B7ZBY7	Ube2v1	28253500	51152000	37498500	38610000	46025000	40362500	35618000	50714000	40348000	36232000	35829000	33690500	41929500	43053000	35994000	32090500
B7ZCF1			GO:0005524	26S proteasome regulatory subunit 6A	B7ZCF1	Psmc3	89667000	128400000	111410000	110475000	92876000	107295000	112170000	116475000	105585000	106511000	91757000	119125000	131005000	132115000	120495000	110305000
B7ZCT4			GO:0005534	N-acetylgalactosamine kinase (Fragment)	B7ZCT4	Galk2	6367550	0	0	4613650	3529200	0	3448500	3418600	12076500	5748050	7039850	6316700	3523900	3024000	3628000	4558500
B7ZCU2	11308		GO:0008154	Abl interactor 1	B7ZCU2	Abi1	0	5789800	7774850	6120900	0	0	0	0	0	7628250	4610700	6585200	0	0	6006600	0
B7ZMP1	321003	K01262	GO:0003094	Xaa-Pro aminopeptidase 3 (X-Pro aminopeptidase 3) (EC 3.4.11.9) (Aminopeptidase P3) (APP3)	XPP3	Xpnpep3	15421000	14246000	21297000	18541000	0	15680000	19527000	15662500	16111000	17757500	16052000	13231000	16028000	12403500	11951500	17118000
B7ZN28	170721		GO:0004867	Papilin (Papln protein)	B7ZN28	Papln	0	0	2578200	0	5950900	6232950	6226450	5534200	0	0	0	0	4480850	4223900	0	0
B7ZNH7	12818	K08133	GO:0005581	Collagen alpha-1(XIV) chain (Collagen, type XIV, alpha 1) (Procollagen, type XIV, alpha 1, isoform CRA_a)	B7ZNH7	Col14a1 mCG_11867	49505500	40744500	73923000	31557500	77150000	17902000	35090500	28908000	7922000	33617500	162765000	87028500	19680500	80593500	18163000	16535000
B7ZNL2	17955		GO:0005634	Nap1l4 protein (Nucleosome assembly protein 1-like 4) (Nucleosome assembly protein 1-like 4, isoform CRA_b)	B7ZNL2	Nap1l4 mCG_129001	123360000	166415000	112175000	130350000	133665000	115660000	116525000	138605000	144660000	110385000	116145000	112475000	106870000	123870000	117680000	114800000
B7ZNR9	26921		GO:0004672	Map4k4 protein (Mitogen-activated protein kinase kinase kinase kinase 4)	B7ZNR9	Map4k4	0	0	0	1066100	0	0	821270	0	0	0	0	0	0	703400	0	0
B7ZWM8	70144		GO:0005829	Leucine-rich repeat and calponin homology domain-containing protein 3 (Lrch3 protein)	B7ZWM8	Lrch3	0	0	6416700	6164100	0	0	7394100	0	7417800	6508200	0	0	12317000	8070700	0	11074000
B8JJ67			GO:0005739	RIKEN cDNA 2310061I04 gene (Fragment)	B8JJ67	2310061I04Rik	0	0	0	0	0	0	0	0	0	0	0	0	0	0	0	5441400
B8JJM5	14962		GO:0004252	Complement factor B	B8JJM5	Cfb	28120500	32053500	41019000	37213500	29908500	24340500	27792500	25385500	24897000	35642000	34050500	41387500	33074500	46076500	27113500	23973000
B9EHJ3	21872		GO:0001825	Tight junction protein ZO-1 (Tjp1 protein)	B9EHJ3	Tjp1	43988500	33595500	47400000	41178500	24502500	26205500	24256500	26514000	29493500	39419500	32239000	30538500	34632500	30850500	31764500	28084000
B9EHT6	14268		GO:0005576	Fibronectin (Fn1 protein)	B9EHT6	Fn1	117375000	88300500	96973000	95412000	118590000	143040000	127630000	123005000	93795000	106065000	165370000	107705000	183175000	164800000	186395000	143600000
B9EJ54	70699	K14310	GO:0005643	MCG21756, isoform CRA_b (Nucleoporin 205) (Nup205 protein)	B9EJ54	Nup205 mCG_21756	0	0	5321900	0	0	0	0	0	0	4213000	0	0	0	0	0	0
C0HK80	76219	K12948	GO:0005783	Adipocyte-related X-chromosome expressed sequence 2	ARXS2	Arxes2	0	0	0	0	0	0	0	0	0	0	0	0	0	0	0	1567300
C0HKD8	100034361	K13110	GO:0001527	Microfibrillar-associated protein 1A	MFA1A	Mfap1a	32905000	37575500	21601000	33134000	44248500	47996500	50026500	50471000	41366500	33927500	32283000	26332500	38737000	41991000	49852000	34206500
C0HKG5	100037283	K01166	GO:0003723	Ribonuclease T2-A (EC 3.1.27.-) (Ribonuclease 6-A)	RNT2A	Rnaset2a Rnase6pl	0	0	0	0	0	0	0	0	0	0	0	0	0	0	0	711290
D3YTN4	107526		GO:0005525	GTPase IMAP family member 4	GIMA4	Gimap4	54740500	47243500	73565000	67113000	43823000	67627500	57948500	60855500	40397000	34951000	32844000	31406500	35598000	37906500	32861500	29511000
D3YTP0			GO:0016021	Metalloreductase STEAP3 (Fragment)	D3YTP0	Steap3	0	0	0	0	0	0	6590800	0	0	0	0	0	0	0	0	0
D3YTP3	382793	K17776	GO:0005741	Metaxin 3	D3YTP3	Mtx3	0	0	5845700	0	0	7292700	6021600	0	0	0	0	5563300	5760300	5605550	8906600	9791600
D3YTR7			GO:0000902	Adenylyl cyclase-associated protein	D3YTR7	Cap2	0	0	0	0	0	0	0	0	0	0	0	3197200	0	0	0	0
D3YU00			GO:0008289	StAR-related lipid transfer (START) domain containing 5, isoform CRA_a (StAR-related lipid transfer protein 5)	D3YU00	Stard5 mCG_8260	3462500	0	4788700	0	0	0	4746100	6065900	0	4786700	0	0	6565850	5612950	5569450	8854100
D3YU08	68760		GO:0005829	Synaptopodin 2-like protein	D3YU08	Synpo2l	0	11407600	0	0	10644000	0	0	0	0	0	9113500	0	0	0	0	0
D3YU17	103425		GO:0009966	Nicalin	D3YU17	Ncln	6243400	7654100	7172300	7209300	7148350	9655600	8719650	9448700	7916000	6893900	6979200	8069100	11321850	10265850	9574250	8318650
D3YU22			GO:0003779	LIM and calponin homology domains-containing protein 1	D3YU22	Limch1	0	6602850	7303200	0	0	0	0	0	0	0	3722800	0	0	0	0	0
D3YUM1			GO:0005743	NADH dehydrogenase [ubiquinone] flavoprotein 1, mitochondrial (EC 1.6.5.3) (EC 1.6.99.3)	D3YUM1	Ndufv1	1448200000	1606550000	2526350000	2282400000	1286800000	2421550000	2077400000	1681700000	1390350000	1786500000	1139100000	1455550000	1792350000	1475750000	1846850000	1906450000
D3YUN3			GO:0005861	Troponin I, slow skeletal muscle	D3YUN3	Tnni1	0	65014000	0	0	17081500	2365300	0	10628550	6373500	0	25273500	73439500	0	13421500	0	0
D3YVI5			GO:0005885	Actin-related protein 2/3 complex subunit 1A (Fragment)	D3YVI5	Arpc1a	0	0	0	0	0	0	0	0	0	0	0	0	0	0	0	10692000
D3YVR4			GO:0006457	LRP chaperone MESD (Fragment)	D3YVR4	Mesd Mesdc2	0	0	8710900	6684000	8791300	8563200	7472850	6981000	0	9291450	0	0	6331900	6963100	0	0
D3YVS1			GO:0003085	Smoothelin	D3YVS1	Smtn	0	12206450	0	0	10078150	0	0	3450500	0	0	6535550	4629700	0	0	0	0
D3YVW2	73124		GO:0005794	Golgi integral membrane protein 4	D3YVW2	Golim4	2879500	2872800	2912900	2985950	3707450	3002650	2612550	3002300	2855500	3773050	2660900	2581050	2408350	3314600	3203500	2446050
D3YVZ9			GO:0003735	28S ribosomal protein S21, mitochondrial (Fragment)	D3YVZ9	Mrps21	0	0	7100050	0	0	0	0	0	5116800	10288000	7417800	0	5513000	5178400	8912300	8771800
D3YWF6			GO:0004843	Ubiquitin thioesterase OTUB1	D3YWF6	Otub1	39030000	48334000	41985000	40570500	44976500	44296000	46066000	41649500	47233000	50716500	40269000	51439500	45680500	48186500	35723500	41412500
D3YWI4			GO:0016021	Protein Mpv17	D3YWI4	Mpv17	19482500	14103500	26696500	14919500	7948400	20460500	19259000	9171800	15235500	20841000	18550000	24041500	13676500	18145500	11940500	17669500
D3YWJ5	106869		GO:0042981	Tumor necrosis factor alpha-induced protein 8	D3YWJ5	Tnfaip8	0	0	3488600	3172000	0	0	0	0	3485700	3804350	0	3720700	0	3365900	0	0
D3YWK1			GO:0000045	WD repeat domain phosphoinositide-interacting protein 2	D3YWK1	Wipi2	0	0	5827000	0	0	0	0	5293800	0	4799200	0	0	0	0	0	0
D3YWT1	432467		GO:0003723	Heterogeneous nuclear ribonucleoprotein H3 (MCG11326, isoform CRA_b)	D3YWT1	Hnrnph3 mCG_11326	8842800	10289700	0	0	5996800	7859100	5561000	5643400	6459400	7260600	7699600	0	6824900	0	0	5583850
D3YXF5	109828	K03996	GO:0005579	Complement component 7	D3YXF5	C7	0	0	0	0	0	0	0	0	5977400	0	0	4282050	0	3972000	3179000	0
D3YXG2			GO:0005524	N-acetyl-D-glucosamine kinase	D3YXG2	Nagk	0	0	2235500	1924400	0	0	0	0	0	0	0	0	0	0	0	0
D3YXG6			GO:0003779	Arp2/3 complex 34 kDa subunit	D3YXG6	Arpc2 mCG_114810	22029500	30575000	33849500	35140500	19363500	29623000	29362000	21262000	31384000	39839000	28109000	33323500	30336500	40348500	37264000	23967000
D3YXZ5	245945		GO:0003723	RNA-binding protein 47	D3YXZ5	Rbm47	0	0	0	0	0	0	0	0	0	0	0	0	0	0	0	7238400
D3YY42			GO:0016021	Protein YIF1B	D3YY42	Yif1b	0	0	0	0	0	0	0	0	0	0	0	0	0	2059200	0	0
D3YYL1			GO:0006915	B-cell CLL/lymphoma 7 protein family member B	D3YYL1	Bcl7b	0	0	0	0	0	0	1283200	0	0	0	0	0	0	0	0	0
D3YYM6			GO:0003723	40S ribosomal protein S5 (Fragment)	D3YYM6	Rps5	60095000	100924000	120775000	118480000	89290000	120495000	90725000	85105500	87994500	121545000	49079000	115055000	128655000	144085000	110360000	117465000
D3YYQ5			GO:0005615	Alpha-amylase 1 (Fragment)	D3YYQ5	Amy1	0	0	3395000	5097900	0	0	0	0	0	0	0	0	0	3332200	0	0
D3YYT0			GO:0005509	Cadherin-2	D3YYT0	Cdh2	0	16380000	14003000	11577000	11274500	0	11481750	15602000	22741000	20355000	16892000	14906000	7677100	14681000	18109000	16231500
D3YYT1	74022		GO:0000786	Putative oxidoreductase GLYR1 (RIKEN cDNA 3930401K13)	D3YYT1	Glyr1 3930401K13Rik mCG_128736	0	0	0	0	0	0	0	0	0	0	0	0	0	0	0	2783400
D3YZ13			GO:0003774	Unconventional myosin-X (Fragment)	D3YZ13	Myo10	0	0	0	0	0	0	0	0	0	0	0	0	0	3023100	0	0
D3YZ54			GO:0000287	2-hydroxyacyl-CoA lyase 1	D3YZ54	Hacl1	13386000	15220500	13738500	14844000	16698500	20136500	15198500	14512000	10765000	15713500	19205000	17466500	18326500	16361000	17377000	12759000
D3YZJ1			GO:0008270	Sequestosome-1	D3YZJ1	Sqstm1	0	3639150	2514000	2764000	0	3443750	3152700	0	0	0	0	0	3690650	3704650	3182550	3519000
D3YZN4			GO:0004222	Paraplegin	D3YZN4	Spg7	37793500	22196500	39242500	32842500	15381500	30493000	31221000	24010000	28645500	34648500	25021500	31499500	32174000	29496000	26257500	29665500
D3YZX8			GO:0006614	Signal recognition particle 9 kDa protein	D3YZX8	Srp9	0	0	0	0	0	0	0	0	0	0	0	0	0	0	2414000	0
D3Z041			GO:0003824	Long-chain-fatty-acid--CoA ligase 1	D3Z041	Acsl1	5238400000	3975100000	5472250000	5392900000	3760900000	6166250000	5729200000	5223350000	4356250000	5028100000	3990650000	4436900000	5950200000	5289800000	5573600000	5981900000
D3Z061			GO:0004839	Ubiquitin-like modifier-activating enzyme 6	D3Z061	Uba6	4449600	0	4044800	5040300	0	4137500	0	0	0	5616600	0	4114900	0	5257700	0	3286200
D3Z0B7			GO:0016021	Tetraspanin (Fragment)	D3Z0B7	Tspan4	0	0	0	0	0	0	0	0	0	0	0	0	0	0	2120700	0
D3Z0B9			GO:0004029	Aldehyde dehydrogenase family 16 member A1	D3Z0B9	Aldh16a1	13962500	10153600	13411000	13132500	8526550	13956500	10657500	10052400	7965950	9105800	7838200	7478300	10145500	9579000	7675650	8937450
D3Z0F5			GO:0000338	COP9 signalosome complex subunit 6	D3Z0F5	Cops6	9973800	0	7418100	0	0	0	0	9291200	11719000	0	7445700	0	0	0	7767700	8688200
D3Z0S6			GO:0003723	U1 small nuclear ribonucleoprotein A (Fragment)	D3Z0S6	Snrpa	0	0	4364700	4667050	0	0	0	0	3918700	5109100	3883700	3443150	0	0	0	0
D3Z0U5			GO:0005524	Katanin p60 ATPase-containing subunit A-like 2	D3Z0U5	Katnal2	39924500	37889500	47247500	44085000	30177500	45852000	42763500	45194500	36624000	39017500	35262000	45841000	47887500	36798500	41035000	43653000
D3Z0V2			GO:0000322	Rho guanine nucleotide exchange factor 7 (Fragment)	D3Z0V2	Arhgef7	0	4796700	7494750	7535450	0	0	0	5749400	0	5875600	4268900	5307100	6736200	0	0	0
D3Z125			GO:0005509	Tumor protein D52 (Fragment)	D3Z125	Tpd52	11733000	11474500	9469150	9442300	10926000	0	18235000	11671500	27112000	16256000	11695500	19072500	16843000	24661500	21384500	16663000
D3Z1G3			GO:0005509	Multiple coagulation factor deficiency protein 2 homolog (Fragment)	D3Z1G3	Mcfd2	30124500	96650500	46633000	37369000	77193500	49848000	65631500	52463000	37988000	24402200	0	52104000	35516000	58274000	48205500	46629000
D3Z1Z8			GO:0000281	Stathmin (Fragment)	D3Z1Z8	Stmn1	5791400	0	0	0	8748100	0	0	5434500	0	5833400	6187600	0	0	0	6959600	0
D3Z217			GO:0008119	Thiopurine S-methyltransferase (Fragment)	D3Z217	Tpmt	0	7183400	6896400	0	0	6085150	6107050	7326300	0	3907400	0	0	0	0	0	0
D3Z2J6	66958		GO:0005623	Thioredoxin-related transmembrane protein 2	D3Z2J6	Tmx2	4055200	0	5633200	3798800	5324900	7147350	7101300	7246400	4022300	0	3619000	4354900	0	6352700	6859500	6017300
D3Z2K2	64659		GO:0003735	28S ribosomal protein S14, mitochondrial	D3Z2K2	Mrps14	0	5964300	6648300	7160600	5784000	7244800	0	0	11886000	12353000	0	6340450	7015700	0	7310100	6440650
D3Z2Z1	56430		GO:0001578	CAP-Gly domain-containing linker protein 1	D3Z2Z1	Clip1	7361300	31239000	24261050	29741500	37675000	11140050	31331500	20638500	73584000	21240500	27532000	15581000	16901000	25024500	20660000	19304000
D3Z392	19823		GO:0004842	RING-box protein 2	D3Z392	Rnf7	0	0	0	0	0	0	0	0	0	0	0	0	0	0	0	1241300
D3Z3A0			GO:0004864	MCG126099, isoform CRA_b (Protein phosphatase inhibitor 2)	D3Z3A0	Ppp1r2 mCG_126099	29674500	40228500	22994000	34090000	63788500	20424500	24545000	36457000	51426500	33360500	31159500	30330000	23856500	33106000	34180000	28960000
D3Z3B2			GO:0005774	V-type proton ATPase proteolipid subunit (Fragment)	D3Z3B2	Atp6v0c	0	0	0	0	0	0	0	0	0	0	0	0	0	0	0	10887000
D3Z3F1			GO:0003723	Pre-mRNA 3'-end-processing factor FIP1 (Fragment)	D3Z3F1	Fip1l1	0	0	0	4012900	0	0	0	0	5317000	4642450	0	3739700	0	0	0	0
D3Z3F8			GO:0005741	Spastic paraplegia 20, spartin (Troyer syndrome) homolog (human)	D3Z3F8	Spg20	7238300	7224000	6971550	6969500	6174800	4791400	3744500	0	6422750	10178050	7136650	9148850	6177800	5825900	0	4704600
D3Z3G5			GO:0008146	Sulfotransferase (EC 2.8.2.-)	D3Z3G5	Sult1a1	5280400	8553150	24029500	12972000	0	5111250	6085100	0	10768500	18745500	7911850	18806500	7124050	4915500	4707950	5772900
D3Z3H4			GO:0003774	Cingulin-like protein 1	D3Z3H4	Cgnl1	6298200	5772050	5159400	6155250	0	4497200	0	0	0	4914450	0	4284900	4311100	3833850	0	5482400
D3Z3L7			GO:0001527	Microfibrillar-associated protein 5 (Fragment)	D3Z3L7	Mfap5	0	33021000	32309000	0	43026500	0	0	23101000	31681000	0	16126500	31060000	16251000	51365000	0	0
D3Z3S1	50907		GO:0005090	Prolactin regulatory element binding, isoform CRA_b (Prolactin regulatory element-binding protein)	D3Z3S1	Preb mCG_23495	8928400	6863000	10219000	9066300	7520800	7985400	7444000	9732800	7723550	9826650	8690450	8015950	7859550	8228150	8169600	7872650
D3Z3Z3	12297		GO:0005245	Voltage-dependent L-type calcium channel subunit beta-3	D3Z3Z3	Cacnb3	0	0	0	0	0	0	0	0	0	0	0	0	0	0	0	643040
D3Z3Z8			GO:0006351	DNA-directed RNA polymerase II subunit RPB9 (Fragment)	D3Z3Z8	Polr2i	0	0	0	0	0	0	0	0	0	0	0	0	0	0	0	6562000
D3Z3Z9			GO:0017124	SH3 domain-binding glutamic acid-rich protein (Fragment)	D3Z3Z9	Sh3bgr	0	32303500	0	0	37045500	0	6367750	7718550	3940900	0	12113650	13113500	0	4885600	0	0
D3Z442			GO:0005737	Mth938 domain-containing protein	D3Z442	Aamdc 1810020D17Rik	17497000	37922500	19763500	24923500	23041500	13063500	12912500	16358500	25204000	18358000	20705500	23281500	12471500	13783000	11285250	10567000
D3Z456			GO:0003735	39S ribosomal protein L3, mitochondrial (Mitochondrial ribosomal protein L3, isoform CRA_a)	D3Z456	Mrpl3 mCG_14748	0	0	0	0	0	0	0	0	0	0	0	6840900	0	0	0	10527000
D3Z487			GO:0044237	Translation initiation factor eIF-2B subunit beta (Fragment)	D3Z487	Eif2b2	0	0	0	0	0	6314100	0	5373300	0	0	0	0	0	8304400	0	0
D3Z494			GO:0004032	Aldo-keto reductase family 1, member B10 (aldose reductase) (MCG142264, isoform CRA_a)	D3Z494	Akr1b10 mCG_142264	192990000	159175000	208220000	202190000	161545000	188165000	182615000	176070000	178020000	200555000	142850000	158085000	175990000	159495000	175690000	183645000
D3Z4B0			GO:0003723	Serine/arginine-rich-splicing factor 11 (Fragment)	D3Z4B0	Srsf11	0	0	0	0	0	0	0	0	0	6592400	0	0	0	0	0	0
D3Z4J5			GO:0005654	Golgi to ER traffic protein 4 homolog (Fragment)	D3Z4J5	Get4	0	0	0	0	0	12041000	0	0	0	9313100	0	0	8813500	6011400	17366000	10148000
D3Z4M2			GO:0003677	Ceramide synthase 2 (Fragment)	D3Z4M2	Cers2 Lass2	15687000	11357500	18894000	14417500	0	10221000	0	0	17366500	15923000	16800000	18109000	14358500	11118350	10731000	11528000
D3Z4S3	69709		GO:0004045	Putative peptidyl-tRNA hydrolase PTRHD1 (EC 3.1.1.29) (Peptidyl-tRNA hydrolase domain-containing protein 1)	PTRD1	Ptrhd1	0	11728000	0	0	10448500	8531450	9868200	9186800	11001500	0	6437000	9204750	10830500	10697650	0	9423350
D3Z4T6	320840		GO:0005886	Neuronal growth regulator 1 (Neuronal growth regulator 1, isoform CRA_b)	D3Z4T6	Negr1 mCG_141003	0	0	0	0	0	0	0	0	0	0	0	0	0	0	0	3980000
D3Z4U8			GO:0005654	DDB1- and CUL4-associated factor 11	D3Z4U8	Dcaf11	0	0	0	0	0	0	0	0	0	0	0	0	0	0	0	865620
D3Z5B1			GO:0005739	Zinc finger, BED type-containing 5 (Fragment)	D3Z5B1	Zbed5 2410018M08Rik	57634000	23168500	20288000	90538500	109085000	58375000	76581000	97642500	50336500	19465500	14300000	17422500	37694500	57089000	44366000	75694500
D3Z5B2			GO:0005856	FERM domain-containing protein 8 (Fragment)	D3Z5B2	Frmd8	0	0	0	0	0	0	0	0	0	0	0	0	0	0	1004600	0
D3Z5G7	382044		GO:0052689	Carboxylic ester hydrolase (EC 3.1.1.-)	D3Z5G7	Ces1b	0	0	0	0	23616000	0	0	0	0	0	0	0	0	0	0	0
D3Z5K6	67713		GO:0005743	Mitochondrial import inner membrane translocase subunit TIM14	D3Z5K6	Dnajc19	0	0	0	0	0	0	0	0	0	0	0	0	0	0	0	5299000
D3Z5K8	210274		GO:0001750	SH3 and multiple ankyrin repeat domains protein 2	D3Z5K8	Shank2	0	0	0	0	0	0	0	0	0	0	0	0	0	0	0	91257000
D3Z5T2			GO:0016021	Armadillo repeat-containing protein 10	D3Z5T2	Armc10	0	0	0	0	0	0	0	0	0	0	0	0	0	0	0	4965900
D3Z645			GO:0005829	Vacuolar protein sorting-associated protein 29 (Vesicle protein sorting 29)	D3Z645	Vps29	27630500	33374500	28091000	22260000	27600000	32809000	33828000	32105500	38548000	35471000	36897000	28192500	31314500	26668500	28250000	39056000
D3Z665			GO:0001525	ER membrane protein complex subunit 10 (Fragment)	D3Z665	Emc10 2310044H10Rik	9586150	8996800	8552700	8680000	0	7844800	8609250	8376200	8900600	9377100	8296100	9109600	8290800	6874600	7208500	8813400
D3Z667	327954	K10408	GO:0003777	Dynein heavy chain 2, axonemal	D3Z667	Dnah2 Dnahc2	0	60357000	0	0	0	0	0	0	0	0	0	0	0	0	0	0
D3Z6G3	100732		GO:0005737	Microtubule-associated protein RP/EB family member 3	D3Z6G3	Mapre3	0	0	6490200	0	0	0	0	0	0	0	0	0	7248300	0	0	7172800
D3Z6K5			GO:0003735	28S ribosomal protein S10, mitochondrial (Fragment)	D3Z6K5	Mrps10	7969100	6758000	13006000	8405700	0	7447600	0	0	6020350	9662300	6385500	0	8014150	6565450	5732700	7243400
D3Z781	208618		GO:0048706	Enhancer trap locus 4	D3Z781	Etl4	16779000	12584000	13492000	17384000	0	0	0	9829600	0	0	0	9460900	9406000	13489500	0	12595400
D3Z789			GO:0035091	Sorting nexin-3	D3Z789	Snx3	19396000	19496500	9732250	13577500	26197500	19276000	19337000	24035000	20127000	16013500	19421000	9853800	18175000	14713500	23574500	18834000
D3Z7C0			GO:0005739	39S ribosomal protein L40, mitochondrial	D3Z7C0	Mrpl40	30590000	18083500	21977000	40048000	38505000	22126500	26341500	44104500	38202500	16952000	33249500	11458700	33374000	46755500	49630000	36055000
D3Z7E5			GO:0003073	Glycogen synthase kinase-3 alpha	D3Z7E5	Gsk3a	3939000	4001100	4163050	4527350	5334800	6368650	5404850	4834850	3545300	4049000	4416000	4047650	7040950	6137650	5024950	5698200
D3Z7P0			GO:0070531	BRISC and BRCA1-A complex member 2	D3Z7P0	Babam2 Bre	0	0	0	0	0	0	0	0	0	0	0	0	0	0	0	3258800
D3Z7P2			GO:0005622	Transmembrane protein 109 (Fragment)	D3Z7P2	Tmem109	62258000	42819000	25361500	26578500	81684500	48305000	41311000	70618000	70049500	23113000	45033000	26683000	16109850	26760000	0	44313000
D3Z7P3	14660	K01425	GO:0001967	Glutaminase kidney isoform, mitochondrial (GLS) (EC 3.5.1.2)	GLSK	Gls Gls1 Kiaa0838	0	0	1820900	2359000	0	0	0	0	0	0	0	0	3594200	0	0	0
D3Z7X0	338350		GO:0003995	Acyl-Coenzyme A dehydrogenase family, member 12 (MCG142036)	D3Z7X0	Acad12 mCG_142036	76679500	63597500	111205000	99089000	39674500	60898000	60876000	50952500	67685000	98465000	67053000	72699500	47078500	36642500	45136500	50209500
D5MCW4	67675		GO:0010038	Protein CutA	D5MCW4	Cuta	38067000	83588500	63289000	66474500	75306500	35006000	38271500	59833000	94550500	52112000	54147000	67968000	40444500	66644500	55403000	60067000
D6REF7			GO:0016021	Sphingosine-1-phosphate lyase 1	D6REF7	Sgpl1	31384000	24280000	27316000	27806000	36255500	39819500	42471000	21487000	21875500	26302000	22425000	23964500	38928500	34387000	37776500	42165000
D6REH1			GO:0005778	Peroxisomal membrane protein 2	D6REH1	Pxmp2	0	0	0	0	0	0	0	0	0	0	0	0	0	0	0	505860
D6RFA7			GO:0003420	Histone-arginine methyltransferase CARM1	D6RFA7	Carm1	0	0	0	0	0	0	0	0	0	0	0	0	0	0	0	3319500
D6RFN5			GO:0007155	Ninjurin-1	D6RFN5	Ninj1	2977000	2032600	3327700	3102000	0	1605500	1510100	1758100	2554950	3968100	2612850	2754050	1640250	1585850	1943600	2057100
D6RG41			GO:0005975	FGGY carbohydrate kinase domain-containing protein (Fragment)	D6RG41	Fggy	3139500	0	5355300	2974400	0	0	0	0	0	0	0	0	0	0	0	0
D6RG59			GO:0005783	Proteasome assembly chaperone 1	D6RG59	Psmg1	0	0	0	0	0	0	0	0	0	0	0	0	0	0	0	1924200
D6RG85			GO:0016491	FAD-dependent oxidoreductase domain-containing protein 1	D6RG85	Foxred1	0	0	0	0	0	0	0	0	0	0	0	0	0	1417400	0	0
D6RGA5			GO:0006397	Pre-mRNA-splicing factor SPF27	D6RGA5	Bcas2	0	0	0	0	0	0	0	0	0	0	0	0	0	0	0	2305200
D6RH36			GO:0008180	COP9 signalosome complex subunit 7b	D6RH36	Cops7b	0	0	0	0	0	0	0	0	0	0	0	0	0	0	0	1172300
D6RH37			GO:0004674	Serine/threonine-protein kinase N1	D6RH37	Pkn1	4208100	4014400	4515100	4716650	0	4209550	6313650	4005400	0	3876700	0	4203600	4296900	4011600	4138750	2899600
E0CX81			GO:0005975	Glucose 1,6-bisphosphate synthase	E0CX81	Pgm2l1	0	0	0	0	0	0	0	0	0	0	0	0	0	0	0	714230
E0CXB2			GO:0005634	Importin-9	E0CXB2	Ipo9	0	0	15098000	0	0	0	0	0	0	12616000	0	0	0	0	0	0
E0CY18			GO:0008270	AN1-type zinc finger protein 2B (Fragment)	E0CY18	Zfand2b	0	2874800	2149350	2526150	3465600	2616800	2827050	2929650	2320900	2173250	0	0	2755050	2576950	3115900	2808700
E0CYA8			GO:0016021	Transmembrane protein 120B	E0CYA8	Tmem120b	6572650	0	7266700	7349250	0	6030400	5808900	6234500	5463200	6834900	0	7104100	5642100	6454100	6399400	6705600
E0CYX9			GO:0016021	Coiled-coil domain-containing protein 127 (Fragment)	E0CYX9	Ccdc127	0	0	4943850	4863950	3770400	6066200	5474850	0	4968300	4914100	4167450	4283100	4730600	2866200	4350400	4468100
E0CZ78	19056		GO:0001915	Serine/threonine-protein phosphatase (EC 3.1.3.16)	E0CZ78	Ppp3cb	0	0	0	3278200	0	0	0	0	0	2226400	0	0	0	1738000	0	0
E0CZ81			GO:0000226	Tubulin-specific chaperone E	E0CZ81	Tbce	1968500	1575700	0	1668300	0	0	0	0	1772800	0	1466000	1462400	1521300	1358400	1683000	0
E0CZE0	234664		GO:0019781	NEDD8-activating enzyme E1 regulatory subunit	E0CZE0	Nae1	12545500	10037400	12556000	13769500	0	9246300	9373050	8410350	9735000	12240000	9088250	13967000	10293000	8463900	9540550	14192000
E9PU87	70661	K19009	GO:0004674	Serine/threonine-protein kinase SIK3	E9PU87	Sik3	0	0	0	0	0	0	0	0	0	0	0	0	2088300	0	0	0
E9PUB7	229524		GO:0005741	Protein misato homolog 1	E9PUB7	Msto1	0	0	0	0	0	0	0	0	0	0	0	0	0	8709900	0	0
E9PUF7	16801		GO:0001664	Rho guanine nucleotide exchange factor 1	E9PUF7	Arhgef1	2941700	0	2974850	3189400	0	3377800	3634700	0	0	2938100	0	3301750	3164050	2972100	0	3191000
E9PUM4	70549	K06271	GO:0001726	Talin-2	E9PUM4	Tln2	26240000	19234500	33365000	22097500	17230000	18009000	13056000	15718500	18001500	26345000	25890000	30434500	17413000	18583000	13284500	13294000
E9PUW6			GO:0005739	Cardiolipin synthase (CMP-forming)	E9PUW6	Crls1	8432300	6074300	13045000	7985450	7717450	15439000	16816000	10547000	5793450	7281000	5503000	0	14168500	11668900	10186350	10294950
E9PUW7			GO:0005634	Exportin-7	E9PUW7	Xpo7	0	7737200	0	8054400	0	0	0	0	0	8633650	0	8156550	7685750	9819600	7106000	8209300
E9PV24	14161	K03903	GO:0002250	Fibrinogen alpha chain [Cleaved into: Fibrinopeptide A; Fibrinogen alpha chain]	FIBA	Fga	304355000	243655000	255940000	243595000	323235000	279235000	247890000	263080000	296655000	329915000	282760000	265990000	351845000	389380000	404235000	285290000
E9PV41	13367		GO:0003779	Protein diaphanous homolog 1	E9PV41	Diaph1	51978000	143970000	110070000	0	0	0	0	0	180386000	44698000	0	0	160550000	88473000	0	45351000
E9PV44			GO:0005739	ATPase inhibitor, mitochondrial	E9PV44	Atpif1	6247850	1468300	0	0	16468000	0	0	11965000	13090000	271070	7674750	0	0	0	4572200	13503500
E9PVA6	26431		GO:0005096	ARF GTPase-activating protein GIT2	E9PVA6	Git2	0	0	0	0	0	0	0	0	0	0	0	0	0	4385500	0	0
E9PVA8	231659		GO:0005829	eIF-2-alpha kinase activator GCN1 (GCN1 eIF-2-alpha kinase activator homolog) (GCN1-like protein 1) (General control of amino-acid synthesis 1-like protein 1) (Translational activator GCN1)	GCN1	Gcn1 Gcn1l1	80827000	58405000	93930500	97154500	38754000	60814000	42571500	45656000	64372500	75433000	62114000	71710000	65614500	61975000	59908000	57479500
E9PVD2	16427		GO:0004867	Inter alpha-trypsin inhibitor, heavy chain 4	E9PVD2	Itih4	21683000	24324000	22087000	18856000	21133000	20266500	26191500	20711500	17561000	18001000	20374500	24925500	22771500	24596500	19152500	15764000
E9PVM7			GO:0004364	Glutathione S-transferase (EC 2.5.1.18) (Fragment)	E9PVM7	Gstm5	5749150	6005550	4042800	5999350	7569250	4645700	5964850	5476850	6744200	6118650	5833850	7758050	5726850	5559400	6140950	5242950
E9PVN6	105940408		GO:0031966	Synaptojanin-2-binding protein	E9PVN6	Gm20498	17322000	21084000	18085500	18922500	28494500	16401500	19687000	24632500	27615000	21682500	15883500	16421000	16456500	19900500	20552000	20008500
E9PW20	66511		GO:0000346	Chromatin target of PRMT1 protein	E9PW20	Chtop 2500003M10Rik	0	0	3141450	3573900	0	0	0	0	0	3080500	0	2858600	0	0	0	0
E9PWG2	75964		GO:0000407	Trafficking protein particle complex 8	E9PWG2	Trappc8	4369100	0	6348100	4865800	0	5715550	4816600	5550800	5023400	5110400	0	4888700	6696000	4925300	0	5920100
E9PWK1	13849		GO:0005789	Epoxide hydrolase (EC 3.3.2.9)	E9PWK1	Ephx1	11728000	11333500	11435600	11408000	11044000	16236000	16546000	13653000	11054500	11122000	9946100	12239000	22270500	19566000	20753000	20853000
E9PWQ3			GO:0004867	Collagen, type VI, alpha 3	E9PWQ3	Col6a3	1060600000	778400000	871840000	660840000	639075000	558225000	472045000	621965000	596995000	1060300000	1704500000	1065000000	1043100000	1029000000	881385000	680195000
E9PWV7			GO:0003924	tRNA modification GTPase GTPBP3, mitochondrial	E9PWV7	Gtpbp3	0	0	0	0	0	0	0	0	0	0	0	0	0	0	580520	0
E9PWY9			GO:0000049	Phenylalanine--tRNA ligase alpha subunit	E9PWY9	Farsa	43036500	46380500	59585000	49670500	38626500	64165000	55952000	50240000	46568000	61146500	33529500	47422000	72399000	59365000	60858000	62466000
E9PX24				LYR motif-containing protein 9 (Fragment)	E9PX24	Lyrm9 1810012P15Rik	0	0	0	0	0	0	0	0	0	0	0	0	1954900	0	0	0
E9PX70			GO:0003429	Collagen alpha-1(XII) chain	E9PX70	Col12a1	0	0	0	0	0	0	0	0	0	0	6379000	0	0	0	0	0
E9PX84	13132			Disabled homolog 2	E9PX84	Dab2	3636800	5515650	3748600	3239450	6839200	3391500	3997600	4000300	4157700	5385500	5877500	5471950	4197750	5895150	4470400	3028350
E9PXB0			GO:0016042	Calcium-independent phospholipase A2-gamma	E9PXB0	Pnpla8	0	7610300	8407550	9062250	6894700	8247600	8680600	5121200	5705100	8019200	0	0	8774300	9324300	7511900	8040400
E9PXB7	83814	K13305	GO:0003254	E3 ubiquitin-protein ligase NEDD4-like	E9PXB7	Nedd4l	0	0	0	0	0	3702600	0	0	0	5196300	0	0	0	0	0	0
E9PXC0	100101806	K03106	GO:0003924	Signal recognition particle 54 kDa protein	E9PXC0	Srp54c SRP54 Srp54b	0	0	0	0	0	11708000	0	10426000	0	13177000	0	0	11938000	9007000	0	12358000
E9PXX7	105245		GO:0005788	Thioredoxin domain-containing protein 5	E9PXX7	Txndc5	36738500	48482500	39952500	34195000	46946500	40683000	44992000	47432000	46594500	47797500	47725000	45986500	42225000	49373000	41158500	41537500
E9PYF1	215615		GO:0004177	Aminopeptidase B	E9PYF1	Rnpep	63224500	53275000	54693000	61530500	48996000	55288000	58487000	52339000	67107500	59433500	56522000	65331000	66996500	69589000	60721000	63730500
E9PYI8	59025		GO:0006511	Ubiquitin carboxyl-terminal hydrolase 14	E9PYI8	Usp14	61759000	61045000	58840500	58540000	39344000	42617500	36509000	44307000	58447000	56684000	55427000	59983500	51550500	45906000	41754000	43939500
E9PYK3	328417	K10798	GO:0003950	Poly [ADP-ribose] polymerase (PARP) (EC 2.4.2.30)	PARP4	Parp4	0	0	729740	0	0	0	0	0	0	0	0	0	0	0	0	0
E9PYL9			GO:0000027	Uncharacterized protein	E9PYL9	Gm10036	57926500	59920000	58045000	64841000	58111000	87912000	74582500	66958500	52601000	60001500	48859500	50655000	73834000	72414500	77543500	73098500
E9PYM7			GO:0004559	Alpha-mannosidase 2C1 (Fragment)	E9PYM7	Man2c1	0	0	10977000	9580600	0	0	0	7333400	0	7813600	9664950	9037700	0	8932100	0	0
E9PYT3	109168		GO:0003924	Atlastin-3	E9PYT3	Atl3	148850000	126935000	157185000	141700000	106005000	153610000	141930000	162250000	144510000	156515000	131815000	154255000	154590000	137820000	137765000	143160000
E9PZ00	19156		GO:0005764	Prosaposin	E9PZ00	Psap	251450000	294355000	245035000	289715000	526415000	276150000	333170000	479115000	554850000	292270000	253355000	256580000	415160000	435225000	520185000	424755000
E9PZ15			GO:0001525	GDP-fucose protein O-fucosyltransferase 1	E9PZ15	Pofut1	0	0	0	0	0	0	0	0	0	0	0	0	0	0	2953400	0
E9PZ16	15530	K06255	GO:0005509	Basement membrane-specific heparan sulfate proteoglycan core protein	E9PZ16	Hspg2	1231950000	792445000	1235650000	856650000	699560000	910720000	868185000	816310000	1026150000	1178800000	1614000000	1219950000	1227850000	1218400000	1198950000	882550000
E9PZ21	56878		GO:0003723	RNA-binding motif, single-stranded-interacting protein 1	E9PZ21	Rbms1	0	0	0	0	0	0	0	0	0	0	0	0	0	0	0	3785300
E9PZ67			GO:0005509	Calsequestrin (Fragment)	E9PZ67	Casq2	0	11682000	0	0	9808600	0	0	0	4862600	0	19665500	23265500	0	9619300	0	0
E9PZF0			GO:0004550	Nucleoside diphosphate kinase (EC 2.7.4.6)	E9PZF0	Gm20390	734580000	972655000	914325000	1009495000	751080000	945520000	889570000	843530000	1159950000	1001765000	755225000	1010500000	1010570000	962830000	921835000	961575000
E9PZS8	20463		GO:0004129	Cytochrome c oxidase subunit 7A-related protein, mitochondrial	E9PZS8	Cox7a2l	223690000	182980000	289735000	254055000	144530000	295215000	251280000	216140000	53477000	71092000	35814500	36545000	72164500	60517500	72048000	62370500
E9Q035			GO:0005047	Uncharacterized protein	E9Q035	Gm20425	3053150000	3901150000	3403300000	3486300000	5125500000	2980800000	3090400000	3620850000	3488550000	3267250000	3199450000	4437500000	3423650000	3674400000	3021200000	2580800000
E9Q066	207214		GO:0003723	La-related protein 4	E9Q066	Larp4	0	5397300	0	0	0	3623300	0	0	0	0	0	0	0	0	4921000	0
E9Q0A7	170719		GO:0005730	Oxidation resistance protein 1	E9Q0A7	Oxr1	7677950	6946050	8805050	8209850	4122300	6514800	5279100	5476650	7814500	9642050	8915750	7329350	7962050	6777000	6361700	7028600
E9Q0C1			GO:0005737	SH3 domain-containing kinase-binding protein 1	E9Q0C1	Sh3kbp1	15758000	9909600	21847000	25001500	0	0	0	0	0	0	0	0	18643000	16516000	12748000	0
E9Q0T0			GO:0008474	Lysosomal thioesterase PPT2 (Fragment)	E9Q0T0	Ppt2	0	0	5775500	13661000	0	6840800	6607100	0	0	0	0	0	6882100	0	0	0
E9Q137	21767			Testis-expressed gene 264	TX264	Tex264	0	5151700	6868400	0	0	4781500	6606900	0	4212400	6598100	5372600	5147950	5008000	5737150	8864400	0
E9Q175	17920		GO:0003777	Unconventional myosin-VI	E9Q175	Myo6	0	0	3643600	0	0	0	0	0	0	0	3970700	4244500	0	0	0	0
E9Q179	231413		GO:0003723	G-rich sequence factor 1	E9Q179	Grsf1	36209500	35006000	42195000	39216000	32627500	44824000	51684000	41389000	52309500	44722000	37184000	36502500	47048500	43484500	47704500	47208000
E9Q1L7	246738		GO:0006890	DnaJ homolog subfamily C member 28	E9Q1L7	Dnajc28	0	0	0	0	0	0	0	0	0	0	0	0	0	0	3833200	3702800
E9Q1W0	108058		GO:0004683	Calcium/calmodulin-dependent protein kinase type II subunit delta	E9Q1W0	Camk2d	20866000	22977500	27965000	26117500	18502500	17527500	17990000	16394500	29227000	30410500	32835500	34208000	25934500	25444000	18643500	17967500
E9Q1W3	17996	K18267	GO:0003779	Nebulin	E9Q1W3	Neb	142440000	1016275000	11966500	144485000	1631750000	88278000	203170000	271730000	156555000	1306345	1266250000	450845000	29888500	293740000	25115000	39181000
E9Q2E4	269700	K17849	GO:0005737	HECT domain E3 ubiquitin protein ligase 4	E9Q2E4	Hectd4	0	0	0	0	0	0	0	0	0	0	0	0	0	0	0	848390
E9Q2S9			GO:0005829	Coiled-coil domain-containing protein 43	E9Q2S9	Ccdc43	1274200	2259500	0	2153900	4419100	0	0	3361800	0	0	0	0	0	2920900	0	1996900
E9Q2Z4			GO:0000785	Uncharacterized protein	E9Q2Z4	Gm16494	3761550	2354850	3631450	13859000	12584000	1040300	1094250	7976650	3095300	5750500	0	6043050	2659100	7724050	0	7779600
E9Q390			GO:0001778	Myoferlin	E9Q390	Myof	0	0	0	0	0	0	0	0	0	3056300	0	3860900	3500500	0	0	0
E9Q3B9	23945		GO:0005654	Monoglyceride lipase	E9Q3B9	Mgll	1316600000	1165900000	1628950000	1722700000	2280300000	3474750000	3223950000	2902850000	680750000	861945000	620925000	909935000	1956950000	1999350000	2059300000	2201100000
E9Q3E1	621603	K00129	GO:0004029	Aldehyde dehydrogenase family 3 member B2 (EC 1.2.1.3) (Aldehyde dehydrogenase 8)	AL3B2	Aldh3b2	0	0	0	0	13144500	0	8041200	16915000	11472500	16979500	17607500	22142500	15884500	18063500	16617000	13724000
E9Q3E2	104027		GO:0003779	Synaptopodin	E9Q3E2	Synpo	0	10191650	0	0	12163000	0	0	0	0	0	0	0	0	0	0	0
E9Q3G8	218210	K14296	GO:0000278	Nucleoporin 153	E9Q3G8	Nup153	0	2129900	994575	1000030	0	0	0	0	0	1346200	0	0	1100300	1367050	1315300	0
E9Q3H6	210582	K18588	GO:0005739	Coenzyme Q10A	E9Q3H6	Coq10a	25348500	15073000	21608500	22569500	10991000	11379000	9771100	9780350	15994000	24596000	18367000	20423000	7639050	7662950	8839800	9293800
E9Q3U1	22214		GO:0043161	Ubiquitin-conjugating enzyme E2 H	E9Q3U1	Ube2h	0	0	6398250	5829200	0	6927650	8287900	7962900	7324050	5952200	0	7414550	7342800	9011900	8495800	0
E9Q449			GO:0005829	DENN domain-containing protein 4C	E9Q449	Dennd4c	0	0	0	0	0	0	0	0	4368300	0	0	0	0	0	0	0
E9Q496	67023		GO:0005783	Vesicle transport protein USE1	E9Q496	Use1	20665500	21037000	18714500	21267000	0	0	0	0	0	21366000	0	0	14919000	15731000	0	18079000
E9Q4K7	16554	K17914	GO:0003777	Kinesin family member 13B	E9Q4K7	Kif13b	0	0	3041500	0	0	0	0	0	0	0	0	0	0	0	0	0
E9Q4Q2	22668		GO:0000398	Splicing factor 1	E9Q4Q2	Sf1	16470000	13427000	18420000	21381500	15423000	9354850	13440000	14671000	14603500	15263500	16221500	15335000	13677500	17332000	17847000	12968000
E9Q4Z2	100705	K01946	GO:0003989	Acetyl-CoA carboxylase 2 (EC 6.4.1.2) (ACC-beta) [Includes: Biotin carboxylase (EC 6.3.4.14)]	ACACB	Acacb Acc2 Accb	607690000	613585000	648445000	736960000	753185000	1416200000	1233450000	1190050000	521545000	551305000	432195000	544125000	1604550000	1279800000	1600600000	1627400000
E9Q586	13191		GO:0005869	Dynactin subunit 1	E9Q586	Dctn1	66684000	72745000	76538000	59628000	62891000	75010000	63396500	63155000	76447000	75811000	76187000	68805000	72495500	66637000	67631500	68835000
E9Q589	17967		GO:0007155	Neural cell adhesion molecule 1	E9Q589	Ncam1	0	0	0	0	0	0	0	0	0	0	0	0	0	732290	0	0
E9Q5C9	70769		GO:0001042	Nucleolar and coiled-body phosphoprotein 1 (140 kDa nucleolar phosphoprotein) (Nopp140)	NOLC1	Nolc1 Kiaa0035	2783800	1761300	2121700	3762850	0	0	0	2041900	0	0	0	0	0	2253900	0	0
E9Q5D6	56705		GO:0005634	Ran-binding protein 9	E9Q5D6	Ranbp9	0	0	0	0	0	0	0	0	0	0	0	0	0	0	1097800	0
E9Q5H2			GO:0005634	Acidic leucine-rich nuclear phosphoprotein 32 family member E (Fragment)	E9Q5H2	Anp32e	17624000	30412000	19847000	19501500	24871500	17283500	17215500	21469500	25456000	14130500	19105000	15320500	14142500	14021500	15763500	20722000
E9Q5I9			GO:0005838	26S proteasome non-ATPase regulatory subunit 13	E9Q5I9	Psmd13	41182000	43038500	51154000	55700500	35472500	52088000	49132500	45360500	51266000	44518500	35237500	51854000	60351500	45120000	48821000	51727000
E9Q616	66395		GO:0005634	AHNAK nucleoprotein (desmoyokin)	E9Q616	Ahnak	1459650000	1139200000	512760000	1013950000	753655000	255055000	207190000	423885000	833290000	682905000	897385000	409255000	551655000	568780000	1071400000	434410000
E9Q688			GO:0005861	Troponin T, slow skeletal muscle	E9Q688	Tnnt1	0	133205000	0	0	87903500	0	0	26369500	9161500	0	26956500	72852500	0	28041000	0	0
E9Q6I2	16180		GO:0002114	Interleukin-1 receptor accessory protein	E9Q6I2	Il1rap	0	14144000	16643000	13173500	13074000	0	11187000	14416000	0	14620000	0	24100000	15356000	16902500	17227000	15497000
E9Q6P5	104718	K21843	GO:0005829	Tetratricopeptide repeat protein 7B (TPR repeat protein 7B)	TTC7B	Ttc7b	0	0	4002600	0	0	0	0	0	0	0	0	0	0	0	0	0
E9Q6R7	22288		GO:0001954	Utrophin	E9Q6R7	Utrn	120495000	116100000	129175000	111590000	86750500	94212500	72744000	92137500	123415000	129805000	122765000	131125000	100035500	92964500	90075500	82926000
E9Q6U4	109054		GO:0005634	Prefoldin subunit 4	E9Q6U4	Pfdn4	0	0	0	0	0	0	0	0	8620100	0	0	0	0	0	0	0
E9Q705			GO:0005739	BolA-like protein 3	E9Q705	Bola3	44150500	40468500	40285000	54622500	55113000	54691500	58799500	56103000	65230000	57342500	35515000	38618500	53336000	48699000	68275000	62194500
E9Q706	11515		GO:0000166	Adenylate cyclase type 9	E9Q706	Adcy9	0	0	0	0	0	0	0	0	0	0	0	6127300	0	0	0	0
E9Q715	192196		GO:0003729	Putative RNA-binding protein Luc7-like 2	E9Q715	Luc7l2	0	2981000	0	0	4598000	3081200	0	0	0	0	0	0	0	0	0	2452900
E9Q740			GO:0005047	Signal recognition particle subunit SRP72	E9Q740	Srp72	0	4359700	5204650	6810700	4960250	4529400	3634800	5371600	0	6124700	2851300	4532850	5388500	5803850	2583600	5889250
E9Q7B0	18451		GO:0004656	Prolyl 4-hydroxylase subunit alpha-1	E9Q7B0	P4ha1	0	0	0	0	0	0	0	5581400	0	0	5831700	0	5853600	6529150	6093800	5641800
E9Q7G0	101706	K16808	GO:0000132	Nuclear mitotic apparatus protein 1 (Nuclear mitotic apparatus protein) (NuMA protein)	NUMA1	Numa1	35960000	21121000	31687000	27578500	10925000	15311000	5666350	11266100	17721000	20405500	24872500	15192500	11943500	19712000	16470500	14343500
E9Q7G1			GO:0005783	Transmembrane p24-trafficking protein 7	E9Q7G1	Tmed7	0	0	0	0	0	0	0	0	0	0	0	0	0	0	0	5360400
E9Q7N5	320806		GO:0003924	Ribosome-releasing factor 2, mitochondrial (RRF2mt) (Elongation factor G 2, mitochondrial) (EF-G2mt) (mEF-G 2)	E9Q7N5	Gfm2 EFG2 GFM2	17757000	14252500	26469500	26344500	12644150	18746000	17837500	19119500	20834500	23656500	17148500	20962500	27820500	20815000	29105500	28095000
E9Q852			GO:0005737	Afadin	E9Q852	Afdn	65585000	60171500	53091000	57511500	51769500	33255000	30933500	48507000	87403500	63692000	55178000	48784500	35147000	37751000	42790000	32678000
E9Q855	24045		GO:0015031	Secretory carrier-associated membrane protein (Secretory carrier membrane protein)	E9Q855	Scamp3	12828000	10586000	12016500	12558000	7359100	12286500	12005000	14375000	10849000	10545000	10065850	11618500	12932500	14957500	13953500	11479000
E9Q8I0	12628	K04004	GO:0001851	Complement factor H	E9Q8I0	Cfh	25494000	25296500	31839500	32008000	30653500	18994000	24500500	20019000	40708000	48958000	48041000	57785500	44868500	53947500	38149500	30265500
E9Q8N5	76499		GO:0005794	CLIP-associating protein 2	E9Q8N5	Clasp2	6530800	0	4926400	5804600	0	0	0	0	0	4540400	4062800	4948450	0	0	3614000	5352150
E9Q8P0			GO:0005509	Troponin C, slow skeletal and cardiac muscles	E9Q8P0	Tnnc1	0	55156000	0	0	62246500	0	0	36734500	8348400	0	40067000	83017500	0	28615000	0	7646100
E9Q8R5				TraB domain-containing protein	E9Q8R5	Trabd	9788500	0	10521000	9077800	0	11484000	10489000	7901400	9536450	10962500	12554000	0	9075700	10557000	9705400	12028000
E9Q8T1	57752		GO:0005654	Transforming acidic coiled-coil-containing protein 2	E9Q8T1	Tacc2	0	3231100	0	0	0	0	0	0	0	0	0	0	0	0	0	0
E9Q933	216821		GO:0007005	Transmembrane protein 11, mitochondrial	E9Q933	Tmem11	0	5455400	6850950	6163900	0	7260000	6681000	0	0	5798600	5717700	0	0	5799900	0	6485100
E9Q9E0			GO:0005509	Calcium uptake protein 1, mitochondrial (Fragment)	E9Q9E0	Micu1	0	0	0	0	0	0	0	0	0	0	2035300	2391100	0	0	0	0
E9Q9E1	208643		GO:0003729	Eukaryotic translation initiation factor 4 gamma 1	E9Q9E1	Eif4g1	56078000	56331500	65633000	72071000	53979500	56067500	55004000	60090000	42555500	56750000	36771500	53364000	74573000	68613000	53751000	76791500
E9Q9F5			GO:0005525	Septin-7	E9Q9F5	Sept7	55852500	56588500	68999500	64980500	59578500	80616000	68308500	64193000	44551500	71823500	53617500	62627000	90501000	80913500	79766000	75544500
E9Q9K5	76757		GO:0005102	Triadin	TRDN	Trdn	3847700	11505550	0	1437200	27482500	0	0	2485750	1563400	0	2969650	2739150	0	2701300	0	1629400
E9Q9M5	71472		GO:0004843	Ubiquitin carboxyl-terminal hydrolase 19	E9Q9M5	Usp19	3851700	0	2983700	3140950	4431500	3421900	3211550	3533200	2316200	0	2696600	2675050	4081450	3441600	3391600	3290850
E9QA46	56535		GO:0005779	Peroxisomal biogenesis factor 3	E9QA46	Pex3	0	7633350	0	7170000	0	8610000	7667000	10748000	0	8367200	0	8009900	7706850	9356800	6918050	8206350
E9QA63			GO:0003779	Microtubule-actin cross-linking factor 1	E9QA63	Macf1	1432100000	0	1157950000	1139800000	826060000	0	0	0	0	1130270000	957650000	549360000	974200000	1246400000	0	629120000
E9QA74			GO:0003777	Unconventional myosin-XVIIIa	E9QA74	Myo18a	14017000	6650000	8961800	0	0	0	9080100	9694300	0	9620950	0	10029000	9689300	10445000	13439000	0
E9QAE4	18193	K15588	GO:0000414	Histone-lysine N-methyltransferase, H3 lysine-36 and H4 lysine-20-specific	E9QAE4	Nsd1	9460000	7349300	0	10728000	11483000	0	0	0	0	0	0	0	10968000	0	0	0
E9QAH1	224139		GO:0005793	Golgi autoantigen, golgin subfamily b, macrogolgin 1	E9QAH1	Golgb1	0	0	0	0	11593000	0	0	0	0	0	0	0	0	0	0	0
E9QAI5			GO:0004070	CAD protein	E9QAI5	Cad	0	0	0	0	0	0	0	0	0	0	0	0	0	0	0	1474000
E9QAQ5	56637		GO:0000320	Glycogen synthase kinase-3 beta	E9QAQ5	Gsk3b	14792000	13704500	15938000	16280500	16476000	16565000	14980500	17538000	11039000	14296000	14390000	16418500	21097000	22305500	21408000	19875500
E9QAS4	107932		GO:0005524	Chromodomain-helicase-DNA-binding protein 4	E9QAS4	Chd4	5623200	2676400	2019200	3421500	0	1956800	0	2612800	0	3536050	0	0	4197350	2740600	0	0
E9QAT0	14265	K15516	GO:0003723	Synaptic functional regulator FMR1	E9QAT0	Fmr1	0	0	0	0	0	0	0	0	0	0	0	321230	0	0	0	0
E9QAT4	227648	K20353	GO:0000139	Protein transport protein sec16	SC16A	Sec16a	0	0	7581300	0	0	10449000	6466400	0	8506700	0	0	0	6676200	0	0	0
E9QB02	216443		GO:0004825	Methionine--tRNA ligase, cytoplasmic	E9QB02	Mars	26200000	21658000	32250000	26557000	24134000	28818000	31069500	30859500	18731500	24053500	24632000	23917000	30432500	27672500	27985000	29557500
E9QJW0	56615		GO:0004364	Microsomal glutathione S-transferase 1	E9QJW0	Mgst1	170660000	93421500	131065000	148060000	169715000	171910000	169400000	168650000	165840000	137510000	166655000	150030000	152930000	152350000	165215000	159205000
E9QJW9	17229	K01340	GO:0004252	Tryptase beta-2	E9QJW9	Tpsb2	0	0	0	0	2667200	0	0	0	0	0	0	0	0	0	0	0
E9QK16	270120	K16506	GO:0005509	Protocadherin Fat 3	E9QK16	Fat3	4940000	0	4780000	0	0	0	0	3487900	0	0	2354200	0	0	0	0	0
E9QK48	72205		GO:0008017	Echinoderm microtubule-associated protein-like 2	E9QK48	Eml2	12442500	14668500	16802500	15802000	13521000	12297500	12558000	17780000	13968000	14708000	15997500	13323000	14209500	11497000	12348000	12957500
E9QKA4			GO:0006397	Serine/arginine repetitive matrix protein 1	E9QKA4	Srrm1	0	0	0	0	0	0	0	0	0	5541700	6685400	0	0	4692100	0	4040200
E9QKQ5	14245	K15728	GO:0006357	Phosphatidate phosphatase LPIN1	E9QKQ5	Lpin1	85243500	117270000	95331500	134955000	155160000	246510000	270250000	224450000	52655500	68539500	35109000	63026000	244595000	251945000	274295000	275260000
E9QL12	26903		GO:0016021	Dysferlin	E9QL12	Dysf	77466000	92188000	101385500	86612500	117040000	111675000	115055000	103505500	22454000	37345500	34765000	39683500	79186500	56936500	47874000	58487500
E9QL80	226856		GO:0005737	Acyl-CoA:lysophosphatidylglycerol acyltransferase 1	E9QL80	Lpgat1	917880	827710	1075250	852850	823910	918245	1361950	958160	905320	1488550	0	1595550	1404650	1647300	997455	742700
E9QLA5	70435		GO:0003779	Inverted formin-2	E9QLA5	Inf2	0	0	1859950	0	0	0	0	0	0	1432400	0	0	0	0	0	0
E9QLQ3	18576	K13296	GO:0004114	Phosphodiesterase (EC 3.1.4.-)	E9QLQ3	Pde3b	20736500	19690500	23865500	23028000	19345000	27304500	25753500	22587000	31761000	33071500	19158500	23678500	27900000	30091500	23291500	29079500
E9QLX9	17864		GO:0003677	Myb-related protein A	E9QLX9	Mybl1	0	0	0	0	0	0	0	0	0	0	0	0	0	0	0	6122000
E9QM38	20496	K10951	GO:0005886	Solute carrier family 12 member 2	E9QM38	Slc12a2	0	0	4230200	4310800	6431100	7521450	7124850	6557600	0	6465300	0	0	6581250	7266050	7284250	4213800
E9QM77	20239		GO:0002091	Ataxin-2	E9QM77	Atxn2	11261000	8304500	10112650	12150500	10792300	8510400	7293800	8207450	6622200	8215700	7588900	8096250	7952050	11808000	8383200	13152500
E9QMB7			GO:0004596	N-alpha-acetyltransferase 30	E9QMB7	Naa30	0	0	0	0	0	0	0	0	0	0	0	0	0	0	0	2112900
E9QMF4			GO:0000408	Probable tRNA N6-adenosine threonylcarbamoyltransferase	E9QMF4	Osgep	0	0	0	0	0	0	0	0	3122100	0	0	0	0	0	0	0
E9QMK2	13003		GO:0005509	Versican core protein	E9QMK2	Vcan	0	0	11148000	0	0	0	0	0	0	0	0	12472000	0	0	0	0
E9QMK9	217830		GO:0005739	D-glutamate cyclase, mitochondrial	E9QMK9	Dglucy 9030617O03Rik	82373500	50223000	85425500	62998500	36068500	51452500	50234000	47999000	102344000	94834000	85161500	88885500	65761000	41422000	56033500	60751000
E9QMR2	105445		GO:0005085	Dedicator of cytokinesis protein 9	E9QMR2	Dock9	0	0	0	9177400	0	0	0	0	0	0	0	0	0	0	0	0
E9QMV2	73112		GO:0032970	Costars family protein ABRACL	E9QMV2	Abracl 3110003A17Rik	32323500	36029000	47768000	27284500	23334000	24553000	16303500	37444000	26937000	50746000	36279000	39023000	36372500	38167000	40232000	33574000
E9QMY1			GO:0016021	OX-2 membrane glycoprotein	E9QMY1	Cd200	34680000	36262500	33314000	39383500	23072000	20556500	18481000	24508500	48675500	23302500	17889500	19183500	17795500	16121000	16422000	13039000
E9QN44	98314		GO:0005739	D-2-hydroxyglutarate dehydrogenase, mitochondrial	E9QN44	D2hgdh	156935000	139640000	249655000	222435000	41943000	73022500	73750000	63000500	6688650	12325000	10717050	11896250	0	0	3473300	0
E9QN70	16777	K05636	GO:0005201	Laminin subunit beta-1	E9QN70	Lamb1	410395000	353900000	399030000	358085000	291595000	336715000	311260000	298320000	356195000	353345000	451875000	419590000	390040000	291805000	326585000	292090000
E9QNH6	17912		GO:0003777	Unconventional myosin-Ib	E9QNH6	Myo1b	0	0	0	0	0	0	10714000	0	0	0	0	0	0	0	0	0
E9QNH7	74159		GO:0000062	Acyl-CoA-binding domain-containing protein 5	E9QNH7	Acbd5	0	0	0	4725500	0	6102650	5732550	6383650	5685350	4020000	0	4366100	5886750	6715700	5636850	5436500
E9QNN1	13211		GO:0003723	ATP-dependent RNA helicase A	E9QNN1	Dhx9	53226500	41441500	55278000	53056500	27354500	44089000	38565500	29877000	39631000	45553500	42387000	44506000	43241000	42395500	37546000	35228000
E9QNW6	100163		GO:0003847	Platelet-activating factor acetylhydrolase (EC 3.1.1.47)	E9QNW6	Pafah2	0	0	0	0	0	0	0	0	0	0	0	0	0	0	0	4736500
E9QP46			GO:0016021	Nesprin-2	E9QP46	Syne2	0	11890000	9999400	0	11103500	0	8474950	11731000	0	0	0	10003000	0	9531600	0	8257500
E9QPE7	17880		GO:0003777	Myosin-11	E9QPE7	Myh11	200895000	144020000	295130000	150955000	149200000	264830000	156625000	212005000	105550000	216220000	578060000	134035000	278825000	307045000	269375000	139025000
E9QPX1	12822		GO:0005581	Collagen alpha-1(XVIII) chain	E9QPX1	Col18a1	9967500	10669500	10801500	10031000	14773500	16167000	16916500	12785500	12049500	11835500	17369000	12646000	23271500	20465500	16133500	11948000
E9QPX3	17993	K03937	GO:0001932	NADH dehydrogenase [ubiquinone] iron-sulfur protein 4, mitochondrial	E9QPX3	Ndufs4	546440000	164145000	377075000	702955000	524065000	302015000	388240000	621345000	261295000	262560000	222430000	213415000	439095000	386680000	549690000	552800000
E9QQ96	380698		GO:0005089	Obscurin	E9QQ96	Obscn	15438500	25542000	0	0	214770000	28915400	7051800	18522500	12218000	0	543040000	28125000	2726700	34456000	6086900	8707900
F6QHF1			GO:0002479	Antigen peptide transporter 1 (Fragment)	F6QHF1	Tap1	0	0	0	0	0	0	0	0	0	0	0	0	0	3200800	0	0
F6QKK2			GO:0005525	ADP-ribosylation factor-like protein 8A (Fragment)	F6QKK2	Arl8a	51634500	61506000	69687500	61703500	44018000	83825500	82223500	76059000	72528000	62595500	41259000	58733000	72149000	72767500	67364500	50607500
F6QL70			GO:0002181	60S ribosomal protein L29	F6QL70	Gm17669	13287000	18344000	21484000	23028000	18517000	0	0	0	0	28816000	15546000	19059000	0	22841000	0	0
F6QN75			GO:0016020	VIP36-like protein (Fragment)	F6QN75	Lman2l	0	0	0	0	0	0	0	0	0	0	0	0	0	0	7600700	0
F6R3V4			GO:0001042	Treacle protein	F6R3V4	Tcof1	0	0	0	0	0	0	0	0	0	0	0	0	0	0	0	218640
F6RB63			GO:0006979	PC4 and SFRS1-interacting protein (Fragment)	F6RB63	Psip1	0	0	0	4319200	0	0	0	0	0	0	0	0	0	0	0	0
F6RJ39			GO:0003676	Apoptotic chromatin condensation inducer in the nucleus (Fragment)	F6RJ39	Acin1	0	0	0	0	0	0	0	0	0	5172500	0	0	0	0	0	0
F6RJV6			GO:0003824	LanC-like protein 2 (Fragment)	F6RJV6	Lancl2	0	0	2855500	0	0	0	0	0	0	0	0	0	0	0	0	0
F6RPJ9			GO:0001540	Insulin-degrading enzyme (Fragment)	F6RPJ9	Ide	132680000	113615000	122775000	119995000	86201500	114350000	108355000	107805000	125480000	118390000	106745000	120475000	128000000	112115000	109015000	129610000
F6RYD0				Pleckstrin homology-like domain family B member 1 (Fragment)	F6RYD0	Phldb1	0	0	0	0	0	0	0	0	0	0	0	8893700	0	0	0	0
F6SJM7			GO:0005996	Fucose mutarotase (Fragment)	F6SJM7	Fuom 1810014F10Rik	21349500	24973500	24825500	30871500	44175000	47139500	45284500	45494000	28472500	22322500	18253500	19903000	33413500	45180500	62044500	46486000
F6SLK1			GO:0004672	Cyclin-G-associated kinase (Fragment)	F6SLK1	Gak	0	0	0	0	0	0	0	0	0	0	0	0	0	0	0	4491500
F6SPK0			GO:0007286	Ubiquitin-conjugating enzyme E2 J1 (Fragment)	F6SPK0	Ube2j1	0	0	2501000	0	0	3125500	0	0	0	2362100	0	0	0	0	3229000	4555900
F6TBV1			GO:0016021	Magnesium transporter protein 1 (Fragment)	F6TBV1	Magt1	0	0	0	0	0	0	0	0	0	0	0	0	0	0	0	9373100
F6TCF9			GO:0051087	BAG family molecular chaperone regulator 1	F6TCF9	Bag1	0	0	0	0	0	0	0	0	0	0	0	1970900	0	0	0	0
F6TYB7			GO:0002020	Myelin basic protein (Fragment)	F6TYB7	Mbp	16724500	22468500	48889500	4356950	19285500	8071550	13467000	9624100	8973400	46718500	21944500	100675000	0	6796050	13013100	20747500
F6UV57			GO:0005615	Sarcolemmal membrane-associated protein (Fragment)	F6UV57	Slmap	0	0	0	0	0	0	0	4445000	0	0	0	0	0	0	0	0
F6V084			GO:0005623	Thioredoxin-related transmembrane protein 1 (Fragment)	F6V084	Tmx1	4460700	5452300	5426200	6348000	0	7030400	5591900	4603300	4857250	4817750	6247400	4574400	5762900	9054400	0	6401200
F6V6T4			GO:0001843	Transmembrane emp24 domain-containing protein 2 (Fragment)	F6V6T4	Tmed2	36919500	27434000	51253000	23591500	18629500	27271000	33109000	21549500	26328000	37286000	35409000	41831500	27046500	36845000	19197000	25937500
F6VW30			GO:0005622	14-3-3 protein theta (Fragment)	F6VW30	Ywhaq	223030000	203725000	236935000	259040000	163910000	216010000	210665000	188455000	293895000	320865000	251440000	316340000	226930000	210470000	210795000	219475000
F6WKE4			GO:0005794	Epsilon-sarcoglycan	F6WKE4	Sgce	0	0	0	0	0	0	0	0	0	0	0	0	0	0	4924700	0
F6X0P2			GO:0002082	Calcium-binding mitochondrial carrier protein SCaMC-3 (Fragment)	F6X0P2	Slc25a23	0	0	2569000	0	0	0	0	0	0	0	0	0	0	0	0	0
F6YVP7			GO:0003723	Uncharacterized protein	F6YVP7	Gm10260 Gm17352	66275000	83242500	75769000	83400000	59705000	69583500	73276500	44879500	55665000	82649000	50842500	61825500	78683000	54104500	58881500	66616000
F6ZFT1			GO:0006633	Acyl carrier protein (Fragment)	F6ZFT1	Ndufab1	1875950000	2115450000	1967650000	2263900000	1754600000	1601050000	1688800000	1723800000	3040600000	2214800000	1682550000	1649500000	1182650000	1536600000	1650100000	1575450000
F6ZHD8			GO:0003844	1,4-alpha-glucan-branching enzyme	F6ZHD8	Gbe1	381585000	356385000	445870000	459045000	387515000	645235000	648450000	597425000	584075000	627770000	490665000	617565000	797120000	633455000	747775000	768750000
F6ZL69			GO:0005178	Nischarin (Fragment)	F6ZL69	Nisch	0	0	0	0	0	0	0	0	0	0	0	0	0	4988100	0	0
F7A1B4	13805		GO:0016021	Endoglin	F7A1B4	Eng	8068200	7146000	6290700	6715650	10569000	14083000	11034500	14221000	7406300	6605550	0	0	8920050	8206500	11909500	10168250
F7AA26			GO:0008360	Paralemmin A kinase anchor protein (Fragment)	F7AA26	Pakap	82847000	96849500	89223500	96825000	116650000	72932500	68079500	97561000	149580000	106825000	75278500	76900500	75071000	91919500	113730000	83729000
F7ABX5			GO:0001836	Bcl2-associated agonist of cell death (Fragment)	F7ABX5	Bad	0	0	0	0	0	0	0	0	0	0	0	0	0	0	0	9394400
F7BCN0			GO:0005768	Uncharacterized protein (Fragment)	F7BCN0	Gm28048 Commd1	0	0	0	0	0	0	0	0	0	0	0	0	0	4611300	0	0
F7BX26			GO:0003723	Serine/threonine-protein phosphatase (EC 3.1.3.16) (Fragment)	F7BX26	Ppp5c	20386000	14680000	15472000	14439000	15614000	17502000	16736000	15169000	15364000	12296000	17330000	15540500	16665500	15477500	18044500	16521000
F7C386			GO:0004609	Phosphatidylserine decarboxylase proenzyme, mitochondrial (Fragment)	F7C386	Pisd	27041000	20427500	36236000	30673000	30849500	63228000	66760000	47082500	12470500	20159000	15960500	13566500	32433500	33993000	30048500	36454000
F7C846	17827		GO:0005741	Metaxin-1	Q8R5C0	Mtx1	80296500	66828000	110445000	92389500	58823500	113485000	92266000	74826000	70778000	86198500	58641500	76036000	91058000	81548500	79385500	79941500
F7CBP1			GO:0003723	Eukaryotic translation initiation factor 4 gamma 2	F7CBP1	Eif4g2	10902500	8684400	9366950	9692700	10725000	13584000	12426500	8261900	0	9689900	8331900	11222000	10525000	9699600	9877600	9166000
F7CJY7			GO:0006886	Syntaxin-16 (Fragment)	F7CJY7	Stx16	0	0	2242800	2269500	0	2746550	0	3161100	2574800	0	0	2196150	2918900	3099300	3567350	0
F7CNJ1			GO:0005245	Voltage-dependent L-type calcium channel subunit alpha (Fragment)	F7CNJ1	Cacna1s	0	28228000	0	5122700	28562500	0	7863200	12800000	0	0	12737500	14336500	0	7454800	0	0
F7CVJ5			GO:0005829	AHNAK nucleoprotein 2 (Fragment)	F7CVJ5	Ahnak2	6689550	6921350	3004900	5108600	13045500	0	0	0	8154500	2535600	12588000	7284200	8313500	4970800	24426500	4550550
F7D432			GO:0004719	Protein-L-isoaspartate O-methyltransferase (EC 2.1.1.77) (Fragment)	F7D432	Pcmt1	48953500	94416000	56847500	52246000	88779000	52460000	52464000	53003500	70648000	64247500	72324500	59662500	59898000	68764000	57587000	56244500
F7DEU6			GO:0000166	Inosine-5'-monophosphate dehydrogenase (IMP dehydrogenase) (IMPD) (IMPDH) (EC 1.1.1.205)	F7DEU6	Impdh1 IMPDH	98765500	54198000	131800000	93491000	53120500	133670000	98625000	102230000	87109000	110410000	78705500	89485000	118455000	94503500	106615000	116335000
F8VPK0	218343	K12600	GO:0005634	Tetratricopeptide repeat domain 37	F8VPK0	Ttc37	0	0	25467500	22020000	0	0	41997000	29355000	24484500	34988000	0	29364000	29782000	26497000	23804000	0
F8VPK5	19878	K17388	GO:0001934	Rho-associated protein kinase (EC 2.7.11.1)	F8VPK5	Rock2	28877000	22573000	22320500	15496500	23262000	21934000	14144000	16029000	22003000	23957000	24288500	23757000	21173000	12429000	16534500	13910500
F8VPN4	77559	K01196	GO:0004133	Amylo-1,6-glucosidase, 4-alpha-glucanotransferase	F8VPN4	Agl	289500000	473535000	277555000	300120000	438785000	244580000	281030000	278660000	302240000	247435000	349635000	364740000	248900000	263545000	251075000	262855000
F8VPX1	252870	K11838	GO:0002039	Ubiquitin carboxyl-terminal hydrolase 7	F8VPX1	Usp7	0	0	10741000	0	0	0	0	0	0	0	0	0	0	0	0	0
F8VQ28	19303	K05760	GO:0001725	Paxillin	F8VQ28	Pxn	12422000	14587000	18536000	15735500	11227000	11548000	11644000	8953300	17377500	17401000	11734500	12869500	13202500	11681000	10607650	9195600
F8VQ95	320165	K14281	GO:0000226	Transforming acidic coiled-coil-containing protein 1	F8VQ95	Tacc1	13764500	12438000	10200500	11285000	8309550	11033750	10421300	11966500	20746500	16546500	11939500	11024000	11654000	11262000	12665500	14734000
F8VQD7	19270	K16667	GO:0004725	Receptor-type tyrosine-protein phosphatase gamma	F8VQD7	Ptprg	0	0	0	0	0	0	0	0	0	0	3022800	0	0	0	0	0
F8VQJ3	226519	K05635	GO:0005201	Laminin subunit gamma-1	F8VQJ3	Lamc1	629950000	607685000	661050000	521540000	456225000	487955000	463395000	486310000	613235000	577470000	784280000	763870000	607180000	506775000	480780000	447360000
F8VQN6	69632		GO:0001664	Rho guanine nucleotide exchange factor 12	F8VQN6	Arhgef12	4700500	0	4631050	5108250	0	0	6204500	5477100	0	5222000	0	0	4990500	0	5173650	5867950
F8WGM5			GO:0006904	Syntaxin-binding protein 2 (Fragment)	F8WGM5	Stxbp2	0	0	19982000	0	0	0	0	0	0	0	0	0	12961000	16084000	0	0
F8WGT1	74340		GO:0004013	Adenosylhomocysteinase (EC 3.3.1.1)	F8WGT1	Ahcyl2	24681000	10046800	18313500	11780550	0	5376800	6024400	8359800	22352000	26090000	17638500	23511500	10332900	10110000	8268800	9550800
F8WH23	29817		GO:0001558	Insulin-like growth factor-binding protein 7	F8WH23	Igfbp7	0	0	2438300	0	0	0	0	0	0	0	0	0	0	0	3941700	0
F8WHL1	109108		GO:0003682	Zinc transporter 9	F8WHL1	Slc30a9	0	5289800	0	18269000	0	7222200	0	0	0	7237600	8874000	0	0	0	0	0
F8WHL2			GO:0000139	Coatomer subunit alpha	F8WHL2	Copa	42769500	32980000	52683500	49116000	30130000	48893000	45797000	38544000	35991500	46026500	40071000	39496000	53752000	46984500	41611500	42659500
F8WHM5			GO:0000139	Golgi apparatus protein 1 (Fragment)	F8WHM5	Glg1	0	15850000	21873000	20497000	15107500	15005500	16275500	19913000	0	28529000	12749000	35781000	15599000	34447000	13926500	19558000
F8WHU9			GO:0000226	Zinc finger protein ZPR1 (Fragment)	F8WHU9	Zpr1	0	0	0	0	0	0	0	0	0	0	0	0	0	6125900	0	0
F8WI31			GO:0034504	Pleiotropic regulator 1	F8WI31	Plrg1	4819400	0	3449100	0	0	0	0	0	0	3888800	0	0	0	4663700	0	0
F8WIA3	100859931		GO:0000408	Uncharacterized protein	F8WIA3	Gm20604	0	0	0	0	0	0	0	0	0	5670800	0	0	0	0	0	0
F8WIK0	109006		GO:0005730	Anamorsin (Cytokine-induced apoptosis inhibitor 1) (Fe-S cluster assembly protein DRE2 homolog)	F8WIK0	Ciapin1 CIAPIN1 mCG_12279	120830000	127205000	154000000	152965000	132625000	145030000	203515000	162865000	132450000	94098000	79234500	87743500	128570000	139695000	146680000	136125000
F8WIR1			GO:0004190	Cathepsin D	F8WIR1	Ctsd	477635000	479405000	518675000	550925000	460605000	737805000	718570000	598555000	485800000	472145000	373650000	464235000	844780000	657860000	666195000	731365000
F8WIS9	12322		GO:0004683	Calcium/calmodulin-dependent protein kinase type II subunit alpha	F8WIS9	Camk2a	0	0	0	0	0	0	0	0	11249000	0	0	9786400	0	0	0	0
F8WIU1	67326			RIKEN cDNA 1700037H04 gene	F8WIU1	1700037H04Rik	29366000	25656000	25645000	32803500	24182000	40402000	21880000	34184000	23490000	31386000	21078000	18696500	45175000	38246500	41574500	36757000
F8WJ05	16424		GO:0004867	Inter-alpha-trypsin inhibitor heavy chain H1	F8WJ05	Itih1	18339500	16373000	14018000	14489000	14039000	13965500	15098500	11351550	15533500	21387500	20032500	22307000	26186500	33526000	19635000	16159000
F8WJ41			GO:0003735	40S ribosomal protein S15a (Fragment)	F8WJ41	Rps15a	47777500	46053500	55987500	58882000	50675000	65281500	55212000	47813500	39026000	48301000	45029000	48018000	72208500	59150500	63091000	59490500
F8WJG3	20462		GO:0005637	Transformer-2 protein homolog beta	F8WJG3	Tra2b	9293300	0	8879200	7536300	0	0	0	0	0	7911700	0	0	7506600	7935100	0	0
F8WJK8			GO:0046983	Hsc70-interacting protein	F8WJK8	St13	166400000	162890000	157560000	172670000	142640000	191155000	164935000	181980000	182835000	151580000	137190000	154645000	160225000	176295000	163985000	147845000
G3UW82	17882	K10352	GO:0001778	MCG140437, isoform CRA_d (Myosin, heavy polypeptide 2, skeletal muscle, adult)	G3UW82	Myh2 mCG_140437	367215000	2031450000	0	418025000	2078050000	333110000	633075000	976845000	174830000	0	1954000000	895225000	192215000	638595000	133345000	238315000
G3UW94	108121	K12836	GO:0000398	MCG14259, isoform CRA_b (Splicing factor U2AF 35 kDa subunit)	G3UW94	U2af1 mCG_14259	0	0	0	3156800	0	0	0	0	0	0	0	0	0	0	0	0
G3UWC2	72560		GO:0004180	N-acetylated alpha-linked acidic dipeptidase 2, isoform CRA_a (N-acetylated-alpha-linked acidic dipeptidase 2)	G3UWC2	Naalad2 mCG_4774	8004800	8850900	8073300	9457500	10081000	6842500	6262100	6985900	8922100	7751300	7911750	0	8577000	9375000	8438200	7545800
G3UX13			GO:0016021	Sorting nexin-14	G3UX13	Snx14	0	0	0	0	0	0	0	0	0	0	0	0	6767800	0	0	0
G3UX45			GO:0005730	URB2 ribosome biogenesis 2 homolog (S. cerevisiae)	G3UX45	Urb2	0	0	0	0	0	0	0	0	0	0	0	0	0	0	0	5129800
G3UXL2	328099	K00948	GO:0000287	Phosphoribosyl pyrophosphate synthetase 1-like 3	G3UXL2	Prps1l3	12319000	8576000	12699500	10506500	8582850	8056700	8913600	9461300	15546000	12855500	12464500	12857500	9132950	10985000	8694150	9925850
G3UXW9	209318		GO:0000338	COP9 signalosome complex subunit 1 (MCG2137, isoform CRA_b)	G3UXW9	Gps1 mCG_2137	24087500	23068500	20571500	21598000	20485000	20484500	19344500	18098000	25411500	21299000	19935500	23501500	25256500	20079500	20855000	21807000
G3UXZ5			GO:0008537	Proteasome activator complex subunit 1 (Fragment)	G3UXZ5	Psme1	242840000	259820000	297945000	350265000	152380000	162045000	140920000	173180000	339915000	292820000	235845000	262765000	200035000	223395000	186655000	172275000
G3UYD0			GO:0003677	General transcription factor II-I	G3UYD0	Gtf2i	8248400	4757900	9292700	8937800	0	5359850	5549700	0	5015900	6924700	0	6698000	7868200	0	0	6547800
G3UYF9			GO:0006457	Prefoldin subunit 6	G3UYF9	Pfdn6	9911650	14547500	8904700	9160800	17233500	9424200	10683000	12219500	12267500	9166900	9436050	9159600	9334100	12825500	13045500	9515650
G3UYJ7			GO:0004364	Uncharacterized protein (Fragment)	G3UYJ7	Gm20441	0	0	5503850	4766150	0	3522700	0	0	6055500	6884500	0	4310600	0	0	0	0
G3UYL7				Protein FAM13A	G3UYL7	Fam13a	6401850	0	0	6281700	0	0	0	0	12519500	0	0	0	0	0	0	0
G3UYQ3			GO:0003882	Phosphatidylserine synthase 2 (Phosphatidylserine synthase 2, isoform CRA_a)	G3UYQ3	Ptdss2 mCG_22566	0	0	0	0	0	0	0	0	0	0	0	0	0	0	0	2733300
G3UYR9			GO:0005737	GRB10-interacting GYF protein 2 (Fragment)	G3UYR9	Gigyf2	0	2651400	0	0	0	0	0	0	1938300	0	0	0	2478300	3190350	2383800	2398900
G3UYU4			GO:0002090	Flotillin-1	G3UYU4	Flot1	0	0	5189900	0	0	0	0	0	0	5753600	6327300	7184000	0	0	0	0
G3UYV7			GO:0003735	40S ribosomal protein S28 (Fragment)	G3UYV7	Rps28	64534500	85343000	31766500	63940500	111450000	90400500	74480000	110585000	126900000	67010500	62369000	31428000	87069000	80282000	127090000	100410000
G3UZ26			GO:0004372	Serine hydroxymethyltransferase (EC 2.1.2.1) (Fragment)	G3UZ26	Shmt1	42692500	32871500	61119500	57801000	24013000	26563000	25195500	27412500	67415500	65382500	53839500	53687500	48329000	43267500	38758500	43941000
G3UZ34			GO:0003924	116 kDa U5 small nuclear ribonucleoprotein component	G3UZ34	Eftud2	18213000	13208000	18210500	14572500	12613500	14563000	12649500	11464000	13092000	16377500	16236000	12138000	14726000	12458500	14432000	13033000
G3UZK1			GO:0003924	Guanine nucleotide-binding protein subunit gamma	G3UZK1	Gm20503	0	0	0	0	0	0	0	0	0	911040	0	0	0	0	0	0
G3UZW7	66441		GO:0005634	Protein mago nashi homolog 2	G3UZW7	Magohb	0	0	0	0	0	0	0	0	0	0	0	0	0	0	0	7138200
G3UZX2			GO:0005524	Ubiquitin-conjugating enzyme E2 G2 (Fragment)	G3UZX2	Ube2g2	0	0	0	0	0	0	0	0	0	0	0	0	0	2586500	0	0
G3UZX4	13001		GO:0003682	Casein kinase II subunit beta (CK II beta)	G3UZX4	Csnk2b	18841500	19482000	18082500	12439500	15342500	19591500	17256000	18329000	19913500	23458000	18488000	13802000	19213000	15947000	18130000	20293000
G3UZY2			GO:0005623	Thioredoxin, mitochondrial (Fragment)	G3UZY2	Txn2	86878500	88143500	117135000	132900000	102695000	118670000	137725000	145490000	135370000	116865000	80849000	93443000	106930000	110535000	135360000	120055000
G3X8P9	11761	K00157	GO:0004031	Aldehyde oxidase 1	G3X8P9	Aox1 mCG_117465	4487400	3056300	4624550	4668500	5371300	4395350	3901700	4543050	3417350	4108300	4474750	5297500	7439200	5477150	4812750	6336650
G3X8Q0	20683	K04684	GO:0000790	Trans-acting transcription factor 1 (Transcription factor Sp1)	G3X8Q0	Sp1 mCG_17604	0	0	0	4448300	0	0	0	0	0	0	0	0	0	0	0	0
G3X8Q1	104248	K17613	GO:0004864	Calcineurin binding protein 1, isoform CRA_a (Calcineurin-binding protein 1)	G3X8Q1	Cabin1 mCG_117500	0	0	0	0	0	0	0	0	0	0	0	0	0	0	3466900	0
G3X8R0	13476	K17279	GO:0016021	Receptor expression-enhancing protein	G3X8R0	Reep5 mCG_121499	189190000	155495000	145385000	135190000	197025000	196830000	186890000	189540000	169395000	189800000	169785000	198195000	189125000	187070000	204485000	192700000
G3X8R2			GO:0002153	Steroid receptor RNA activator 1 (Fragment)	G3X8R2	Sra1	0	0	0	0	4752500	0	0	0	0	0	0	0	0	0	0	4182400
G3X8T3	19025		GO:0004185	Carboxypeptidase (EC 3.4.16.-)	G3X8T3	Ctsa Ppgb mCG_17533	5322000	7408000	6808500	7834300	0	0	0	4474500	12015850	7676100	7304400	6679300	7904100	6869400	5860700	0
G3X8T9	20716	K04525	GO:0005615	Serine (Or cysteine) peptidase inhibitor, clade A, member 3N, isoform CRA_a (Serine protease inhibitor A3N)	G3X8T9	Serpina3n mCG_3346	6233500	7836000	7959700	6921700	6903600	5395550	5656200	6046500	5798300	6927650	6692750	12637000	9219900	8095600	6365850	7564050
G3X8U3	70153		GO:0006400	Queuosine salvage protein	G3X8U3	2210016F16Rik mCG_6895	13583500	15514500	17348500	20229000	10136000	9444400	10107100	11083000	14576000	16339000	14037500	16070000	14608000	10542000	10552300	13418500
G3X8X6	20612	K06548	GO:0016021	Sialic acid binding Ig-like lectin 1, sialoadhesin, isoform CRA_b (Sialoadhesin)	G3X8X6	Siglec1 mCG_18494	0	0	0	0	0	0	0	0	0	0	0	0	0	1808700	0	0
G3X922	235567	K09533	GO:0005829	DnaJ heat shock protein family (Hsp40) member C13 (MCG115602)	G3X922	Dnajc13 mCG_115602	0	0	8635200	5199800	0	11206000	6560500	0	5267100	6010200	0	6851000	7162250	9280100	6601600	0
G3X928	207352		GO:0005794	SEC23-interacting protein (Sec23 interacting protein, isoform CRA_c)	G3X928	Sec23ip mCG_21024	6890000	6679600	6547050	6790800	6364900	4925400	7514850	6396300	5823100	6586400	6329400	6224650	6239900	6255100	5789300	5570400
G3X972	218811		GO:0000139	SEC24 related gene family, member C (S. cerevisiae), isoform CRA_a (Sec24-related gene family, member C (S. cerevisiae))	G3X972	Sec24c mCG_121333	22829500	17793500	19189500	19281500	16896000	21647000	23236500	20980000	17535500	20019500	20125000	19819500	21243500	17672000	22570000	20040500
G3X977	16425	K19015	GO:0004867	Inter-alpha trypsin inhibitor, heavy chain 2 (Inter-alpha-trypsin inhibitor heavy chain H2)	G3X977	Itih2 mCG_5023	19010500	17465500	17728500	22648000	20474500	17288000	16714500	14244500	19297500	21464500	21060500	22266500	22215000	20863500	18659500	17913000
G3X983	382117		GO:0005739	T cell activation inhibitor, mitochondrial	G3X983	Tcaim D9Ertd402e	0	0	0	0	1920500	4635550	2799000	1605100	0	0	0	0	0	2113200	0	0
G3X9H5	15194	K04533	GO:0000132	Huntingtin (Huntington disease gene homolog, isoform CRA_a)	G3X9H5	Htt Hdh mCG_2547	0	0	0	0	0	0	0	0	0	3871900	0	0	0	0	0	0
G3X9J6	76952		GO:0046872	5'-nucleotidase, cytosolic II, isoform CRA_b (Cytosolic purine 5'-nucleotidase)	G3X9J6	Nt5c2 mCG_22001	0	0	0	0	0	0	0	0	0	0	0	0	0	0	0	2027500
G3X9K8			GO:0005634	EKC/KEOPS complex subunit Tprkb (Tp53rk binding protein, isoform CRA_b)	G3X9K8	Tprkb mCG_128691	5953700	4822700	3657550	8507700	0	4275000	0	0	0	3626600	0	0	3525200	3638250	0	0
G3X9M0	65111	K17408	GO:0005654	28S ribosomal protein S29, mitochondrial	G3X9M0	Dap3	21222000	20672000	26841000	28557000	13332500	21844000	20596000	19952500	24884000	26563000	21580500	20897500	25404000	19740000	21846000	26839500
G3X9Q1	16404		GO:0007229	Integrin alpha-7	G3X9Q1	Itga7 mCG_18693	41225000	46010000	53082500	39414000	32460500	32583000	23027500	37795000	67895500	68711500	55279500	64824000	42240000	35536500	34800500	34528000
G3X9Q2	14708	K04543	GO:0003924	Guanine nucleotide-binding protein subunit gamma	G3X9Q2	Gng7 mCG_12135	0	0	0	0	0	0	0	0	0	0	0	6822500	0	0	0	0
G3X9T8	12870		GO:0004322	Ceruloplasmin (Ceruloplasmin, isoform CRA_f)	G3X9T8	Cp mCG_19773	109300000	108305000	97509000	102582500	143110000	89663500	89983000	90571500	102525000	110945000	115775000	155355000	120755000	116660000	99432500	104005000
G3X9V0	19188		GO:0008537	MCG22048, isoform CRA_a (Proteasome activator complex subunit 2)	G3X9V0	Psme2 mCG_22048	142485000	144365000	210735000	205180000	90244000	108370000	106155000	121050000	147835000	161605000	113890000	171160000	142770000	149490000	126790000	121430000
G3X9V2	12388		GO:0045296	Catenin (Cadherin associated protein), delta 1, isoform CRA_a (Catenin delta-1)	G3X9V2	Ctnnd1 mCG_3223	20402000	16765000	23971500	17698000	18137000	19323000	18305000	15525000	18110500	26450000	17393000	17560000	19857000	18525500	18245500	15761000
G3X9Y5	140630		GO:0000151	Ubiquitin conjugation factor E4 A (Ubiquitination factor E4A, UFD2 homolog (S. cerevisiae))	G3X9Y5	Ube4a mCG_50277	0	0	5156600	6209750	0	5355000	6979900	7510600	0	0	0	0	0	4767150	0	0
G3XA18	67111		GO:0005764	N-acylethanolamine-hydrolyzing acid amidase (N-acylsphingosine amidohydrolase (Acid ceramidase)-like, isoform CRA_a)	G3XA18	Naaa Asahl mCG_120408	0	0	8791900	0	0	0	0	0	0	0	0	0	0	0	0	0
G3XA48	319554	K01823	GO:0004452	Isopentenyl-diphosphate Delta-isomerase 1 (Isopentenyl-diphosphate delta isomerase)	G3XA48	Idi1 mCG_4413	16954000	23174500	24340000	25771500	30332000	41020500	33420500	42000000	32379500	25255000	14216200	21813000	36749500	38169000	42070500	37691000
G5E814	69875	K03956	GO:0005739	MCG5603 (NADH dehydrogenase [ubiquinone] 1 alpha subcomplex subunit 11)	G5E814	Ndufa11 mCG_5603	91450500	63727000	120970000	114695000	68172000	101565000	69771500	69656000	87730500	73482500	97463000	77785000	80560500	77003500	83409000	80335500
G5E829	67972	K05850	GO:0003407	Plasma membrane calcium-transporting ATPase 1 (PMCA1) (EC 3.6.3.8) (Plasma membrane calcium ATPase isoform 1) (Plasma membrane calcium pump isoform 1)	AT2B1	Atp2b1	11826500	11677000	10755500	11114000	9316600	11025000	11723900	7887950	6454100	14902000	11086500	17105000	17082500	12542000	9759350	9715450
G5E846	19132		GO:0005198	Peripherin (Peripherin 1, isoform CRA_a)	G5E846	Prph Prph1 mCG_18385	18405000	19420500	33610000	24167500	28750000	34863000	21219000	21173500	18296000	12061000	32957500	33356500	12795000	22292500	12350500	20584500
G5E850	109672		GO:0020037	Cytochrome b-5, isoform CRA_a (Cytochrome b5)	G5E850	Cyb5a Cyb5 mCG_1553	368870000	360355000	305825000	323535000	330405000	194395000	212335000	360330000	699335000	479830000	363085000	495385000	232380000	253730000	267725000	243500000
G5E866	81898	K12828	GO:0000245	Splicing factor 3B subunit 1 (Splicing factor 3b, subunit 1)	G5E866	Sf3b1 mCG_117542	25051000	19266000	21252500	21700500	16610000	22940000	17427500	21130500	16720000	20689500	18196500	15345000	19404500	22243500	24165000	19180500
G5E881	68971	K17807	GO:0004605	Phosphatidate cytidylyltransferase, mitochondrial (EC 2.7.7.41) (CDP-diacylglycerol synthase) (Mitochondrial translocator assembly and maintenance protein 41 homolog)	G5E881	Tamm41 1500001M20Rik mCG_130496	16294000	9265000	16289500	14418000	13384000	15741500	11575000	0	14869500	16656000	9902200	11778500	11565000	12576500	11805000	13495000
G5E897	68304		GO:0005788	KDEL (Lys-Asp-Glu-Leu) containing 2, isoform CRA_b (KDEL (Lys-Asp-Glu-Leu)-containing 2)	PLGT3	Kdelc2 mCG_5638	0	0	0	0	0	0	0	0	0	0	0	52717000	0	0	0	0
G5E8A0	106326	K20465	GO:0005654	Oxysterol-binding protein	G5E8A0	Osbpl11 mCG_130137	8819000	8981500	8790050	9498500	8366350	14726000	13660500	10962850	10568000	12343000	10101000	10635000	15493500	11584500	8922150	11648550
G5E8J6	15464		GO:0002027	Histidine rich calcium binding protein, isoform CRA_a (Histidine-rich calcium-binding protein)	G5E8J6	Hrc mCG_23168	20625000	142980000	0	5018350	181290000	3451250	18788000	50613500	37744000	1225700	64598500	52392000	2041250	40393500	3013150	7123750
G5E8Q8	224792	K08458	GO:0003094	Adhesion G protein-coupled receptor F5 (G-protein coupled receptor 116)	AGRF5	Adgrf5 Gpr116	0	0	0	0	0	0	0	0	0	0	0	0	0	0	0	1479600
G5E8R3	18563		GO:0004736	Pyruvate carboxylase (EC 6.4.1.1)	G5E8R3	Pcx mCG_8397	5651900000	4605550000	7034850000	6023400000	4457050000	6525300000	6130750000	7119900000	6570550000	8087150000	6496350000	7010850000	7889850000	6376450000	6807100000	7408750000
G5E8R4	52036		GO:0005654	SAPS domain family, member 3, isoform CRA_c (Serine/threonine-protein phosphatase 6 regulatory subunit 3)	G5E8R4	Ppp6r3 Saps3 mCG_3896	7850500	7375250	7195950	6699700	8574200	6242100	6145150	6553450	7251750	7583350	6431750	7442850	7259000	6719700	6691550	5834700
G5E8R7			GO:0003714	Histone-lysine N-methyltransferase Smyd1	G5E8R7	Smyd1	0	37071500	0	4389600	47249000	9125200	8313000	11646000	0	0	33570000	19984000	0	10167800	0	0
G5E8S8	75739		GO:0005654	MAGUK p55 subfamily member 7 (MCG5292, isoform CRA_d)	G5E8S8	Mpp7 mCG_5292	0	0	3906300	0	0	0	0	0	0	0	0	0	0	0	0	0
G5E8V9	99889	K20314	GO:0000139	ADP-ribosylation factor-interacting protein 1 (MCG18094)	G5E8V9	Arfip1 mCG_18094	10918000	9587800	12099500	10989000	10170500	15569500	11650000	11371500	7706600	9101900	8559400	8995500	11358150	8924250	10095450	8264600
G5E8X1				Methyltransferase-like 26 (RIKEN cDNA 0610011F06, isoform CRA_b)	G5E8X1	Mettl26 0610011F06Rik mCG_17665	10438300	9732700	8324000	7960250	6496300	7838000	0	8468400	12108500	7895550	8406100	9515300	10812000	9290600	0	8705800
G5E902	18674		GO:0016021	MCG10343, isoform CRA_b (Phosphate carrier protein, mitochondrial)	G5E902	Slc25a3 mCG_10343	342820000	289825000	313795000	328095000	391445000	430410000	371165000	387815000	329245000	312080000	404415000	331745000	430320000	351140000	395840000	455950000
G5E924			GO:0003723	Heterogeneous nuclear ribonucleoprotein L (Fragment)	G5E924	Hnrnpl	101927500	77836500	86033000	97679000	65305000	80432000	64138500	59311000	71130500	89085500	80582500	59678000	89001500	82215500	65678000	67421500
G8JL74	230257		GO:0003723	Polypyrimidine tract-binding protein 3	G8JL74	Ptbp3 Rod1	15012000	10826500	13548500	15796000	12724000	13692500	14166000	12368500	10897000	16765000	13794500	13360500	15590500	11100500	12500500	11057000
H3BIV5	238276		GO:0005856	A-kinase anchor protein 5	H3BIV5	Akap5	6061900	0	5998950	5582800	5296200	0	0	0	6803100	6970300	6043200	0	0	0	0	4951600
H3BJ30	432508		GO:0003729	Cleavage and polyadenylation-specificity factor subunit 6	H3BJ30	Cpsf6	6202000	0	10216950	11932500	0	0	10481000	0	0	0	0	0	10447000	0	9131350	8555800
H3BJ97			GO:0005044	Tubulointerstitial nephritis antigen-like	H3BJ97	Tinagl1	50154500	38453000	79992500	53691000	44584000	64619000	63208000	57443500	77654500	77378000	70782500	71369000	81736500	75903500	59712000	60772500
H3BJC9			GO:0000287	Serine/threonine-protein kinase SIK2	H3BJC9	Sik2	0	2901100	0	2736500	0	3057600	0	2994800	0	2783500	0	2868500	0	0	0	0
H3BJP9			GO:0005739	ATP synthase mitochondrial F1 complex assembly factor 1	H3BJP9	Atpaf1	10896000	0	23004500	17884500	11624000	0	13527950	11696000	12329000	14624500	10316000	15356000	18466000	18792000	16661500	21988000
H3BJX1	213027	K20242	GO:0005096	Ecotropic viral integration site 5-like	H3BJX1	Evi5l	0	0	0	0	0	0	0	0	7268700	0	0	0	0	0	0	0
H3BJY4			GO:0016787	Diphosphoinositol polyphosphate phosphohydrolase 1 (Fragment)	H3BJY4	Nudt3	0	0	0	0	0	0	0	0	0	0	0	0	0	0	1264400	0
H3BK66				WD repeat-containing protein 37 (Fragment)	H3BK66	Wdr37	0	0	0	0	0	0	0	0	0	0	0	0	0	0	1502400	0
H3BKH6	13885		GO:0005737	S-formylglutathione hydrolase (EC 3.1.2.12)	H3BKH6	Esd	80341500	96130000	89553000	94801500	72460000	75983000	76331000	72252000	101898000	102400000	94282500	98104000	82758500	91283000	78270500	89975500
H3BKN0			GO:0003723	tRNA (cytosine(34)-C(5))-methyltransferase	H3BKN0	Nsun2	0	0	0	0	0	0	1966400	0	0	0	0	0	0	0	0	0
H3BKQ5			GO:0042219	Gamma-glutamylaminecyclotransferase	H3BKQ5	Ggact A2ld1	0	0	0	0	0	0	0	0	0	0	0	0	0	0	0	2879900
H3BLE6			GO:0007605	Protein FAM107B	H3BLE6	Fam107b	0	0	0	0	0	0	0	0	0	2318500	0	0	0	0	0	0
H3BLI9	21807		GO:0003700	TSC22 domain family protein 1	H3BLI9	Tsc22d1	7988200	12241500	7990500	7825900	12273000	7028450	10166750	12766000	8390700	6534400	6883300	7302850	6827500	7671600	10556500	7336900
H7BWX9			GO:0019789	Small ubiquitin-related modifier 2	H7BWX9	Sumo2	64667500	59534000	45717500	63567000	68161500	16138000	34364000	47110000	105887000	72312000	60858500	45995500	36736000	50624000	54825000	44447000
H7BWY6	19662		GO:0001654	Retinol-binding protein 4	H7BWY6	Rbp4	11564000	10512850	12105950	16806000	9045150	9342450	9606850	8453350	9117450	10307650	9175450	13386000	10293900	7920650	7026300	5999950
H7BX59	56361		GO:0000049	tRNA pseudouridine synthase (EC 5.4.99.-)	H7BX59	Pus1	0	0	0	0	0	0	0	0	0	0	1222000	0	0	0	0	0
H7BX82			GO:0005096	TBC1 domain family member 4 (Fragment)	H7BX82	Tbc1d4	9131150	6966500	8515400	10489250	8113750	7925600	9305550	8108050	8107350	10959500	7440950	7838750	8325150	6890850	8369700	10060500
H7BX88			GO:0016746	Carnitine O-acetyltransferase	H7BX88	Crat	1888900000	1247350000	1740050000	1697300000	1059300000	1838750000	1682800000	1526450000	1479050000	1470400000	1205200000	1251200000	1319050000	1044550000	1342800000	1490400000
H7BX95			GO:0001701	Serine/arginine-rich-splicing factor 1	H7BX95	Srsf1	37714000	35434000	26005500	35956000	30264000	36208500	27922000	32451000	43374000	33349500	30888000	22994500	35955000	32107500	36162500	26846500
H7BX99			GO:0004252	Prothrombin (EC 3.4.21.5) (Coagulation factor II)	H7BX99	F2	21933500	28281000	36215000	36492500	43560500	40745500	34425000	32122000	33775500	47596500	28049000	54105500	45752000	47864500	37051000	35333500
H9H9R5	16621	K01324	GO:0004252	Plasma kallikrein	H9H9R5	Klkb1 Cyp4v3	0	0	0	3445000	3534950	3336900	0	3116900	0	3488900	0	5983700	3718300	3679700	2737600	3255800
H9KV00	20658		GO:0003723	Protein SON	H9KV00	Son	0	0	14131000	16014000	45069000	0	0	0	12494000	14496000	0	0	0	15066000	0	0
I3ITR1			GO:0005198	MCG50313 (cDNA sequence AK157302)	I3ITR1	AK157302 mCG_50313	11714500	9396400	10462600	9820150	12596500	15533000	16821000	12341000	11860000	10087250	10086400	6819350	11911500	12230300	15573000	15123500
I7HJQ8			GO:0005913	CD99 antigen-like protein 2	I7HJQ8	Cd99l2	0	0	0	3497100	0	0	4049200	4286300	4368400	0	0	0	0	0	3075400	4925000
I7HJS1			GO:0005635	Emerin	I7HJS1	Emd RP23-436K3.2-005	9315750	13726000	13879500	9488050	13850500	8030700	8312450	10477650	16839500	14379500	7744400	12684500	8382750	11819500	10040650	7977150
I7HLV2			GO:0003735	60S ribosomal protein L10 (Ribosomal protein 10) (Fragment)	I7HLV2	Rpl10 RP23-436K3.4-003	60030000	66070000	87966000	84298000	63540500	77200500	63303500	45966500	49685000	71820500	53341500	70981000	90100500	90331000	81161500	89584500
J3QMC5	100019	K14572	GO:0000027	Midasin	J3QMC5	Mdn1	44198000	49731000	47928500	41017500	53345500	41723000	35466500	43808500	42518500	53497500	52729500	51495500	17418500	49153000	46527500	45532500
J3QMM7	69225	K17757	GO:0005524	ATP-dependent (S)-NAD(P)H-hydrate dehydratase (EC 4.2.1.93) (ATP-dependent NAD(P)HX dehydratase) (Carbohydrate kinase domain-containing protein)	J3QMM7	Naxd 0710008K08Rik CARKD Carkd mCG_17317	64723500	64770500	92690000	87333500	62453000	82862500	73376500	70046000	78243500	86183500	56426500	71676500	71533500	72180500	79985500	76036500
J3QMN4			GO:0004791	Thioredoxin reductase 2, mitochondrial	J3QMN4	Txnrd2	231140000	187490000	298040000	258355000	202610000	319455000	293535000	279715000	309945000	325665000	220925000	268065000	326220000	261800000	300830000	337510000
J3QMX0	109729085	K22540		Ribonuclease P 14 subunit (Human) (Ribonuclease P protein subunit p14)	J3QMX0	Rpp14 mCG_11421	0	0	0	0	0	0	0	0	0	0	0	0	0	0	0	7910800
J3QNE8			GO:0016021	Putative sodium-coupled neutral amino acid transporter 10	J3QNE8	Slc38a10	0	0	0	0	0	486080	0	0	0	0	0	0	0	0	0	0
J3QNW4				Trafficking protein particle complex subunit 13	J3QNW4	Trappc13 2410002O22Rik	0	0	0	0	0	0	0	0	0	0	0	0	0	0	0	2474800
J3QP41			GO:0048037	Protein CREG1	J3QP41	Creg1	0	0	0	0	0	0	0	0	0	0	0	0	0	4598300	0	0
J3QQ30			GO:0005548	Phosphatidylinositol transfer protein alpha isoform	J3QQ30	Pitpna	20027000	28616000	24999500	26236500	26974000	23978000	26704500	22726500	23903000	25288500	23623500	27390000	30481000	26110000	19490500	25941500
J7NUP1	15944		GO:0005525	Immunity-related GTPase family M protein 1 (Immunity-related GTPase family, M, isoform CRA_a) (Interferon-gamma-inducible GTPase Ifggd3 protein)	J7NUP1	Irgm1 Ifggd3 Irgm mCG_19410	8027500	10184500	7962050	6555850	5904900	4671500	0	0	5905900	8836300	6223850	7829200	7542250	5480250	5386600	4940500
K3W4M2			GO:0002020	Ryanodine receptor 1	K3W4M2	Ryr1	6607500	186215000	0	18312000	300535000	16095500	34052000	47886500	4686750	0	155990000	147445000	2805600	66474500	0	2781450
K3W4Q8			GO:0002080	Basigin (Basigin, isoform CRA_d)	K3W4Q8	Bsg mCG_13385	539395000	789505000	653790000	724165000	1131950000	635865000	736090000	986575000	1207150000	779330000	502010000	595360000	585475000	786310000	988410000	899845000
K3W4Q9			GO:0005794	Golgi-associated PDZ and coiled-coil motif-containing protein	K3W4Q9	Gopc	0	0	0	0	0	0	0	0	0	0	0	0	0	0	501540	0
K3W4R2			GO:0000146	Myosin-14	K3W4R2	Myh14	11849000	10718200	12797500	8764050	12127000	11751500	10543000	11260500	8399350	9032400	14076000	10702500	9912100	10646000	16933500	13645000
K3W4T3			GO:0000220	V-type proton ATPase subunit a	K3W4T3	Atp6v0a1	0	0	10930950	10981000	0	11089000	15187000	10239000	8535000	16191000	9023050	11038000	13681000	16779000	11906500	12766500
K9J7B2	394435	K00699	GO:0005783	UDP-glucuronosyltransferase (EC 2.4.1.17)	K9J7B2	Ugt1a6b	17100500	13248000	17635000	18194500	0	6848300	6887000	7661900	0	6932500	0	7604200	0	5118800	0	0
L7N1X8			GO:0003924	Uncharacterized protein	L7N1X8	Gm43302	0	0	0	0	0	0	0	0	0	0	0	0	2343700	0	0	0
L7N244				Uncharacterized protein	L7N244	Gm20878	49330500	86471000	0	0	51488000	44575500	40461000	44652000	0	49542000	0	57291000	33579000	0	0	42360000
L7N451	74558		GO:0005525	Interferon-induced very large GTPase 1	L7N451	Gvin1	0	0	0	0	0	0	0	0	0	0	62598000	0	49872000	0	0	53261500
M0QW57	71912		GO:0003009	Junctional sarcoplasmic reticulum protein 1 (Junctional sarcoplasmic reticulum protein 1, isoform CRA_b)	M0QW57	Jsrp1 mCG_12144	6164000	49108000	0	0	37845000	0	0	8457650	0	0	6110550	14145000	0	6166750	0	0
M0QWF0			GO:0005634	Zinc finger protein 207 (Fragment)	M0QWF0	Zfp207	0	0	0	0	0	0	0	0	0	0	0	0	0	1604700	0	0
M0QWP1	11603	K06254	GO:0005509	Agrin	M0QWP1	Agrn	14958500	11463000	19007500	13647500	9667700	13539000	11315500	10643500	11095000	15905500	12273000	8563250	13799000	10492150	11383000	10403450
M0QWR6			GO:0005741	Mitochondrial import receptor subunit TOM40B	M0QWR6	Tomm40l	0	0	0	6906300	0	0	0	0	0	12130000	0	6828800	0	0	0	0
O08528	15277	K00844	GO:0001678	Hexokinase-2 (EC 2.7.1.1) (Hexokinase type II) (HK II)	HXK2	Hk2	839905000	1270800000	1323750000	1389350000	1377200000	2701000000	2167750000	1910250000	662860000	872360000	522770000	743775000	1956500000	1619450000	2009600000	2044550000
O08529	12334	K03853	GO:0000785	Calpain-2 catalytic subunit (EC 3.4.22.53) (80 kDa M-calpain subunit) (CALP80) (Calcium-activated neutral proteinase 2) (CANP 2) (Calpain M-type) (Calpain-2 large subunit) (Millimolar-calpain) (M-calpain)	CAN2	Capn2	134690000	156845000	164885000	178650000	134955000	158665000	155120000	142785000	164395000	201290000	150995000	231495000	233520000	203650000	175835000	193415000
O08532	12293	K04858	GO:0005245	Voltage-dependent calcium channel subunit alpha-2/delta-1 (Voltage-gated calcium channel subunit alpha-2/delta-1) [Cleaved into: Voltage-dependent calcium channel subunit alpha-2-1; Voltage-dependent calcium channel subunit delta-1]	CA2D1	Cacna2d1 Cacna2	11929700	124535000	0	8792700	100529500	6555800	20152500	26822500	13048400	0	38479500	44929000	0	15163500	0	2893800
O08547	20333	K08517	GO:0000139	Vesicle-trafficking protein SEC22b (ER-Golgi SNARE of 24 kDa) (ERS-24) (ERS24) (SEC22 vesicle-trafficking protein homolog B) (SEC22 vesicle-trafficking protein-like 1) (mSec22b)	SC22B	Sec22b Sec22l1	30323000	24244500	27609500	28438000	27808500	31961000	34317000	31712000	23606500	28654000	25663500	31255500	36648500	31189000	29558000	33762000
O08553	12934	K07528	GO:0001975	Dihydropyrimidinase-related protein 2 (DRP-2) (Unc-33-like phosphoprotein 2) (ULIP-2)	DPYL2	Dpysl2 Crmp2 Ulip2	406520000	280145000	368820000	358940000	292695000	411130000	368595000	308435000	338770000	303865000	408855000	218125000	399210000	372795000	341755000	347405000
O08582	14904		GO:0000177	GTP-binding protein 1 (G-protein 1) (GP-1) (GP1)	GTPB1	Gtpbp1 Gtpbp	0	5405200	0	0	9933500	5809800	4975500	5289100	0	5496300	0	0	0	6213800	5715700	4567200
O08583	21681	K12881	GO:0003697	THO complex subunit 4 (Tho4) (Ally of AML-1 and LEF-1) (Aly/REF export factor) (REF1-I) (RNA and export factor-binding protein 1) (Transcriptional coactivator Aly/REF)	THOC4	Alyref Aly Ref1 Refbp1 THOC4	24781500	23731500	11473700	27855000	24725500	4748400	7626750	18619000	11303000	28128000	17679000	15290000	0	18476500	11329550	18976500
O08600	13804	K01173	GO:0001701	Endonuclease G, mitochondrial (Endo G) (EC 3.1.30.-)	NUCG	Endog	29904500	25996500	29115500	29485000	31541500	41115000	34740500	37299000	23294500	18628500	23864500	19845000	36044000	30927000	24827500	33111000
O08715	11640	K16518	GO:0003723	A-kinase anchor protein 1, mitochondrial (Dual specificity A-kinase-anchoring protein 1) (D-AKAP-1) (Protein kinase A-anchoring protein 1) (PRKA1) (Spermatid A-kinase anchor protein) (S-AKAP)	AKAP1	Akap1 Akap	79204500	74132500	83841500	87241000	59526500	73859500	63262000	71063000	82940500	65049000	56362500	49269500	69933000	76905000	88446000	73017000
O08739	11717	K01490	GO:0003876	AMP deaminase 3 (EC 3.5.4.6) (AMP deaminase H-type) (AMP deaminase isoform E) (Heart-type AMPD)	AMPD3	Ampd3	8848300	9570400	11345250	10080900	0	13296000	9764750	8970250	10577150	8661750	7951700	9236000	14723000	9945150	10158950	13788500
O08749	13382	K00382	GO:0004148	Dihydrolipoyl dehydrogenase, mitochondrial (EC 1.8.1.4) (Dihydrolipoamide dehydrogenase)	DLDH	Dld	6826500000	4954450000	6558900000	6135900000	6639750000	7513050000	7135950000	6555700000	7080750000	6629350000	5943350000	5145300000	5693950000	5226600000	6769050000	6808850000
O08759	22215	K10587	GO:0000502	Ubiquitin-protein ligase E3A (EC 2.3.2.26) (HECT-type ubiquitin transferase E3A) (Oncogenic protein-associated protein E6-AP)	UBE3A	Ube3a	0	0	0	0	0	0	0	0	0	0	0	0	0	0	3102300	0
O08795	19089	K08288	GO:0001701	Glucosidase 2 subunit beta (80K-H protein) (Glucosidase II subunit beta) (Protein kinase C substrate 60.1 kDa protein heavy chain) (PKCSH)	GLU2B	Prkcsh	83432500	117320000	86775500	104050000	100618500	92323000	97924500	124285000	140445000	102842000	80681000	93256500	95051000	102765000	101563000	102765000
O08797	20723	K13963	GO:0001913	SPI6 (Serine (Or cysteine) peptidase inhibitor, clade B, member 9)	O08797	Serpinb9 mCG_17886	0	33626000	0	0	0	0	0	0	0	0	14045000	0	0	0	0	0
O08807	53381	K03386	GO:0004601	Peroxiredoxin-4 (EC 1.11.1.15) (Antioxidant enzyme AOE372) (Peroxiredoxin IV) (Prx-IV) (Thioredoxin peroxidase AO372) (Thioredoxin-dependent peroxide reductase A0372)	PRDX4	Prdx4	0	0	0	0	0	0	0	0	0	211420000	0	0	0	0	0	0
O08911	29857	K04441	GO:0000287	Mitogen-activated protein kinase 12 (MAP kinase 12) (MAPK 12) (EC 2.7.11.24) (Extracellular signal-regulated kinase 6) (ERK-6) (Mitogen-activated protein kinase p38 gamma) (MAP kinase p38 gamma) (Stress-activated protein kinase 3)	MK12	Mapk12 Sapk3	0	0	0	0	0	0	0	0	0	0	0	7220500	0	0	0	0
O08914	14073	K15528	GO:0000139	Fatty-acid amide hydrolase 1 (EC 3.5.1.99) (Anandamide amidohydrolase 1) (Oleamide hydrolase 1)	FAAH1	Faah Faah1	0	0	0	0	0	0	0	767800	0	0	0	0	0	0	0	0
O08915	11632	K17767	GO:0003712	AH receptor-interacting protein (AIP) (Aryl-hydrocarbon receptor-interacting protein)	AIP	Aip	0	7250100	8548600	7945100	7345500	0	7642200	7648900	8696150	9716050	0	0	8900500	9069300	0	7213150
O08997	11927	K07213	GO:0005375	Copper transport protein ATOX1 (Metal transport protein ATX1)	ATOX1	Atox1	167590000	237025000	164320000	241330000	394380000	208270000	267990000	383130000	336830000	244715000	185625000	222490000	334130000	409260000	553915000	428390000
O09012	19305	K13342	GO:0000038	Peroxisomal targeting signal 1 receptor (PTS1 receptor) (PTS1R) (PTS1-BP) (PXR1P) (Peroxin-5) (Peroxisomal C-terminal targeting signal import receptor) (Peroxisome receptor 1)	PEX5	Pex5 Pxr1	4401800	4297700	3958100	4933900	3130800	4401550	5391800	4376850	4120800	3813500	4213900	3632950	3871800	4472000	4110500	3649600
O09061	19170	K02732	GO:0000502	Proteasome subunit beta type-1 (EC 3.4.25.1) (Macropain subunit C5) (Multicatalytic endopeptidase complex subunit C5) (Proteasome component C5) (Proteasome gamma chain)	PSB1	Psmb1	47103500	57116000	73778500	67806500	52494000	59317500	48849500	50949000	61073000	54425500	55749000	62971000	70860500	63530500	63791500	61036500
O09110	26397	K04432	GO:0000165	Dual specificity mitogen-activated protein kinase kinase 3 (MAP kinase kinase 3) (MAPKK 3) (EC 2.7.12.2) (MAPK/ERK kinase 3) (MEK 3)	MP2K3	Map2k3 Mkk3 Prkmk3	0	0	0	0	0	0	0	0	0	0	0	0	0	0	0	4312800
O09111	104130	K11351	GO:0005739	NADH dehydrogenase [ubiquinone] 1 beta subcomplex subunit 11, mitochondrial (Complex I-ESSS) (CI-ESSS) (NADH-ubiquinone oxidoreductase ESSS subunit) (Neuronal protein 15.6) (Np15.6) (p15.6)	NDUBB	Ndufb11 Np15	472475000	296630000	396770000	349900000	197140000	371135000	297870000	263000000	379735000	337010000	315895000	292130000	310690000	282485000	295540000	316150000
O09114	19215	K01830	GO:0001516	Prostaglandin-H2 D-isomerase (EC 5.3.99.2) (Glutathione-independent PGD synthase) (Lipocalin-type prostaglandin-D synthase) (Prostaglandin-D2 synthase) (L-PGDS) (PGD2 synthase) (PGDS2)	PTGDS	Ptgds	0	0	0	0	0	0	0	0	0	0	0	0	0	0	0	1699700
O09117	19027		GO:0016020	Synaptophysin-like protein 1 (Pantophysin)	SYPL1	Sypl1 Pphn Sypl	12460500	17246000	13448500	14642000	9265500	15276000	14361000	14892000	13208000	14375000	12835000	12417550	13308000	16481500	14583500	9887000
O09131	14873	K00799	GO:0004364	Glutathione S-transferase omega-1 (GSTO-1) (EC 2.5.1.18) (Glutathione S-transferase omega 1-1) (GSTO 1-1) (Glutathione-dependent dehydroascorbate reductase) (EC 1.8.5.1) (Monomethylarsonic acid reductase) (MMA(V) reductase) (EC 1.20.4.2) (S-(Phenacyl)glutathione reductase) (SPG-R) (p28)	GSTO1	Gsto1 Gstx Gtsttl	73289500	85312000	96336500	110285000	60519000	84042000	85773500	88902000	100771500	96272500	87082000	103940000	142255000	143140000	139810000	129745000
O09164	20657	K16627	GO:0001666	Extracellular superoxide dismutase [Cu-Zn] (EC-SOD) (EC 1.15.1.1)	SODE	Sod3	36644000	70231000	35051500	42520000	48420500	36731000	38845500	47619000	51187000	45482000	38379500	48433000	53127500	66188000	63955000	61342500
O09165	12372		GO:0005509	Calsequestrin-1 (Calmitine) (Calsequestrin, skeletal muscle isoform)	CASQ1	Casq1	582330000	6415150000	0	438340000	5143800000	318020000	1200100000	1538950000	993565000	22254500	2307000000	2389450000	245345000	973950000	142785000	270735000
O09172	14630	K11205	GO:0004357	Glutamate--cysteine ligase regulatory subunit (GCS light chain) (Gamma-ECS regulatory subunit) (Gamma-glutamylcysteine synthetase regulatory subunit) (Glutamate--cysteine ligase modifier subunit)	GSH0	Gclm Glclr	12402500	9990000	10723500	10443250	11282500	14097500	17180000	13153000	10452700	10708500	13408000	11358500	14094500	13220500	16108000	13126000
O09174	17117	K01796	GO:0005102	Alpha-methylacyl-CoA racemase (EC 5.1.99.4) (2-methylacyl-CoA racemase)	AMACR	Amacr Macr1	47486500	34168500	51219500	56936000	29685500	40798500	40129500	33529000	31561000	31125000	26278500	25205000	30114500	24749500	33799000	39391000
O35075	13185		GO:0005768	Down syndrome critical region protein 3 homolog (Down syndrome critical region protein A homolog)	VP26C	Dscr3 Dcra Dscra	0	0	0	0	0	0	0	0	0	0	0	0	0	0	0	1534300
O35114	12492	K12384	GO:0001508	Lysosome membrane protein 2 (85 kDa lysosomal membrane sialoglycoprotein) (LGP85) (Lysosome membrane protein II) (LIMP II) (Scavenger receptor class B member 2)	SCRB2	Scarb2	27737000	37588000	29934500	33525000	72842500	56265500	73146000	77086500	35868500	25398500	23897500	24774500	41935000	49137500	67768000	48695000
O35127	14790		GO:0005737	Protein C10	C10	Grcc10 C10	6230450	10689600	5662800	9281250	0	5688200	0	6658000	7922450	5893900	0	6812800	6930700	6422800	5810450	7849300
O35129	12034	K17081	GO:0000060	Prohibitin-2 (B-cell receptor-associated protein BAP37) (Repressor of estrogen receptor activity)	PHB2	Phb2 Bap Bcap37 Rea	843785000	556160000	871515000	697980000	453690000	791120000	694975000	660820000	577200000	678640000	600585000	539520000	579335000	502945000	568345000	588720000
O35215	13202	K10028	GO:0002020	D-dopachrome decarboxylase (EC 4.1.1.84) (D-dopachrome tautomerase)	DOPD	Ddt	799885000	1002505000	978815000	1170400000	1206700000	1156400000	1388750000	1333350000	1300100000	961475000	787830000	765040000	1082600000	1313900000	1382800000	1265800000
O35226	19185	K03029	GO:0000502	26S proteasome non-ATPase regulatory subunit 4 (26S proteasome regulatory subunit RPN10) (26S proteasome regulatory subunit S5A) (Multiubiquitin chain-binding protein)	PSMD4	Psmd4 Mcb1	51409000	64146500	41306500	50263000	57297500	54288000	58968000	61405500	63005000	54047500	45637500	44766500	63390000	67176500	59999000	62393500
O35286	13204	K12820	GO:0000398	Pre-mRNA-splicing factor ATP-dependent RNA helicase DHX15 (EC 3.6.4.13) (DEAH box protein 15)	DHX15	Dhx15 Ddx15 Deah9	5964000	3678200	4047650	3831600	0	0	5607400	0	4587400	0	5833300	4294600	4942950	4420200	4901800	4442800
O35295	19291	K21799	GO:0000122	Transcriptional activator protein Pur-beta (Purine-rich element-binding protein B) (Vascular actin single-stranded DNA-binding factor 2 p44 component)	PURB	Purb	89503500	83650000	77493500	82084000	66938500	99596000	98255000	84126000	101875000	81896000	68710000	50843500	87509500	70088500	80798500	77435500
O35309	64685		GO:0003712	N-myc-interactor (Nmi) (N-myc and STAT interactor)	NMI	Nmi	0	0	0	0	0	0	0	0	0	0	2828500	0	0	0	0	0
O35344	16648		GO:0005643	Importin subunit alpha-4 (Importin alpha Q2) (Qip2) (Karyopherin subunit alpha-3)	IMA4	Kpna3 Qip2	7930100	8171850	6939800	7516550	9640050	5979600	6125350	8269500	6947350	6878400	8933900	8661900	7073400	8453200	5965750	7592600
O35350	12333	K01367	GO:0004198	Calpain-1 catalytic subunit (EC 3.4.22.52) (Calcium-activated neutral proteinase 1) (CANP 1) (Calpain mu-type) (Calpain-1 large subunit) (Micromolar-calpain) (muCANP)	CAN1	Capn1 Canp1 Capa1	33369500	37140000	30306500	30160500	41586500	28915000	28140000	29073000	31262000	32533500	44370000	40401000	30713500	34494000	25208000	27193000
O35379	17250	K05665	GO:0004012	Multidrug resistance-associated protein 1 (ATP-binding cassette sub-family C member 1) (Leukotriene C(4) transporter) (LTC4 transporter)	MRP1	Abcc1 Abcc1a Abcc1b Mdrap Mrp	0	0	0	0	0	0	0	0	0	0	0	0	0	0	0	5097400
O35381	11737	K18646	GO:0005634	Acidic leucine-rich nuclear phosphoprotein 32 family member A (Acidic nuclear phosphoprotein pp32) (Leucine-rich acidic nuclear protein) (LANP) (Potent heat-stable protein phosphatase 2A inhibitor I1PP2A)	AN32A	Anp32a Anp32 Lanp	160395000	197410000	152190000	205905000	148585000	133570000	130450000	175790000	217045000	160685000	117050000	134305000	135000000	146765000	146845000	156240000
O35386	16922	K00477	GO:0001561	Phytanoyl-CoA dioxygenase, peroxisomal (EC 1.14.11.18) (Lupus nephritis-associated peptide 1) (Phytanic acid oxidase) (Phytanoyl-CoA alpha-hydroxylase) (PhyH)	PAHX	Phyh Ln1 Lnap1 Pahx	15650000	11540500	12820500	14012500	7987600	9601850	8821100	9442300	20835500	17175000	12109000	16759000	9900550	6652650	9384150	9152850
O35387	23897	K16220	GO:0000932	HCLS1-associated protein X-1 (HS1-associating protein X-1) (HAX-1) (HS1-binding protein 1) (HSP1BP-1)	HAX1	Hax1 Hs1bp1	19198500	12736000	15047500	14600500	27290500	19851000	21447000	25457500	21035500	13658500	13707500	13747000	16779500	24367000	29318000	22710500
O35435	56749	K00254	GO:0004152	Dihydroorotate dehydrogenase (quinone), mitochondrial (DHOdehase) (EC 1.3.5.2) (Dihydroorotate oxidase)	PYRD	Dhodh	122115000	86873000	134965000	123705000	68074500	128635000	121570000	102835000	85320500	130500000	83253500	111720000	99227000	84956000	102436500	107525000
O35452			GO:0005518	Tenascin X (Tenascin XB)	O35452	Tnxb TNX	114785000	125805000	113085000	83652500	122690000	107380000	87219000	84691500	77733000	89851500	120550000	108020000	103024000	98673500	92751000	70111000
O35459	51798	K12663	GO:0005102	Delta(3,5)-Delta(2,4)-dienoyl-CoA isomerase, mitochondrial (EC 5.3.3.-)	ECH1	Ech1	1435000000	1063650000	1571800000	1343950000	779825000	1443750000	1124950000	1060600000	1241700000	1350100000	1068500000	1166950000	1015200000	951105000	896460000	1099200000
O35465	14232	K09574	GO:0001708	Peptidyl-prolyl cis-trans isomerase FKBP8 (PPIase FKBP8) (EC 5.2.1.8) (38 kDa FK506-binding protein) (38 kDa FKBP) (FKBP-38) (mFKBP38) (FK506-binding protein 8) (FKBP-8) (FKBPR38) (Rotamase)	FKBP8	Fkbp8 Fkbp38 Sam11	5521200	4286000	5107600	5218600	3529950	5108550	4508900	4477900	5152200	5460000	4747050	3860500	5215550	4950250	5136000	4271550
O35488	26458	K08746	GO:0000038	Very long-chain acyl-CoA synthetase (VLACS) (VLCS) (EC 6.2.1.-) (Fatty acid transport protein 2) (FATP-2) (Fatty-acid-coenzyme A ligase, very long-chain 1) (Long-chain-fatty-acid--CoA ligase) (EC 6.2.1.3) (Solute carrier family 27 member 2) (THCA-CoA ligase) (Very long-chain-fatty-acid-CoA ligase)	S27A2	Slc27a2 Acsvl1 Facvl1 Fatp2 Vlacs Vlcs	14947500	18900500	20101500	20893000	32150000	69578500	71587500	57295000	10626750	9437500	9553600	5768500	56929500	60864500	68975500	61030500
O35551	54189	K12480	GO:0005096	Rab GTPase-binding effector protein 1 (Rabaptin-5) (Rabaptin-5alpha)	RABE1	Rabep1 Rab5ep Rabpt5 Rabpt5a	0	6424550	0	0	0	0	0	0	25687000	6139100	7045600	0	2366750	0	0	5978000
O35593	59029	K03030	GO:0000502	26S proteasome non-ATPase regulatory subunit 14 (EC 3.4.19.-) (26S proteasome regulatory subunit RPN11) (MAD1)	PSDE	Psmd14 Pad1	23277000	22763500	24753500	23004500	19585000	28772000	25895000	23888500	20756500	27064000	25565000	30491000	30674500	24749500	29971500	28683000
O35623	12068	K08504	GO:0000139	BET1 homolog (mBET1) (Golgi vesicular membrane-trafficking protein p18)	BET1	Bet1	7156800	0	0	8768500	10112050	0	0	0	7734200	0	0	0	6220500	0	10344000	12645000
O35639	11745	K17089	GO:0005509	Annexin A3 (35-alpha calcimedin) (Annexin III) (Annexin-3) (Lipocortin III) (Placental anticoagulant protein III) (PAP-III)	ANXA3	Anxa3 Anx3	76319000	88019500	83800000	84333000	96097000	106165000	101091500	97732000	69100000	72967000	83564500	99755500	106875000	96305500	82856500	74155000
O35680	24030	K02950	GO:0003735	28S ribosomal protein S12, mitochondrial (MRP-S12) (S12mt) (MT-RPS12)	RT12	Mrps12 Rpms12	0	0	5592900	5664450	0	0	0	0	5127600	7230600	0	0	0	5578150	4829200	6277400
O35682	50918		GO:0001726	Myeloid-associated differentiation marker (Myeloid up-regulated protein)	MYADM	Myadm Mug	6942200	6164500	6872700	6774300	6769600	7180400	8442500	0	5781400	7477700	6955100	7155150	7014450	5982550	6195500	6598500
O35683	54405	K03945	GO:0005739	NADH dehydrogenase [ubiquinone] 1 alpha subcomplex subunit 1 (Complex I-MWFE) (CI-MWFE) (NADH-ubiquinone oxidoreductase MWFE subunit)	NDUA1	Ndufa1	0	0	0	0	0	0	0	0	0	0	0	0	0	0	0	37944000
O35685	18221		GO:0005634	Nuclear migration protein nudC (Nuclear distribution protein C homolog) (Silica-induced gene 92 protein) (SIG-92)	NUDC	Nudc	19742500	16586000	16178500	25003000	17885000	22057500	26268500	20980000	15688500	14070500	13298000	11756000	18094500	16227000	17602000	13175000
O35710	12457	K18764	GO:0000290	Nocturnin (EC 3.1.13.4) (Carbon catabolite repression 4-like protein) (Circadian deadenylase NOC)	NOCT	Noct Ccr4 Ccrn4l Noc	0	0	0	0	0	5269300	5165000	0	0	0	0	0	0	0	0	5246900
O35841	11800		GO:0005634	Apoptosis inhibitor 5 (API-5) (AAC-11)	API5	Api5	14277000	12600500	17179000	14119000	9975850	13253000	12074000	9311750	11587000	15126500	11489500	11260500	16075500	14118000	9126650	10058050
O35855	12036	K00826	GO:0004084	Branched-chain-amino-acid aminotransferase, mitochondrial (BCAT(m)) (EC 2.6.1.42)	BCAT2	Bcat2 Bcatm Eca40	308305000	265880000	403345000	410575000	311860000	440110000	401630000	360020000	514160000	483370000	385240000	453580000	432030000	360960000	397380000	424485000
O35857	21856	K17804	GO:0005524	Mitochondrial import inner membrane translocase subunit TIM44	TIM44	Timm44 Mimt44 Tim44	361920000	322170000	445110000	441530000	264745000	338010000	303195000	252700000	315010000	426615000	236080000	309270000	285420000	286850000	286090000	308735000
O35864	26754	K09613	GO:0000338	COP9 signalosome complex subunit 5 (SGN5) (Signalosome subunit 5) (EC 3.4.-.-) (Jun activation domain-binding protein 1) (Kip1 C-terminus-interacting protein 2)	CSN5	Cops5 Csn5 Jab1 Kic2	15454000	11208000	13490000	13442500	8961800	11324450	9140800	11466700	13524500	11467550	14066000	10841200	12107500	12532500	11667000	12777500
O35887	12321		GO:0004857	Calumenin (Crocalbin)	CALU	Calu	330175000	383740000	248145000	290415000	510775000	198430000	256105000	372710000	571895000	387290000	318615000	319710000	199675000	316475000	336615000	263335000
O35901	27756	K12621	GO:0000398	U6 snRNA-associated Sm-like protein LSm2	O35901	Lsm2 G7b Sm-X5 SmX5 mCG_15927	0	0	0	0	0	0	0	0	0	0	2187400	0	0	0	0	0
O35943	14297	K19054	GO:0004322	Frataxin, mitochondrial (Fxn) (EC 1.16.3.1) [Cleaved into: Frataxin intermediate form; Frataxin mature form]	FRDA	Fxn Frda	32378000	44168500	29772000	37645500	45551000	29450500	39193500	50285500	43269000	36218000	31093000	31556500	30817000	0	41490000	33451500
O35945	26358	K07249	GO:0005737	Aldehyde dehydrogenase, cytosolic 1 (EC 1.2.1.3) (ALDH class 1) (ALDH-E1) (ALHDII) (Aldehyde dehydrogenase family 1 member A7) (Aldehyde dehydrogenase phenobarbital-inducible)	AL1A7	Aldh1a7 Aldh-pb	76211000	85919500	103360000	98306000	67028500	56175000	56836500	78794000	112380000	141090000	94814000	172535000	151280000	123265000	113445000	142120000
O35954	18739		GO:0005509	Membrane-associated phosphatidylinositol transfer protein 1 (Drosophila retinal degeneration B homolog 1) (RdgB1) (Mpt-1) (Phosphatidylinositol transfer protein, membrane-associated 1) (PITPnm 1) (Pyk2 N-terminal domain-interacting receptor 2) (NIR-2)	PITM1	Pitpnm1 Dres9 Mpt1 Nir2 Pitpnm	0	0	0	0	0	0	0	0	0	566280	0	0	0	0	0	0
O35955	19171	K02733	GO:0000902	Proteasome subunit beta type-10 (EC 3.4.25.1) (Low molecular mass protein 10) (Macropain subunit MECl-1) (Multicatalytic endopeptidase complex subunit MECl-1) (Proteasome MECl-1) (Proteasome subunit beta-2i)	PSB10	Psmb10 Lmp10 Mecl1	5248500	4682100	4983850	4471450	0	4618700	0	3893100	0	3880500	4845500	0	0	4406100	4309100	0
O35969	14431	K00542	GO:0005634	Guanidinoacetate N-methyltransferase (EC 2.1.1.2)	GAMT	Gamt	7463800	7729500	0	8891000	0	0	6267000	0	0	8150400	0	15566500	0	0	0	0
O35972	19935	K02892	GO:0001650	39S ribosomal protein L23, mitochondrial (L23mt) (MRP-L23) (L23 mitochondrial-related protein)	RM23	Mrpl23 L23mrp	12480000	16030500	10997000	11478500	8112300	12651000	12234500	7766850	15766500	18161000	13922500	9265000	10325350	11119000	17590000	14149500
O54692	26951	K11578	GO:0000070	Centromere/kinetochore protein zw10 homolog	ZW10	Zw10	0	0	0	0	0	0	0	0	0	1578700	0	0	0	0	0	0
O54724	19285	K19387	GO:0005634	Caveolae-associated protein 1 (Cav-p60) (Cavin-1) (Polymerase I and transcript release factor)	CAVN1	Cavin1 Ptrf	1691950000	2186150000	1937750000	2051250000	1099750000	692165000	624000000	1260550000	1499700000	2508950000	1205600000	2041550000	1165650000	1345050000	617150000	1297850000
O54734	13200	K12670	GO:0004579	Dolichyl-diphosphooligosaccharide--protein glycosyltransferase 48 kDa subunit (DDOST 48 kDa subunit) (Oligosaccharyl transferase 48 kDa subunit)	OST48	Ddost	56112500	43320500	95495000	61305000	41791000	51690000	55517000	44706000	47628000	62396000	74143000	62516500	68785500	77416000	58430500	57428000
O54774	11776	K12396	GO:0000139	AP-3 complex subunit delta-1 (AP-3 complex subunit delta) (Adaptor-related protein complex 3 subunit delta-1) (Delta-adaptin) (mBLVR1)	AP3D1	Ap3d1 Ap3d	2601400	0	0	0	0	1899000	0	0	0	2470050	0	0	2409300	2717400	0	3258800
O54794	11832	K08771	GO:0005737	Aquaporin-7 (AQP-7) (Aquaglyceroporin-7)	AQP7	Aqp7	27597500	28926500	28070500	25105500	15126500	44881500	37983500	30914500	24468000	22880000	16253500	17375500	27934000	35062500	44533000	33330000
O54879	15354	K11296	GO:0000400	High mobility group protein B3 (High mobility group protein 2a) (HMG-2a) (High mobility group protein 4) (HMG-4)	HMGB3	Hmgb3 Hmg2a Hmg4	7747000	0	6133650	0	0	0	0	0	0	12507300	0	0	0	0	0	0
O54946	23950	K09512	GO:0001671	DnaJ homolog subfamily B member 6 (Heat shock protein J2) (HSJ-2) (MRJ) (mDj4)	DNJB6	Dnajb6 Hsj2 Mrj	5780400	4433300	3863000	4664950	6444400	5863950	5121650	7592300	4546450	4195550	3887600	3138200	5845150	6798300	8284250	5369900
O54950	19082	K07200	GO:0004672	5'-AMP-activated protein kinase subunit gamma-1 (AMPK gamma1) (AMPK subunit gamma-1) (AMPKg)	AAKG1	Prkag1 Prkaac	6422400	4405000	4797400	6291700	5184400	5806450	5172400	6132250	3857100	4204350	4457200	5517550	6581150	7489250	7864950	5672600
O54962	23825	K21870	GO:0000793	Barrier-to-autointegration factor (Breakpoint cluster region protein 1) (LAP2-binding protein 1) [Cleaved into: Barrier-to-autointegration factor, N-terminally processed]	BAF	Banf1 Baf Bcrp1 L2bp1	71219500	123793500	126670000	107925000	78363500	64628000	70591000	79572000	84472500	117912000	86958000	100516500	85372000	93892500	68525000	67493000
O54984	56495	K01551	GO:0005524	ATPase Asna1 (EC 3.6.-.-) (Arsenical pump-driving ATPase) (Arsenite-stimulated ATPase)	GET3	Asna1 Arsa	89494500	95453000	96816000	94832500	56655000	88465000	86325000	77698000	76244500	84050000	68066500	84690000	87058000	83508000	76672000	89465500
O54988	20874	K08836	GO:0004672	STE20-like serine/threonine-protein kinase (STE20-like kinase) (mSLK) (EC 2.7.11.1) (Etk4) (STE20-related kinase SMAK) (STE20-related serine/threonine-protein kinase) (STE20-related kinase) (Serine/threonine-protein kinase 2)	SLK	Slk Kiaa0204 Stk2	0	0	0	0	0	0	1751700	0	0	0	0	0	0	0	0	0
O55003	12176	K15464	GO:0001666	BCL2/adenovirus E1B 19 kDa protein-interacting protein 3	BNIP3	Bnip3 Nip3	8881900	6853450	9228000	6893150	7460100	6191000	0	7036000	14915500	8602050	8762600	7158250	0	6102500	6684300	7306700
O55013	27096	K20302	GO:0000139	Trafficking protein particle complex subunit 3 (BET3 homolog)	TPPC3	Trappc3 Bet3	22430000	22482500	30171000	27612500	11481500	18178000	15831000	17330000	26946500	29868000	18539500	29383500	22249000	17722500	14009000	18610000
O55022	53328	K17278	GO:0005496	Membrane-associated progesterone receptor component 1 (mPR)	PGRC1	Pgrmc1 Pgrmc	64198000	74866500	65057500	70134500	92151500	64379500	71463500	104365000	151510000	75574000	69271500	68365000	71519500	82742500	94140000	81794500
O55026	12496	K01509	GO:0005524	Ectonucleoside triphosphate diphosphohydrolase 2 (NTPDase 2) (EC 3.6.1.-) (CD39 antigen-like 1) (Ecto-ATP diphosphohydrolase 2) (Ecto-ATPDase 2) (Ecto-ATPase 2)	ENTP2	Entpd2 Cd39l1	0	0	9725900	7743900	6627700	8428700	0	0	8837050	21900000	18534000	28693000	13348500	13905000	9464300	10061000
O55028	12041	K00905	GO:0004672	[3-methyl-2-oxobutanoate dehydrogenase [lipoamide]] kinase, mitochondrial (EC 2.7.11.4) (Branched-chain alpha-ketoacid dehydrogenase kinase) (BCKD-kinase) (BCKDHKIN)	BCKD	Bckdk	47949000	55296500	81491000	67030500	36118500	47985500	44741000	37339000	53414500	60457500	36370000	48611500	52763000	43637500	37379500	42805500
O55029	50797	K17302	GO:0000139	Coatomer subunit beta' (Beta'-coat protein) (Beta'-COP) (p102)	COPB2	Copb2	32868000	24052500	29813000	29587000	20594000	27838000	26480500	27099000	28501000	28975000	30660000	28990500	29616000	30314000	27932500	30179500
O55042	20617	K04528	GO:0000287	Alpha-synuclein (Non-A beta component of AD amyloid) (Non-A4 component of amyloid precursor) (NACP)	SYUA	Snca Syn	16017500	8635450	14957000	21806000	60884500	27273000	23972500	33171500	25191500	19971500	19320500	19188500	21646500	37985000	40539000	41019000
O55125	18082		GO:0005739	Protein NipSnap homolog 1 (NipSnap1)	NIPS1	Nipsnap1	0	0	0	0	0	11038000	9305700	0	9202300	8421200	8892100	10002650	12426500	7829750	14558000	16114000
O55135	16418	K03264	GO:0000054	Eukaryotic translation initiation factor 6 (eIF-6) (B4 integrin interactor) (CAB) (p27(BBP))	IF6	Eif6 Itgb4bp	17822500	15840500	14503000	17831000	23443500	17077000	17550000	16658000	14277000	14811500	13611500	15633000	15535000	13765500	18227500	14836500
O55137	26897	K01068	GO:0001676	Acyl-coenzyme A thioesterase 1 (Acyl-CoA thioesterase 1) (EC 3.1.2.2) (CTE-I) (Inducible cytosolic acyl-coenzyme A thioester hydrolase) (Long chain acyl-CoA thioester hydrolase) (Long chain acyl-CoA hydrolase)	ACOT1	Acot1 Cte1	0	6836400	6165700	6756300	7209700	11205000	12916000	11184000	0	0	0	0	7651950	7475400	8439150	7905450
O55186	12509	K04008	GO:0001775	CD59A glycoprotein (MAC-inhibitory protein) (MAC-IP) (Membrane attack complex inhibition factor) (MACIF) (Protectin) (CD antigen CD59)	CD59A	Cd59a Cd59	0	0	0	0	0	0	0	0	29253000	20640000	0	0	0	0	0	0
O55192	20538	K05035	GO:0003779	Sodium-dependent noradrenaline transporter (Norepinephrine transporter) (NET) (Solute carrier family 6 member 2)	SC6A2	Slc6a2	0	0	0	0	0	0	0	0	0	0	0	0	0	5704700	0	0
O55201	20924	K15172	GO:0000122	Transcription elongation factor SPT5 (DRB sensitivity-inducing factor large subunit) (DSIF large subunit)	SPT5H	Supt5h Supt5	0	0	4034300	5586900	0	5279800	0	0	0	5759200	0	0	5757700	0	0	0
O55222	16202	K06272	GO:0000165	Integrin-linked protein kinase (EC 2.7.11.1)	ILK	Ilk	55643500	80115000	124265000	106450000	70243000	90746000	84287000	71271000	68576500	124965000	61225500	107545000	105165000	91395500	82736500	90234500
O55229	12651	K14156	GO:0004103	Choline/ethanolamine kinase (Choline kinase beta) (CK) (CKB) (EC 2.7.1.32) (Ethanolamine kinase) (EK) (EC 2.7.1.82) (choline/ethanolamine kinase beta) (CKEKB)	CHKB	Chkb Chetk Chkl	11225500	9894500	11131500	13372000	9592000	14159000	16884000	11726500	9752650	8414850	7817200	8972100	16295000	12171000	13180500	11029500
O55234	19173	K02737	GO:0000502	Proteasome subunit beta type-5 (EC 3.4.25.1) (Macropain epsilon chain) (Multicatalytic endopeptidase complex epsilon chain) (Proteasome chain 6) (Proteasome epsilon chain) (Proteasome subunit X)	PSB5	Psmb5	10497500	10013250	6195500	11010000	11616000	10972550	11629500	10370100	12011500	11509500	10130100	12084500	15043000	12926500	11414500	13863000
O55242	18391	K20719	GO:0004985	Sigma non-opioid intracellular receptor 1 (Sigma 1-type opioid receptor) (Sigma1-receptor) (Sigma1R)	SGMR1	Sigmar1 Oprs1	0	0	0	0	0	0	0	0	0	0	0	0	0	0	0	2805200
O70152	13480	K00721	GO:0004169	Dolichol-phosphate mannosyltransferase subunit 1 (EC 2.4.1.83) (Dolichol-phosphate mannose synthase subunit 1) (DPM synthase subunit 1) (Dolichyl-phosphate beta-D-mannosyltransferase subunit 1) (Mannose-P-dolichol synthase subunit 1) (MPD synthase)	DPM1	Dpm1	6795700	4390900	5262600	4167650	0	5057350	5012650	4697500	4681400	4587750	5687650	5192800	4709050	3910950	4680950	5140550
O70194	55944	K03251	GO:0001732	Eukaryotic translation initiation factor 3 subunit D (eIF3d) (Eukaryotic translation initiation factor 3 subunit 7) (eIF-3-zeta) (eIF3 p66)	EIF3D	Eif3d Eif3s7	14874500	14482500	18630000	15993000	15624500	16745500	17888000	14493000	11160900	17231500	12292000	14564500	21132000	18319500	18346500	19110000
O70250	56012	K01834	GO:0004082	Phosphoglycerate mutase 2 (EC 5.4.2.11) (EC 5.4.2.4) (BPG-dependent PGAM 2) (Muscle-specific phosphoglycerate mutase) (Phosphoglycerate mutase isozyme M) (PGAM-M)	PGAM2	Pgam2	241145000	2495450000	6976000	238720000	3032350000	211380000	530145000	664175000	551525000	18543500	663685000	987655000	96178500	583850000	66626500	153340000
O70251	55949	K03232	GO:0003746	Elongation factor 1-beta (EF-1-beta)	EF1B	Eef1b Eef1b2	193950000	341170000	308070000	322065000	316930000	266255000	273290000	352495000	342300000	252085000	187000000	261715000	301875000	369165000	327350000	335100000
O70252	15369	K21418	GO:0001666	Heme oxygenase 2 (HO-2) (EC 1.14.14.18)	HMOX2	Hmox2	103381000	101093000	125015000	116725000	80106000	90637500	101036500	93392500	129020000	118740000	91813000	105101000	99647500	103619500	97723000	109000000
O70310	18107	K00671	GO:0001701	Glycylpeptide N-tetradecanoyltransferase 1 (EC 2.3.1.97) (Myristoyl-CoA:protein N-myristoyltransferase 1) (NMT 1) (Type I N-myristoyltransferase) (Peptide N-myristoyltransferase 1)	NMT1	Nmt1	33170500	21807500	29004000	27735000	30781000	33384500	32589000	38598000	15393000	24636000	19492500	21243000	34575500	29906500	32938500	36169000
O70318	13822	K06107	GO:0003779	Band 4.1-like protein 2 (Generally expressed protein 4.1) (4.1G)	E41L2	Epb41l2 Epb4.1l2	167265000	141305000	194850000	152045000	99887500	101385000	75291000	87473500	148365000	216640000	158905000	203580000	155365000	167295000	141305000	146805000
O70373			GO:0003007	Xin actin-binding repeat-containing protein 1 (Cardiomyopathy-associated protein 1)	XIRP1	Xirp1 Cmya1 Xin	0	11401000	0	0	20071000	0	0	9298850	5289200	0	7892350	5988900	0	4800250	0	0
O70378	18117		GO:0005737	ER membrane protein complex subunit 8 (Neighbor of COX4)	EMC8	Emc8 Cox4al Cox4nb Noc4	24785000	19881000	22447000	12387500	13421500	21558000	19323500	24212000	23524000	18966000	20909500	14557500	15549500	16747000	20850500	24162500
O70400	54132		GO:0001666	PDZ and LIM domain protein 1 (C-terminal LIM domain protein 1) (Elfin) (LIM domain protein CLP-36)	PDLI1	Pdlim1 Clim1	35633500	73495500	34220000	33140500	96630500	36755500	42700000	68762500	54355500	30996000	64776000	52068500	39138500	70830500	43857000	44082500
O70423	11754	K00276	GO:0002523	Membrane primary amine oxidase (EC 1.4.3.21) (Copper amine oxidase) (Semicarbazide-sensitive amine oxidase) (SSAO) (Vascular adhesion protein 1) (VAP-1)	AOC3	Aoc3 Vap1	1084800000	985980000	1256950000	1149750000	1030600000	615980000	542950000	800675000	1453500000	1654600000	1461550000	1873850000	863755000	962500000	756775000	797280000
O70435	19167	K02727	GO:0000502	Proteasome subunit alpha type-3 (EC 3.4.25.1) (Macropain subunit C8) (Multicatalytic endopeptidase complex subunit C8) (Proteasome component C8) (Proteasome subunit K)	PSA3	Psma3	23517500	22057500	16996000	21580000	18081500	22946000	20713500	20702000	22713500	20811000	21574500	18289000	21434000	18252500	18990000	19597500
O70475	22235	K00012	GO:0001702	UDP-glucose 6-dehydrogenase (UDP-Glc dehydrogenase) (UDP-GlcDH) (UDPGDH) (EC 1.1.1.22)	UGDH	Ugdh	0	0	6700200	0	0	0	0	0	0	0	0	0	0	10359000	0	0
O70503	56348	K10251	GO:0001968	Very-long-chain 3-oxoacyl-CoA reductase (EC 1.1.1.330) (17-beta-hydroxysteroid dehydrogenase 12) (17-beta-HSD 12) (3-ketoacyl-CoA reductase) (KAR) (Estradiol 17-beta-dehydrogenase 12) (EC 1.1.1.62) (KIK-I)	DHB12	Hsd17b12 Kik1	128195000	108525000	115925000	132185000	228885000	360830000	367165000	294135000	107675000	116875000	96757000	109300000	314820000	291865000	410620000	339185000
O70548	21393	K19879	GO:0001756	Telethonin (Titin cap protein)	TELT	Tcap	0	13045000	0	0	10774250	0	0	0	0	0	9134350	7740350	0	0	0	0
O70571	27273	K00898	GO:0004672	[Pyruvate dehydrogenase (acetyl-transferring)] kinase isozyme 4, mitochondrial (EC 2.7.11.2) (Pyruvate dehydrogenase kinase isoform 4)	PDK4	Pdk4	443655000	197815000	510775000	388870000	222665000	395455000	337270000	237570000	384775000	396205000	343475000	259530000	274565000	225845000	231275000	253580000
O70591	18637	K09549	GO:0005634	Prefoldin subunit 2	PFD2	Pfdn2 Pfd2	0	24472000	0	15883000	0	0	0	16705000	0	0	0	0	0	0	0	0
O70622	20167	K20722	GO:0005783	Reticulon-2 (Neuroendocrine-specific protein-like 1) (NSP-like protein 1) (Neuroendocrine-specific protein-like I) (NSP-like protein I) (NSPLI)	RTN2	Rtn2 Nspl1	31784500	293760000	0	36709000	385230000	29658500	83031000	96812500	89826500	0	155785000	139675000	17967000	71446500	9450900	18943000
O78196	14969	K06752	GO:0002504	H-2 class II histocompatibility antigen, I-A beta chain (Major histocompatibility protein class II beta chain)	O78196	H2-Eb1 Btnl2 IEbeta	0	0	0	0	0	0	0	0	0	0	0	0	0	2560200	0	0
O88207	12831	K19721	GO:0001568	Collagen alpha-1(V) chain	CO5A1	Col5a1	32050500	8379600	11571500	22128500	80517500	16279000	11090000	35042000	8661100	22300500	38637500	36411000	23794500	34250000	23681500	15016000
O88271	23837		GO:0000777	Craniofacial development protein 1 (27 kDa craniofacial protein) (Bucentaur) (Protein Cp27)	CFDP1	Cfdp1 Bcnt Cfdp Cp27	7098100	7133600	6259000	6888800	8923800	5929800	5667800	6527500	9971600	7516950	0	0	5743150	5489400	8021700	7618500
O88322	18074	K06826	GO:0005509	Nidogen-2 (NID-2) (Entactin-2)	NID2	Nid2	194440000	224420000	228690000	209650000	185660000	148595000	158115000	185495000	263520000	267885000	284970000	340415000	221795000	239090000	161620000	166690000
O88342	22388		GO:0002102	WD repeat-containing protein 1 (Actin-interacting protein 1) (AIP1)	WDR1	Wdr1	136175000	143040000	138700000	141985000	136095000	127795000	125020000	118090000	116475000	126730000	137265000	128375000	141465000	141260000	119125000	123260000
O88428	23972	K13811	GO:0000103	Bifunctional 3'-phosphoadenosine 5'-phosphosulfate synthase 2 (PAPS synthase 2) (PAPSS 2) (Sulfurylase kinase 2) (SK 2) (SK2) [Includes: Sulfate adenylyltransferase (EC 2.7.7.4) (ATP-sulfurylase) (Sulfate adenylate transferase) (SAT); Adenylyl-sulfate kinase (EC 2.7.1.25) (3'-phosphoadenosine-5'-phosphosulfate synthase) (APS kinase) (Adenosine-5'-phosphosulfate 3'-phosphotransferase) (Adenylylsul…	PAPS2	Papss2 Atpsk2	1426500	0	0	0	0	0	0	0	0	0	0	0	0	0	0	0
O88441	53375	K17776	GO:0005730	Metaxin-2 (Mitochondrial outer membrane import complex protein 2)	MTX2	Mtx2 MNCb-0780	318030000	265260000	513140000	359355000	166340000	338865000	299415000	261495000	302615000	381100000	276090000	309390000	311840000	280520000	295780000	297125000
O88448			GO:0003777	Kinesin light chain 2 (KLC 2)	KLC2	Klc2	0	0	0	0	0	0	0	0	0	0	0	0	0	0	0	3652300
O88492	57435	K20254	GO:0005811	Perilipin-4 (Adipocyte protein S3-12)	PLIN4	Plin4 Kiaa1881	144735000	148875000	144975000	155605000	106225000	60902000	46912000	96678500	197645000	184705000	138460000	231705000	77216000	106940000	66573000	72186000
O88502	18584	K18437	GO:0001934	High affinity cAMP-specific and IBMX-insensitive 3',5'-cyclic phosphodiesterase 8A (MmPDE8) (EC 3.1.4.53)	PDE8A	Pde8a Pde8	0	0	0	0	0	0	0	0	0	0	3931900	0	0	0	0	0
O88512	11766	K12391	GO:0000139	AP-1 complex subunit gamma-like 2 (Gamma2-adaptin) (G2ad)	AP1G2	Ap1g2	0	0	0	0	0	0	0	0	0	0	0	0	0	0	572600	0
O88531	19063	K01074	GO:0002084	Palmitoyl-protein thioesterase 1 (PPT-1) (EC 3.1.2.22) (Palmitoyl-protein hydrolase 1)	PPT1	Ppt1 Cln1 Ppt	22501500	25374500	21908000	22703000	17823500	19853500	22778500	20382000	13571500	12615000	11167500	13129000	16561500	14213000	12997000	13383000
O88532	22763	K13203	GO:0003677	Zinc finger RNA-binding protein	ZFR	Zfr	0	0	1717100	1957700	0	0	0	0	0	0	0	0	0	0	0	0
O88543	26572	K12177	GO:0000338	COP9 signalosome complex subunit 3 (SGN3) (Signalosome subunit 3) (JAB1-containing signalosome subunit 3)	CSN3	Cops3 Csn3	24905000	36631000	31083000	32235000	29406500	29110000	33666000	26153500	26084500	31651500	28590500	37083000	30617500	32349500	30512500	30080000
O88544	26891	K12178	GO:0000338	COP9 signalosome complex subunit 4 (SGN4) (Signalosome subunit 4) (JAB1-containing signalosome subunit 4)	CSN4	Cops4 Csn4	64739000	67901500	75560000	67220500	51689000	63763500	56486500	52535000	68605500	71785000	65610500	76003000	68944500	72433000	61373500	66822500
O88569	53379	K13158	GO:0000122	Heterogeneous nuclear ribonucleoproteins A2/B1 (hnRNP A2/B1)	ROA2	Hnrnpa2b1 Hnrpa2b1	802450000	657800000	656385000	766970000	540050000	676175000	605590000	651970000	688320000	564250000	555930000	421260000	636880000	639180000	627770000	577615000
O88587	12846	K00545	GO:0000287	Catechol O-methyltransferase (EC 2.1.1.6)	COMT	Comt Comt1	169950000	172300000	173020000	189110000	216000000	342375000	288565000	300720000	154120000	178855000	142345000	170310000	311285000	315260000	298370000	306465000
O88627	269346		GO:0001895	Sodium/nucleoside cotransporter 2 (Concentrative nucleoside transporter 2) (CNT 2) (Na(+)/nucleoside cotransporter 2) (Sodium-coupled nucleoside transporter 2) (Sodium/purine nucleoside cotransporter) (SPNT) (Solute carrier family 28 member 2)	S28A2	Slc28a2 Cnt2	0	0	0	0	0	0	0	0	0	0	0	0	0	0	0	1862100
O88630	53334	K08495	GO:0000139	Golgi SNAP receptor complex member 1 (28 kDa Golgi SNARE protein) (28 kDa cis-Golgi SNARE p28) (GOS-28)	GOSR1	Gosr1 Gs28	0	0	0	0	0	7891000	0	0	0	0	0	0	0	0	0	0
O88653	56692	K04370	GO:0000186	Ragulator complex protein LAMTOR3 (Late endosomal/lysosomal adaptor and MAPK and MTOR activator 3) (MEK-binding partner 1) (Mp1) (Mitogen-activated protein kinase kinase 1-interacting protein 1) (Mitogen-activated protein kinase scaffold protein 1)	LTOR3	Lamtor3 Map2k1ip1 Mapbp Mapksp1	34123000	25871500	39633000	32603500	25529000	40432500	38473500	41847000	19064000	33726500	26955000	26211500	43012500	46165500	38395000	43579000
O88696	53895	K01358	GO:0004252	ATP-dependent Clp protease proteolytic subunit, mitochondrial (EC 3.4.21.92) (Endopeptidase Clp)	CLPP	Clpp	134425000	105462500	138415000	117335000	89252500	150055000	139665000	115015000	134185000	129285000	112285000	118330000	121440000	119185000	117700000	138075000
O88746	21968		GO:0005737	Target of Myb protein 1	TOM1	Tom1	19308500	28813500	19855000	20780000	22355000	20026000	19138500	26788000	20435500	19746000	20300500	24006500	19370500	21090000	17077000	19718000
O88792	16456	K06089	GO:0001817	Junctional adhesion molecule A (JAM-A) (Junctional adhesion molecule 1) (JAM-1) (CD antigen CD321)	JAM1	F11r Jam1 Jcam Jcam1	19895000	17632500	25723000	27759500	12721000	17288500	13406500	13987000	28766000	23235500	15809000	23357000	15646500	14360000	16342500	16285500
O88811	56324	K04705	GO:0005654	Signal transducing adapter molecule 2 (STAM-2) (Hrs-binding protein)	STAM2	Stam2 Hbp	0	0	0	0	0	0	0	0	0	0	0	0	0	0	1390200	0
O88844	15926	K00031	GO:0000287	Isocitrate dehydrogenase [NADP] cytoplasmic (IDH) (EC 1.1.1.42) (Cytosolic NADP-isocitrate dehydrogenase) (IDP) (NADP(+)-specific ICDH) (Oxalosuccinate decarboxylase)	IDHC	Idh1	702595000	870305000	998310000	1092200000	656795000	864850000	778415000	869955000	1199500000	1043650000	758345000	1099200000	1010720000	918500000	941140000	993370000
O88848	56297	K07951	GO:0005525	ADP-ribosylation factor-like protein 6	ARL6	Arl6 Bbs3	0	0	0	0	0	0	0	0	0	1507700	0	0	0	0	0	0
O88851	26450	K07002	GO:0005654	Putative hydrolase RBBP9 (EC 3.-.-.-) (B5T-overexpressed gene protein) (Protein BOG) (Retinoblastoma-binding protein 9) (RBBP-9)	RBBP9	Rbbp9 Bog	23577000	25248000	49084000	38878500	18105000	20581000	18867000	19248000	41716500	42676500	31966000	44422500	22241500	25361500	24788500	24122000
O88952	22343	K19931	GO:0002011	Protein lin-7 homolog C (Lin-7C) (mLin7C) (Mammalian lin-seven protein 3) (MALS-3) (Vertebrate lin-7 homolog 3) (Veli-3)	LIN7C	Lin7c Mals3 Veli3	16943500	22142500	20721500	14527000	24001500	19254500	16908000	15775500	24474500	17008000	0	12618500	25208000	15481500	18101000	18978000
O88967	27377	K08955	GO:0004176	ATP-dependent zinc metalloprotease YME1L1 (EC 3.4.24.-) (ATP-dependent metalloprotease FtsH1) (YME1-like protein 1)	YMEL1	Yme1l1	17873000	14542500	24840000	18581000	15284000	26311500	24309000	18046000	13741500	17307000	13597000	13191000	26194000	25548500	25902500	22310500
O88968	21452	K14619	GO:0005615	Transcobalamin-2 (TC-2) (Transcobalamin II) (TC II) (TCII)	TCO2	Tcn2	0	0	0	0	0	0	0	0	0	0	0	0	0	0	0	3763800
O88983	55943	K08501	GO:0000149	Syntaxin-8 (Syntaxin-like protein 3I35)	STX8	Stx8	7701700	9148500	7855550	9683250	14120000	7211350	10743250	13414000	10953500	9043950	5887200	6797300	8514850	13291500	14476000	10377650
O88986	26912	K00639	GO:0005654	2-amino-3-ketobutyrate coenzyme A ligase, mitochondrial (AKB ligase) (EC 2.3.1.29) (Aminoacetone synthase) (Glycine acetyltransferase)	KBL	Gcat Kbl	13988500	9048750	13883000	11569000	6284750	12725000	5884250	11917000	21808500	15351500	15602500	13981500	9930200	9737300	12811500	13093000
O88990	11474	K21073	GO:0005509	Alpha-actinin-3 (Alpha-actinin skeletal muscle isoform 3) (F-actin cross-linking protein)	ACTN3	Actn3	512350000	5174550000	119005000	800075000	3614950000	427585000	1078050000	1195650000	1594700000	105450000	2821050000	3228800000	242545000	919155000	156455000	277470000
O89017	19141	K01369	GO:0003014	Legumain (EC 3.4.22.34) (Asparaginyl endopeptidase) (Protease, cysteine 1)	LGMN	Lgmn Prsc1	14803500	15419500	16065500	18009000	12305500	10626700	13516000	12971000	19333000	13609500	14030000	16847500	17319000	13510000	14565000	15202500
O89020	280662		GO:0005615	Afamin (Alpha-albumin) (Alpha-Alb)	AFAM	Afm	19815000	39457500	31137000	37747000	41386500	23269000	30612500	29093000	31896500	38639500	25308000	45273500	24703000	33731000	26075000	20752500
O89023	12751	K01279	GO:0004175	Tripeptidyl-peptidase 1 (TPP-1) (EC 3.4.14.9) (Lysosomal pepstatin-insensitive protease) (LPIC) (Tripeptidyl aminopeptidase) (Tripeptidyl-peptidase I) (TPP-I)	TPP1	Tpp1 Cln2	17314000	17222500	13986000	15177000	27126500	21436500	27519000	21588500	13345500	20191000	16293000	19252500	23235500	21077500	20453000	20375500
O89051	16432	K18264	GO:0000139	Integral membrane protein 2B (Immature BRI2) (imBRI2) (Protein E25B) (Transmembrane protein BRI) (Bri) [Cleaved into: BRI2, membrane form (Mature BRI2) (mBRI2); BRI2 intracellular domain (BRI2 ICD); BRI2C, soluble form; Bri23 peptide (Bri2-23) (ABri23) (C-terminal peptide) (P23 peptide)]	ITM2B	Itm2b	0	0	0	0	0	0	0	0	8533050	6095900	5194300	0	6285500	5525700	7808300	5558600
O89053	12721	K13882	GO:0001772	Coronin-1A (Coronin-like protein A) (Clipin-A) (Coronin-like protein p57) (Tryptophan aspartate-containing coat protein) (TACO)	COR1A	Coro1a Coro1	3733900	4208400	0	3999000	0	0	0	0	7335100	6023700	7610750	7796750	7198600	7968650	4785650	3762600
O89079	59042	K17268	GO:0000139	Coatomer subunit epsilon (Epsilon-coat protein) (Epsilon-COP)	COPE	Cope Cope1	29524000	28569500	33501500	30806000	25756500	32469500	29947500	26712000	25309000	34348500	30661000	32109000	33550000	32945000	28149000	29901000
O89103	17064	K06702	GO:0001849	Complement component C1q receptor (C1q/MBL/SPA receptor) (C1qR(p)) (C1qRp) (Cell surface antigen AA4) (Complement component 1 q subcomponent receptor 1) (Lymphocyte antigen 68) (Ly-68) (CD antigen CD93)	C1QR1	Cd93 Aa4 C1qr1 C1qrp Ly68	13301000	16380000	19076500	18092500	18224500	18329500	20364000	17785000	24448000	29175500	18121000	23998000	21685000	24192500	19400500	19079000
O89104	17306		GO:0006874	Synaptophysin-like protein 2 (Mitsugumin-29) (Mg29)	SYPL2	Sypl2 Mg29	0	36043500	0	0	41252500	0	13567500	12363500	11261000	0	21989500	17685500	0	9397900	0	16149000
O89116	53611	K08493	GO:0000139	Vesicle transport through interaction with t-SNAREs homolog 1A (Vesicle transport v-SNARE protein Vti1-like 2) (Vti1-rp2)	VTI1A	Vti1a Vti1 Vti1l2	0	0	0	0	0	0	0	0	0	0	0	0	0	0	0	812870
P00329	11522	K13951	GO:0001523	Alcohol dehydrogenase 1 (EC 1.1.1.1) (ADH-A2) (Alcohol dehydrogenase A subunit)	ADH1	Adh1 Adh-1	142000000	105100500	159490000	149710000	66837500	79618500	73907000	81499500	282485000	321115000	267075000	272020000	218450000	185010000	174210000	187835000
P00397	17708	K02256	GO:0004129	Cytochrome c oxidase subunit 1 (EC 1.9.3.1) (Cytochrome c oxidase polypeptide I)	COX1	Mtco1 COI mt-Co1	281490000	136385000	286850000	310385000	156975000	171670000	197375000	205345000	164185000	341405000	308845000	222520000	140600000	155105000	185060000	204610000
P00405	17709	K02261	GO:0004129	Cytochrome c oxidase subunit 2 (Cytochrome c oxidase polypeptide II)	COX2	Mtco2 COII COX2 mt-Co2	4850700000	4359000000	5989900000	5279800000	2133550000	3861600000	3626400000	3450000000	4288450000	5685300000	4726450000	5539450000	3685300000	2846700000	2953600000	3698550000
P00416	17710	K02262	GO:0004129	Cytochrome c oxidase subunit 3 (Cytochrome c oxidase polypeptide III)	COX3	mt-Co3 COIII Mtco3	176350000	106995000	184470000	146440000	51564500	134860000	71279500	103612500	153765000	168590000	105199000	132310000	116785000	57415000	75564500	98525000
P00493	15452	K00760	GO:0000166	Hypoxanthine-guanine phosphoribosyltransferase (HGPRT) (HGPRTase) (EC 2.4.2.8) (HPRT B)	HPRT	Hprt1 Hprt	9874300	17714000	12939000	12458500	13920000	8328900	10741950	11730000	17906000	15739000	8538800	17753000	14299500	17323500	13603000	12118500
P00920	12349	K18245	GO:0001822	Carbonic anhydrase 2 (EC 4.2.1.1) (Carbonate dehydratase II) (Carbonic anhydrase II) (CA-II)	CAH2	Ca2 Car2	444660000	350330000	412945000	481045000	500590000	739620000	499420000	478320000	389025000	409445000	280655000	309070000	636450000	586220000	654290000	565840000
P01027	12266	K03990	GO:0001798	Complement C3 (HSE-MSF) [Cleaved into: Complement C3 beta chain; C3-beta-c (C3bc); Complement C3 alpha chain; C3a anaphylatoxin; Acylation stimulating protein (ASP) (C3adesArg); Complement C3b alpha' chain; Complement C3c alpha' chain fragment 1; Complement C3dg fragment; Complement C3g fragment; Complement C3d fragment; Complement C3f fragment; Complement C3c alpha' chain fragment 2]	CO3	C3	504625000	493100000	509655000	485355000	547005000	542625000	471485000	461720000	365805000	573860000	564190000	746520000	617940000	515875000	491750000	448985000
P01029	12268	K03989	GO:0001848	Complement C4-B [Cleaved into: Complement C4 beta chain; Complement C4 alpha chain; C4a anaphylatoxin; Complement C4 gamma chain]	CO4B	C4b C4	23985500	25423500	28227500	23766500	34404500	22983500	20272000	21589500	93927000	44926000	50222000	69571000	45454000	61626500	35684000	56830000
P01831	21838	K06514	GO:0001525	Thy-1 membrane glycoprotein (Thy-1 antigen) (CD antigen CD90)	THY1	Thy1 Thy-1	11053000	0	13483500	4685200	22531000	13235500	13426000	15241000	15288500	12372500	14244500	9297450	0	15941950	14125000	8965100
P01837			GO:0003823	Immunoglobulin kappa constant (Ig kappa chain C region MOPC 21)	IGKC	Igkc	19747000	19530000	18934500	17398500	24403500	23253000	18842500	20152500	23785500	15091000	12006000	22185000	19336000	41921500	19524000	16847000
P01863			GO:0003823	Ig gamma-2A chain C region, A allele (Immunoglobulin heavy chain gamma polypeptide)	GCAA	Ighg	6892950	6738550	5124850	3689850	7261150	6128050	5383400	6610150	0	0	0	0	0	0	0	0
P01887	12010	K08055	GO:0001916	Beta-2-microglobulin	B2MG	B2m	0	0	0	0	0	0	0	0	49320500	0	37485000	0	0	0	34457000	32674000
P01898	15007	K06751	GO:0002474	H-2 class I histocompatibility antigen, Q10 alpha chain	HA10	H2-Q10	7368800	4927000	11197000	6046700	7159650	10746050	5729900	5389250	14363000	16930000	11952500	16049000	18384000	22379500	12612500	10727950
P01899	14964	K06751	GO:0001916	H-2 class I histocompatibility antigen, D-B alpha chain (H-2D(B))	HA11	H2-D1	45660500	49802500	36375000	37641000	36492000	33300000	32299000	42759000	103715000	118540000	97006000	128150000	81724000	103915000	70931000	66993000
P01900			GO:0001916	H-2 class I histocompatibility antigen, D-D alpha chain (H-2D(D))	HA12	H2-D1	52943000	66396500	50496000	60812000	48472500	50516500	35519000	76690500	0	0	0	0	0	0	0	0
P01910			GO:0005764	H-2 class II histocompatibility antigen, A-K alpha chain	HA2K	H2-Aa	4071900	0	4861900	0	0	0	0	0	0	0	0	0	0	0	0	0
P02089	15130	K13823	GO:0005344	Hemoglobin subunit beta-2 (Beta-2-globin) (Hemoglobin beta-2 chain) (Hemoglobin beta-minor chain)	HBB2	Hbb-b2	7830150000	7691850000	8046950000	8751900000	9776250000	10140300000	8495200000	9344750000	83650500	71518500	122875000	124718000	31320000	201670000	256085000	281690000
P02463	12826	K06237	GO:0001569	Collagen alpha-1(IV) chain [Cleaved into: Arresten]	CO4A1	Col4a1	68025500	13006600	26457500	27249000	17405500	17378500	25158000	17587000	8695350	18949000	116475000	22340500	22936000	24968500	58592000	24862000
P03888	17716	K03878	GO:0005739	NADH-ubiquinone oxidoreductase chain 1 (EC 1.6.5.3) (NADH dehydrogenase subunit 1)	NU1M	Mtnd1 mt-Nd1 Nd1	114345000	59178500	124435000	83226000	43986500	102266000	87791500	78905000	77287500	66596500	68840000	50048000	81487500	72704500	79522500	74248500
P03893	17717	K03879	GO:0005739	NADH-ubiquinone oxidoreductase chain 2 (EC 1.6.5.3) (NADH dehydrogenase subunit 2)	NU2M	Mtnd2 mt-Nd2 Nd2	4985200	0	9437350	9788550	0	10012700	11155500	10132000	0	7467400	9227000	6997000	9032800	0	8266750	8407900
P03899	17718	K03880	GO:0005739	NADH-ubiquinone oxidoreductase chain 3 (EC 1.6.5.3) (NADH dehydrogenase subunit 3)	NU3M	Mtnd3 mt-Nd3 Nd3	0	0	0	0	0	0	0	0	0	0	0	0	0	0	0	63602000
P03903	17720	K03882	GO:0005739	NADH-ubiquinone oxidoreductase chain 4L (EC 1.6.5.3) (NADH dehydrogenase subunit 4L)	NU4LM	Mtnd4l mt-Nd4l Nd4l	0	0	0	0	0	0	0	0	0	0	0	0	0	0	0	9949400
P03911	17719	K03881	GO:0001666	NADH-ubiquinone oxidoreductase chain 4 (EC 1.6.5.3) (NADH dehydrogenase subunit 4)	NU4M	Mtnd4 mt-Nd4 Nd4	80787000	38857000	94371500	63255500	28818500	70023000	39997500	45526000	57169500	60348000	60072000	56656000	62620000	60823000	48286500	67064000
P03921	17721	K03883	GO:0003954	NADH-ubiquinone oxidoreductase chain 5 (EC 1.6.5.3) (NADH dehydrogenase subunit 5)	NU5M	Mtnd5 mt-Nd5 Nd5	237735000	130950000	277425000	197630000	112405000	200600000	186760000	158430000	151290000	190510000	155770000	163000000	194840000	157575000	170705000	171170000
P03930	17706	K02125	GO:0000276	ATP synthase protein 8 (A6L) (F-ATPase subunit 8)	ATP8	Mtatp8 Atp8 mt-Atp8	48043000	44357000	0	36773000	60671000	48335000	51866000	0	67491500	24440000	55241500	44254000	55541500	51179500	40976000	52205000
P03953	11537	K01334	GO:0004175	Complement factor D (EC 3.4.21.46) (28 kDa adipocyte protein) (Adipsin) (C3 convertase activator) (Properdin factor D)	CFAD	Cfd Adn Df	27513500	59936500	23240000	37120500	74774000	19325000	27367000	41795000	86747000	61490000	86240000	75737000	30857500	59990000	33639500	25002000
P04117	11770	K08753	GO:0001816	Fatty acid-binding protein, adipocyte (3T3-L1 lipid-binding protein) (Adipocyte lipid-binding protein) (ALBP) (Adipocyte-type fatty acid-binding protein) (A-FABP) (AFABP) (Fatty acid-binding protein 4) (Myelin P2 protein homolog) (P15) (P2 adipocyte protein) (Protein 422)	FABP4	Fabp4 Ap2	12442000000	9699550000	9075250000	10130750000	8295950000	10390500000	10296000000	10938500000	13838000000	10216350000	10671000000	9868500000	10501500000	8540800000	11479000000	11962500000
P04247	17189	K21892	GO:0001666	Myoglobin	MYG	Mb	468150000	4224550000	21813500	315180000	5467800000	674155000	1085250000	1865500000	1034650000	74194500	1765500000	2829900000	321240000	1570400000	199705000	419815000
P04919	20533	K06573	GO:0003779	Band 3 anion transport protein (Anion exchange protein 1) (AE 1) (Anion exchanger 1) (MEB3) (Solute carrier family 4 member 1) (CD antigen CD233)	B3AT	Slc4a1 Ae1	204955000	132695000	172375000	158565000	176150000	231705000	173580000	161140000	109110000	151700000	128160000	149930000	207935000	202035000	206945000	193525000
P04925	19122	K05634	GO:0001540	Major prion protein (PrP) (PrP27-30) (PrP33-35C) (CD antigen CD230)	PRIO	Prnp Prn-p Prp	0	0	0	0	0	0	0	0	0	0	0	0	0	0	0	2109900
P05063	11676	K01623	GO:0004332	Fructose-bisphosphate aldolase C (EC 4.1.2.13) (Aldolase 3) (Brain-type aldolase) (Scrapie-responsive protein 2) (Zebrin II)	ALDOC	Aldoc Aldo3 Scrg2	0	0	6774400	4742700	0	0	0	0	0	0	0	5525100	0	0	0	0
P05064	11674	K01623	GO:0002020	Fructose-bisphosphate aldolase A (EC 4.1.2.13) (Aldolase 1) (Muscle-type aldolase)	ALDOA	Aldoa Aldo1	6295500000	16108500000	6494000000	10157650000	18174000000	14832000000	15818500000	14644500000	8568450000	4926900000	7873350000	11016000000	12518000000	12764500000	12636500000	14079000000
P05132	18747	K04345	GO:0000287	cAMP-dependent protein kinase catalytic subunit alpha (PKA C-alpha) (EC 2.7.11.11)	KAPCA	Prkaca Pkaca	177440000	123705000	168665000	155420000	72190000	83082500	73996500	88585000	175680000	184510000	168085000	162900000	124675000	99620000	113355000	121860000
P05201	14718	K14454	GO:0004069	Aspartate aminotransferase, cytoplasmic (cAspAT) (EC 2.6.1.1) (EC 2.6.1.3) (Cysteine aminotransferase, cytoplasmic) (Cysteine transaminase, cytoplasmic) (cCAT) (Glutamate oxaloacetate transaminase 1) (Transaminase A)	AATC	Got1	183860000	797445000	84470500	164415000	1229700000	316925000	437310000	490390000	284500000	88624500	422545000	469455000	305630000	467480000	277285000	335565000
P05202	14719	K14455	GO:0004069	Aspartate aminotransferase, mitochondrial (mAspAT) (EC 2.6.1.1) (EC 2.6.1.7) (Fatty acid-binding protein) (FABP-1) (Glutamate oxaloacetate transaminase 2) (Kynurenine aminotransferase 4) (Kynurenine aminotransferase IV) (Kynurenine--oxoglutarate transaminase 4) (Kynurenine--oxoglutarate transaminase IV) (Plasma membrane-associated fatty acid-binding protein) (FABPpm) (Transaminase A)	AATM	Got2 Got-2	322010000	804970000	376585000	369740000	775015000	379805000	410655000	457160000	402695000	357200000	480505000	533635000	327880000	362920000	270085000	341405000
P05213	22143	K07374	GO:0000226	Tubulin alpha-1B chain (Alpha-tubulin 2) (Alpha-tubulin isotype M-alpha-2) (Tubulin alpha-2 chain) [Cleaved into: Detyrosinated tubulin alpha-1B chain]	TBA1B	Tuba1b Tuba2	1615800000	1343100000	2015200000	1651950000	1420950000	1752350000	1689100000	1628950000	1737900000	1872950000	1829850000	2211750000	1903450000	1742400000	1670350000	1609700000
P05533	110454	K06846	GO:0005622	Lymphocyte antigen 6A-2/6E-1 (Ly-6A.2/Ly-6E.1) (Stem cell antigen 1) (SCA-1) (T-cell-activating protein) (TAP)	LY6A	Ly6a Ly6	2856800	7109450	5126900	3262500	10005000	6674000	9330700	7943200	18728500	15468000	10963500	13488500	15594500	26110500	18823500	16481500
P05977	17901	K05738	GO:0005509	Myosin light chain 1/3, skeletal muscle isoform (MLC1/MLC3) (MLC1F/MLC3F) (Myosin light chain alkali 1/2) (Myosin light chain A1/A2)	MYL1	Myl1 Mylf	4094000000	30552500000	27552000	3011900000	31793500000	1836350000	5434450000	10152000000	6736950000	177520000	11522500000	11993000000	1180150000	6752700000	898790000	1753350000
P06537			GO:0000122	Glucocorticoid receptor (GR) (Nuclear receptor subfamily 3 group C member 1)	GCR	Nr3c1 Grl Grl1	4715000	0	3956200	3841000	0	0	0	0	5163600	0	4055700	0	4340000	3396300	0	0
P06684	15139	K03994	GO:0001701	Complement C5 (Hemolytic complement) [Cleaved into: Complement C5 beta chain; Complement C5 alpha chain; C5a anaphylatoxin; Complement C5 alpha' chain]	CO5	C5 Hc	0	0	0	0	0	0	0	0	5374300	5293450	5863350	5794250	6671700	7487800	5250350	0
P06728	11808	K08760	GO:0002227	Apolipoprotein A-IV (Apo-AIV) (ApoA-IV) (Apolipoprotein A4)	APOA4	Apoa4	351070000	538605000	337995000	395770000	1037045000	426150000	510060000	685890000	479590000	441190000	307565000	437975000	415465000	637255000	669210000	385715000
P06745	14751	K01810	GO:0001701	Glucose-6-phosphate isomerase (GPI) (EC 5.3.1.9) (Autocrine motility factor) (AMF) (Neuroleukin) (NLK) (Phosphoglucose isomerase) (PGI) (Phosphohexose isomerase) (PHI)	G6PI	Gpi Gpi1	952970000	1419150000	1051350000	1262850000	2023900000	2446300000	2634300000	2113600000	1445250000	1357900000	1111750000	1512400000	3222300000	2834100000	3232250000	3464150000
P06801	17436	K00029	GO:0004470	NADP-dependent malic enzyme (NADP-ME) (EC 1.1.1.40) (Malic enzyme 1)	MAOX	Me1 Mod-1 Mod1	788625000	1387800000	1066200000	1279000000	2248800000	2899800000	2659100000	3481550000	927110000	1397600000	1016725000	1563150000	3314250000	3166050000	3495650000	3262450000
P06837	14432	K20041	GO:0001786	Neuromodulin (Axonal membrane protein GAP-43) (Calmodulin-binding protein P-57) (Growth-associated protein 43)	NEUM	Gap43 Basp2	4980900	0	2497350	2443300	0	0	0	0	5403900	0	0	0	0	0	0	0
P07309	22139	K20731	GO:0005179	Transthyretin (Prealbumin)	TTHY	Ttr	650745000	925740000	707205000	774875000	1221650000	589810000	745690000	914790000	1060600000	940950000	748370000	1163400000	596965000	870205000	707890000	597070000
P07310	12715	K00933	GO:0004111	Creatine kinase M-type (EC 2.7.3.2) (Creatine kinase M chain) (Creatine phosphokinase M-type) (CPK-M) (M-CK)	KCRM	Ckm Ckmm	3056850000	31658000000	35442500	2984150000	30342000000	2837750000	7741950000	8110600000	5136400000	230645000	7404650000	10109600000	1256500000	6434400000	800255000	1950450000
P07356	12306	K17092	GO:0001525	Annexin A2 (Annexin II) (Annexin-2) (Calpactin I heavy chain) (Calpactin-1 heavy chain) (Chromobindin-8) (Lipocortin II) (Placental anticoagulant protein IV) (PAP-IV) (Protein I) (p36)	ANXA2	Anxa2 Anx2 Cal1h	1237550000	1246300000	1928300000	1466500000	1048500000	1164750000	991150000	1063000000	923335000	1502750000	1169400000	1600600000	1232900000	1160200000	1026565000	954960000
P07724	11657	K16141	GO:0003677	Serum albumin	ALBU	Alb Alb-1 Alb1	42687000000	52756500000	44979500000	45835500000	64069000000	38505500000	43724500000	47267000000	59037000000	57039000000	58152500000	76253500000	45452500000	49975500000	44175000000	42244500000
P07901	15519	K04079	GO:0001764	Heat shock protein HSP 90-alpha (Heat shock 86 kDa) (HSP 86) (HSP86) (Tumor-specific transplantation 86 kDa antigen) (TSTA)	HS90A	Hsp90aa1 Hsp86 Hsp86-1 Hspca	365990000	281205000	266175000	376815000	348265000	614775000	536460000	494255000	251175000	255125000	237800000	265100000	512260000	488380000	495660000	498330000
P07934	18682	K00871	GO:0004689	Phosphorylase b kinase gamma catalytic chain, skeletal muscle/heart isoform (EC 2.7.11.19) (Phosphorylase kinase subunit gamma-1) (Serine/threonine-protein kinase PHKG1) (EC 2.7.11.1) (EC 2.7.11.26)	PHKG1	Phkg1 Phkg	0	0	0	0	6867350	0	0	0	0	0	0	0	0	0	0	0
P08032	20739	K06114	GO:0002260	Spectrin alpha chain, erythrocytic 1 (Erythroid alpha-spectrin)	SPTA1	Spta1 Spna1 Spta	63958500	65817000	69510000	70408500	76272000	85590500	65699000	70536000	51558500	59430500	54905500	70426000	85627500	85557000	79713500	74248500
P08074	12409	K00081	GO:0004090	Carbonyl reductase [NADPH] 2 (EC 1.1.1.184) (Adipocyte protein P27) (AP27) (Lung carbonyl reductase) (LCR) (NADPH-dependent carbonyl reductase 2)	CBR2	Cbr2	0	9439750	9931900	5847600	10066850	8103700	10746100	0	6828200	16697500	8211400	18937000	7082350	10401800	0	0
P08113	22027	K09487	GO:0001666	Endoplasmin (94 kDa glucose-regulated protein) (GRP-94) (Endoplasmic reticulum resident protein 99) (ERp99) (Heat shock protein 90 kDa beta member 1) (Polymorphic tumor rejection antigen 1) (Tumor rejection antigen gp96)	ENPL	Hsp90b1 Grp94 Tra-1 Tra1	434410000	392815000	461160000	453830000	345420000	381295000	363915000	370505000	490245000	536700000	546015000	582490000	442935000	452280000	382370000	365770000
P08121	12825	K19720	GO:0001501	Collagen alpha-1(III) chain	CO3A1	Col3a1	0	0	0	2381400	0	0	0	0	0	1998400	0	0	0	3034900	0	0
P08122	12827	K06237	GO:0001525	Collagen alpha-2(IV) chain [Cleaved into: Canstatin]	CO4A2	Col4a2	112650000	17623500	37538500	28183500	28083500	16546500	18585500	24064000	16439500	24153500	166135000	16673500	26796500	25132000	75216000	28935500
P08207	20194	K17274	GO:0001765	Protein S100-A10 (Calpactin I light chain) (Calpactin-1 light chain) (Cellular ligand of annexin II) (S100 calcium-binding protein A10) (p10 protein) (p11)	S10AA	S100a10 Cal1l	242625000	234250000	310745000	254385000	156195000	126760000	115755000	152560000	221740000	280610000	305815000	340860000	179915000	185375000	125570000	104269500
P08226	11816	K04524	GO:0001540	Apolipoprotein E (Apo-E)	APOE	Apoe	48960000	50161000	48083500	54497500	80485500	28819000	43520500	45458000	173885000	103960000	74334000	88971000	48882000	92618500	64916500	46953500
P08228	20655	K04565	GO:0000187	Superoxide dismutase [Cu-Zn] (EC 1.15.1.1)	SODC	Sod1	1568500000	2281600000	1379550000	1805000000	2858200000	1200050000	1520500000	2269550000	3896050000	1939100000	1574550000	1499100000	1464200000	1856500000	2380800000	2056050000
P08249	17448	K00026	GO:0005739	Malate dehydrogenase, mitochondrial (EC 1.1.1.37)	MDHM	Mdh2 Mor1	14994500000	12018000000	15212500000	14673500000	11003500000	17556000000	16273000000	14350000000	14587000000	14324000000	13038500000	12420500000	14997500000	12484500000	14514500000	16519000000
P08551	18039	K04572	GO:0000226	Neurofilament light polypeptide (NF-L) (68 kDa neurofilament protein) (Neurofilament triplet L protein)	NFL	Nefl Nf68 Nfl	0	10564100	10997000	0	18450000	10460550	0	5700350	0	0	16768500	20779000	0	5474800	5219600	6714550
P08752	14678	K04630	GO:0001664	Guanine nucleotide-binding protein G(i) subunit alpha-2 (Adenylate cyclase-inhibiting G alpha protein)	GNAI2	Gnai2 Gnai-2	64642000	40543000	54778000	41325500	37046500	43384000	41553500	40330500	72014500	58976000	66585500	57363500	45892000	38886500	40755500	44052000
P09055	16412	K05719	GO:0000082	Integrin beta-1 (Fibronectin receptor subunit beta) (VLA-4 subunit beta) (CD antigen CD29)	ITB1	Itgb1	199290000	236690000	249925000	231945000	210735000	196630000	201510000	219885000	331365000	290080000	202505000	232985000	206925000	215810000	208255000	192220000
P09103	18453	K09580	GO:0003756	Protein disulfide-isomerase (PDI) (EC 5.3.4.1) (Cellular thyroid hormone-binding protein) (Endoplasmic reticulum resident protein 59) (ER protein 59) (ERp59) (Prolyl 4-hydroxylase subunit beta) (p55)	PDIA1	P4hb Pdia1	298240000	528855000	286110000	296560000	488810000	251700000	318530000	392480000	392605000	381995000	431765000	502025000	351570000	404195000	300015000	286865000
P09242	11647	K01077	GO:0001958	Alkaline phosphatase, tissue-nonspecific isozyme (AP-TNAP) (TNSALP) (EC 3.1.3.1) (Alkaline phosphatase 2) (Alkaline phosphatase liver/bone/kidney isozyme)	PPBT	Alpl Akp-2 Akp2	8184700	9077150	9515500	20748000	13499500	11368500	12014000	13850500	9459250	10178200	0	0	14121500	12774000	17600500	14066500
P09405	17975	K11294	GO:0001525	Nucleolin (Protein C23)	NUCL	Ncl Nuc	75075500	14524000	87311500	103154000	69181000	18360500	26534000	63316000	33717500	78694500	49086000	66855000	57904000	91039000	46836000	65418000
P09411	18655	K00927	GO:0004618	Phosphoglycerate kinase 1 (EC 2.7.2.3)	PGK1	Pgk1 Pgk-1	2515550000	4291550000	2564900000	2969000000	4621900000	4321600000	4706850000	4071400000	2747200000	2942600000	2518250000	2949750000	3992050000	3805950000	4384850000	4839350000
P09470	11421	K01283	GO:0001822	Angiotensin-converting enzyme (ACE) (EC 3.2.1.-) (EC 3.4.15.1) (Dipeptidyl carboxypeptidase I) (Kininase II) (CD antigen CD143) [Cleaved into: Angiotensin-converting enzyme, soluble form]	ACE	Ace Dcp1	5871100	8988300	6800250	4691050	8994350	4633700	5577250	8778100	5628300	4217400	9359050	9712400	3963700	7623400	4825100	4522700
P09528	14319	K00522	GO:0004322	Ferritin heavy chain (Ferritin H subunit) (EC 1.16.3.1) [Cleaved into: Ferritin heavy chain, N-terminally processed]	FRIH	Fth1 Fth	564845000	580935000	620655000	731775000	482535000	374390000	300125000	339865000	432215000	390845000	275835000	354980000	348985000	306415000	219350000	253770000
P09542	17897	K12749	GO:0002026	Myosin light chain 3 (Myosin alkali light chain 1, ventricular/slow skeletal muscle isoform) (Myosin light chain 1, slow-twitch muscle B/ventricular isoform) (MLC1SB)	MYL3	Myl3 Mlc1v Mylc	43775500	1165100000	0	6691400	1516550000	32599000	35754500	790155000	211200000	5606600	1161100000	2435750000	39234500	729335000	51734000	68532500
P09671	20656	K04564	GO:0000302	Superoxide dismutase [Mn], mitochondrial (EC 1.15.1.1)	SODM	Sod2 Sod-2	3054850000	2014250000	2292600000	1905850000	2834350000	2847050000	2839550000	2797700000	3622350000	2251750000	2267400000	1320750000	2603150000	2749200000	3114900000	3218900000
P09813	11807	K08758	GO:0002740	Apolipoprotein A-II (Apo-AII) (ApoA-II) (Apolipoprotein A2) [Cleaved into: Proapolipoprotein A-II (ProapoA-II)]	APOA2	Apoa2	201170000	188545000	132660000	193180000	322280000	138905000	170810000	226560000	159455000	122120000	117065000	157015000	96889500	188215000	191930000	133220000
P0DN34			GO:0003954	NADH dehydrogenase [ubiquinone] 1 beta subcomplex subunit 1 (Complex I-MNLL) (CI-MNLL) (NADH-ubiquinone oxidoreductase MNLL subunit)	NDUB1	Ndufb1	75936500	112750000	110765000	98012000	110795500	121515000	105729000	100241500	167120000	104680000	63194500	77190500	83316000	87959000	148650000	112245000
P0DOV2	15951	K20914	GO:0000978	Interferon-activable protein 204 (Ifi-204) (Interferon-inducible protein p204)	IFI4	Ifi204	0	0	0	0	0	0	0	0	0	0	0	0	0	1315100	0	0
P0DP26	12313	K02183	GO:0000086	Calmodulin-1	CALM1	Calm1 Calm Cam Cam1	923250000	1381200000	697220000	878555000	1995400000	729125000	944295000	1368050000	628295000	910375000	914515000	982675000	402715000	1093600000	1143250000	1035095000
P10107	16952	K17091	GO:0001533	Annexin A1 (Annexin I) (Annexin-1) (Calpactin II) (Calpactin-2) (Chromobindin-9) (Lipocortin I) (Phospholipase A2 inhibitory protein) (p35)	ANXA1	Anxa1 Anx1 Lpc-1 Lpc1	124545000	129415000	133895000	116740000	184010000	136385000	136835000	153990000	67468500	90940000	115705000	191805000	208985000	185120000	117730000	104436000
P10126	13627	K03231	GO:0000049	Elongation factor 1-alpha 1 (EF-1-alpha-1) (Elongation factor Tu) (EF-Tu) (Eukaryotic elongation factor 1 A-1) (eEF1A-1)	EF1A1	Eef1a1 Eef1a	2972200000	3027800000	3389750000	3388400000	2968950000	3554500000	3422400000	3131950000	2736700000	3456300000	2980500000	3255050000	3911000000	3507900000	3869150000	3754250000
P10493	18073	K06826	GO:0005509	Nidogen-1 (NID-1) (Entactin)	NID1	Nid1 Ent	418700000	438965000	454315000	379340000	310415000	357505000	332130000	332870000	420465000	438585000	497245000	561275000	453010000	379450000	336170000	332060000
P10518	17025	K01698	GO:0001666	Delta-aminolevulinic acid dehydratase (ALADH) (EC 4.2.1.24) (Porphobilinogen synthase)	HEM2	Alad Lv	570480000	398145000	517135000	557890000	380630000	427205000	425530000	412170000	190365000	140400000	147800000	147205000	173285000	153360000	169090000	182355000
P10605	13030	K01363	GO:0004175	Cathepsin B (EC 3.4.22.1) (Cathepsin B1) [Cleaved into: Cathepsin B light chain; Cathepsin B heavy chain]	CATB	Ctsb	559690000	597720000	682675000	649480000	472700000	576590000	549665000	573905000	746020000	688910000	467515000	633045000	727675000	639210000	593700000	709795000
P10630	13682	K03257	GO:0003743	Eukaryotic initiation factor 4A-II (eIF-4A-II) (eIF4A-II) (EC 3.6.4.13) (ATP-dependent RNA helicase eIF4A-2)	IF4A2	Eif4a2 Ddx2b	54763000	57944000	60679500	60882500	48867500	61025000	55876500	50136000	41852500	49217500	49610000	49187000	50703000	43027500	49330000	50800500
P10639	22166	K03671	GO:0000122	Thioredoxin (Trx) (ATL-derived factor) (ADF)	THIO	Txn Txn1	231495000	337200000	292320000	290290000	207520000	179470000	167940000	258105000	517380000	333805000	234545000	334545000	224160000	206090000	227425000	215165000
P10649	14862	K00799	GO:0004364	Glutathione S-transferase Mu 1 (EC 2.5.1.18) (GST 1-1) (GST class-mu 1) (Glutathione S-transferase GT8.7) (pmGT10)	GSTM1	Gstm1	723225000	939700000	988845000	1016610000	820865000	750950000	753205000	720010000	1396050000	1126500000	972640000	1368800000	818730000	728460000	745225000	765875000
P10711	21399	K03145	GO:0003677	Transcription elongation factor A protein 1 (Transcription elongation factor S-II protein 1) (Transcription elongation factor TFIIS.o)	TCEA1	Tcea1 Tceat	10009650	10198900	9566400	10361000	11896000	8870950	8465600	12888500	12333500	11032000	8119000	5916500	11339000	11322000	12015500	7799950
P10810	12475	K04391	GO:0001530	Monocyte differentiation antigen CD14 (Myeloid cell-specific leucine-rich glycoprotein) (CD antigen CD14)	CD14	Cd14	0	0	0	0	0	0	0	0	0	0	0	0	0	742350	0	0
P10833	20130	K07829	GO:0002521	Ras-related protein R-Ras (p23)	RRAS	Rras	66335500	56007500	78188000	62854000	42744000	63524500	53932500	51260500	60907000	54552500	54285000	59702500	54952500	42309000	45565500	46290500
P10852	17254	K06519	GO:0003725	4F2 cell-surface antigen heavy chain (4F2hc) (Solute carrier family 3 member 2) (CD antigen CD98)	4F2	Slc3a2 Mdu1	21924000	22705500	27041000	23444500	41150500	46884000	50036500	46840500	26967500	37293500	36392000	40999000	50535500	45078500	58778500	45094000
P10922	14958	K11275	GO:0000786	Histone H1.0 (Histone H1') (Histone H1(0)) (MyD196) [Cleaved into: Histone H1.0, N-terminally processed]	H10	H1f0 H1fv	124695000	65136500	105429000	135200000	76933500	40968500	29614500	60057500	66539000	75545500	45763000	63362000	43553500	52786500	25950000	78704500
P11087	12842	K06236	GO:0001501	Collagen alpha-1(I) chain (Alpha-1 type I collagen)	CO1A1	Col1a1 Cola1	959660000	95113000	440910000	376905000	859225000	104224500	168030000	424590000	136420000	411485000	2109850000	781750000	604755000	421645000	746445000	203765000
P11152	16956	K01059	GO:0004465	Lipoprotein lipase (LPL) (EC 3.1.1.34)	LIPL	Lpl	55642500	35109000	56539500	45624500	64261500	69869000	71667000	67239000	47940000	49782500	42066500	48572000	59929500	57183000	52323500	47597500
P11260			GO:0000166	LINE-1 retrotransposable element ORF1 protein (L1-ORF1p) (LINE retrotransposable element 1) (LINE1 retrotransposable element 1) (Transposase element L1Md-A101/L1Md-A102/L1Md-A2)	LORF1	Lire1	0	0	0	0	0	0	0	1322700	0	0	0	0	0	0	0	0
P11352	14775	K00432	GO:0000302	Glutathione peroxidase 1 (GPx-1) (GSHPx-1) (EC 1.11.1.9) (Cellular glutathione peroxidase) (Selenium-dependent glutathione peroxidase 1)	GPX1	Gpx1	136845000	99827000	129030000	125660000	106110500	133395000	106040000	122150000	182990000	178690000	149765000	173270000	157740000	143640000	138305000	150970000
P11404	14077	K08752	GO:0005324	Fatty acid-binding protein, heart	FABPH	Fabp3	1800300000	1755950000	1325350000	1229000000	2073250000	1977950000	2039550000	1936800000	2089000000	2284350000	2109900000	2315200000	1907300000	2231950000	1871550000	2127600000
P11438	16783	K06528	GO:0005737	Lysosome-associated membrane glycoprotein 1 (LAMP-1) (Lysosome-associated membrane protein 1) (120 kDa lysosomal membrane glycoprotein) (CD107 antigen-like family member A) (LGP-120) (Lysosomal membrane glycoprotein A) (LGP-A) (P2B) (CD antigen CD107a)	LAMP1	Lamp1 Lamp-1	23299000	25536500	14146500	23197000	43939500	33442500	47885000	44425500	31362500	20326000	18359000	18713000	38623500	31325000	41608500	46209500
P11499	15516	K04079	GO:0001890	Heat shock protein HSP 90-beta (Heat shock 84 kDa) (HSP 84) (HSP84) (Tumor-specific transplantation 84 kDa antigen) (TSTA)	HS90B	Hsp90ab1 Hsp84 Hsp84-1 Hspcb	2572150000	2291850000	2267300000	2519750000	2395100000	3269700000	3023900000	2724850000	2363100000	2320900000	2474000000	2456550000	3145550000	2890050000	2970050000	3114100000
P11531	13405	K10366	GO:0001954	Dystrophin	DMD	Dmd	8103800	22044500	0	0	26730500	9514950	12435000	8008200	0	0	17972000	13802000	0	9552550	13585000	18170000
P11859			GO:0001543	Angiotensinogen (Serpin A8) [Cleaved into: Angiotensin-1 (Angiotensin 1-10) (Angiotensin I) (Ang I); Angiotensin-2 (Angiotensin 1-8) (Angiotensin II) (Ang II); Angiotensin-3 (Angiotensin 2-8) (Angiotensin III) (Ang III) (Des-Asp[1]-angiotensin II); Angiotensin-4 (Angiotensin 3-8) (Angiotensin IV) (Ang IV); Angiotensin 1-9; Angiotensin 1-7; Angiotensin 1-5; Angiotensin 1-4]	ANGT	Agt Serpina8	0	0	0	0	0	0	0	1784600	0	0	0	0	0	0	0	0
P11881	16438	K04958	GO:0001666	Inositol 1,4,5-trisphosphate receptor type 1 (IP3 receptor isoform 1) (IP3R 1) (InsP3R1) (Inositol 1,4,5-trisphosphate-binding protein P400) (Protein PCD-6) (Purkinje cell protein 1) (Type 1 inositol 1,4,5-trisphosphate receptor) (Type 1 InsP3 receptor)	ITPR1	Itpr1 Insp3r Pcd6 Pcp1	22847500	12911000	28288500	20501500	4960600	16220000	11117000	8416600	15941500	21691000	16066000	13950000	17653500	13275500	13031000	12572500
P11930	110959	K13355	GO:0005102	Nucleoside diphosphate-linked moiety X motif 19 (Nudix motif 19) (EC 3.6.1.-) (Androgen-regulated protein RP2) (Testosterone-regulated RP2 protein) (RP2p)	NUD19	Nudt19 D7Rp2e	20928000	22495500	24632500	27926500	19290500	31732000	30548500	26264000	15236000	19524500	19243000	19977000	31079500	25955000	28879000	31482500
P11983	21454	K09493	GO:0000242	T-complex protein 1 subunit alpha (TCP-1-alpha) (CCT-alpha) (Tailless complex polypeptide 1A) (TCP-1-A) (Tailless complex polypeptide 1B) (TCP-1-B)	TCPA	Tcp1 Cct1 Ccta	91912500	95365000	89412000	89144500	75927500	102918500	96401000	78168500	94653500	105315500	106090000	105202000	118785000	106040000	110585000	93158000
P12242	22227	K08769	GO:0002024	Mitochondrial brown fat uncoupling protein 1 (UCP 1) (Solute carrier family 25 member 7) (Thermogenin)	UCP1	Ucp1 Slc25a7 Ucp	3664800000	2082000000	3028300000	3175050000	6081350000	10843500000	10025250000	7327450000	1702750000	2098900000	1727400000	1391800000	7805650000	6747350000	7946250000	8175400000
P12246	20219		GO:0001849	Serum amyloid P-component (SAP)	SAMP	Apcs Ptx2 Sap	0	0	0	0	0	0	0	2344400	0	0	0	0	0	0	0	0
P12382	18641	K00850	GO:0003872	ATP-dependent 6-phosphofructokinase, liver type (ATP-PFK) (PFK-L) (EC 2.7.1.11) (6-phosphofructokinase type B) (Phosphofructo-1-kinase isozyme B) (PFK-B) (Phosphohexokinase)	PFKAL	Pfkl Pfk-l Pfkb	657535000	525645000	611255000	687985000	592100000	971940000	947435000	760345000	686530000	661435000	579855000	638485000	1070400000	883640000	1127100000	1171150000
P12787	12858	K02264	GO:0004129	Cytochrome c oxidase subunit 5A, mitochondrial (Cytochrome c oxidase polypeptide Va)	COX5A	Cox5a	8951000000	9332500000	8952400000	9725300000	7715900000	6351550000	6523050000	8518400000	15382500000	10168000000	8241300000	7969700000	5773050000	6460150000	8110200000	6858050000
P12815	18570		GO:0000139	Programmed cell death protein 6 (ALG-257) (Apoptosis-linked gene 2 protein) (ALG-2) (PMP41)	PDCD6	Pdcd6 Alg2	33017500	29124500	41317000	42162500	17031000	26300500	25072500	26134000	36944500	42863500	37222000	39283000	30601500	31683500	22613500	26015500
P12970	27176	K02936	GO:0000470	60S ribosomal protein L7a (Surfeit locus protein 3)	RL7A	Rpl7a Surf-3 Surf3	102310500	87281000	102081000	120325000	94701000	106955000	84379000	88168500	60256000	93381000	80060500	88793500	125710000	107985000	97814500	108000000
P13516	20249	K00507	GO:0004768	Acyl-CoA desaturase 1 (EC 1.14.19.1) (Delta(9)-desaturase 1) (Delta-9 desaturase 1) (Fatty acid desaturase 1) (Stearoyl-CoA desaturase 1)	ACOD1	Scd1	94515000	137280000	92720500	113800000	131100000	248625000	179810000	266540000	99629500	104755500	75684500	160010000	386610000	289785000	353805000	343400000
P13542	17885	K10352	GO:0000146	Myosin-8 (Myosin heavy chain 8) (Myosin heavy chain, skeletal muscle, perinatal) (MyHC-perinatal)	MYH8	Myh8 Myhsp	206985000	1157450000	0	190030000	1509850000	164610000	325800000	421220000	182435000	0	1158050000	466865000	73022000	380075000	70698000	86993500
P13634	12346	K01672	GO:0004064	Carbonic anhydrase 1 (EC 4.2.1.1) (Carbonate dehydratase I) (Carbonic anhydrase I) (CA-I)	CAH1	Ca1 Car1	170295000	134635000	138500000	159675000	142205000	191435000	146785000	152410000	100355500	94223000	89597500	99675500	146120000	134600000	128635000	122915000
P13707	14555	K00006	GO:0004367	Glycerol-3-phosphate dehydrogenase [NAD(+)], cytoplasmic (GPD-C) (GPDH-C) (EC 1.1.1.8)	GPDA	Gpd1 Gdc-1 Gdc1 Kiaa4010	12403500000	11515500000	12710000000	15242000000	14041500000	24973500000	22518500000	20677500000	11976000000	11345000000	8232150000	10452500000	22677000000	18407500000	23160000000	24009000000
P14069	20200		GO:0001726	Protein S100-A6 (5B10) (Calcyclin) (Prolactin receptor-associated protein) (S100 calcium-binding protein A6)	S10A6	S100a6 Cacy	36420000	35952500	28491500	21789500	36039000	32237000	20429500	28002000	41104500	28216500	40587500	39159500	39240000	42256500	27325000	25664000
P14094	11931	K01540	GO:0001666	Sodium/potassium-transporting ATPase subunit beta-1 (Sodium/potassium-dependent ATPase subunit beta-1)	AT1B1	Atp1b1 Atp4b	20848500	59910000	36340500	36981500	64067000	35558000	39718500	42169500	30324000	28382000	33764500	49646000	31090000	41724000	30701000	32484000
P14106	12260	K03987	GO:0005581	Complement C1q subcomponent subunit B	C1QB	C1qb	0	0	3340900	2476900	0	0	2672200	0	4041000	4112050	5226350	3344800	4899950	4709000	4194000	2307200
P14115	26451	K02900	GO:0002181	60S ribosomal protein L27a (L29)	RL27A	Rpl27a	34852000	39121000	68980000	77430000	44059000	56337000	40036500	32539000	30381000	61245000	36910000	51929500	87250500	69147500	68864000	70048000
P14131	20055	K02960	GO:0000462	40S ribosomal protein S16	RS16	Rps16	50855000	38726000	44774000	54885500	56194000	61582500	55961000	58708000	36412000	47597500	45651500	41791000	67393000	51126000	69235500	66584000
P14142	20528	K07191	GO:0005355	Solute carrier family 2, facilitated glucose transporter member 4 (GT2) (Glucose transporter type 4, insulin-responsive) (GLUT-4)	GLUT4	Slc2a4 Glut-4 Glut4	68937000	55230500	88636500	68446500	64595500	119865000	113540000	82100500	65008000	69616000	60245500	77295500	101305000	111475000	98611500	74076000
P14148	19989	K02937	GO:0000463	60S ribosomal protein L7	RL7	Rpl7	117630000	106110000	147540000	168385000	127590000	160805000	126190000	124860000	90156500	143140000	106220000	117400000	191320000	145180000	135055000	167770000
P14152	17449	K00025	GO:0005739	Malate dehydrogenase, cytoplasmic (EC 1.1.1.37) (Cytosolic malate dehydrogenase)	MDHC	Mdh1 Mor2	2949550000	3360450000	2862450000	3011350000	2579100000	2546700000	2577300000	2665300000	3805450000	3299600000	3035750000	3586050000	3161550000	2803150000	2837500000	3006150000
P14206	16785	K02998	GO:0000028	40S ribosomal protein SA (37 kDa laminin receptor precursor) (37LRP) (37 kDa oncofetal antigen) (37/67 kDa laminin receptor) (LRP/LR) (67 kDa laminin receptor) (67LR) (Laminin receptor 1) (LamR) (Laminin-binding protein precursor p40) (LBP/p40) (OFA/iLRP)	RSSA	Rpsa Lamr1 P40-8	564920000	576090000	706310000	731005000	467115000	757355000	682800000	603565000	542935000	588825000	520030000	588225000	827840000	702605000	687345000	644050000
P14211	12317	K08057	GO:0000122	Calreticulin (CRP55) (Calregulin) (Endoplasmic reticulum resident protein 60) (ERp60) (HACBP)	CALR	Calr	548960000	619580000	580705000	582425000	591540000	660470000	690525000	642990000	808200000	715220000	682250000	700840000	706110000	723775000	683195000	647125000
P14220	14934	K06575	GO:0005887	Glycophorin-A (CD antigen CD235a)	GLPA	Gypa	0	0	0	0	0	0	0	0	0	0	0	0	0	0	0	3870200
P14231	11932	K01540	GO:0001671	Sodium/potassium-transporting ATPase subunit beta-2 (Adhesion molecule in glia) (AMOG) (Sodium/potassium-dependent ATPase subunit beta-2)	AT1B2	Atp1b2	0	0	0	0	0	0	0	0	0	0	0	0	0	4754600	0	0
P14434	14960	K06752	GO:0005764	H-2 class II histocompatibility antigen, A-B alpha chain (IAalpha)	HA2B	H2-Aa	0	0	0	0	0	0	0	0	0	0	0	0	0	0	0	1387400
P14483	14961	K06752	GO:0002344	H-2 class II histocompatibility antigen, A beta chain	HB2A	H2-Ab1 H2-iabeta	0	0	0	0	0	0	0	0	12769500	6338350	15225500	6984500	6651250	11221000	4670700	3897700
P14602	15507	K04455	GO:0000502	Heat shock protein beta-1 (HspB1) (Growth-related 25 kDa protein) (Heat shock 25 kDa protein) (HSP 25) (Heat shock 27 kDa protein) (HSP 27) (p25)	HSPB1	Hspb1 Hsp25 Hsp27	367525000	821575000	277115000	347065000	1289150000	683645000	751990000	916470000	576840000	349315000	600335000	572315000	507320000	827520000	594245000	661630000
P14685	22123	K03033	GO:0000502	26S proteasome non-ATPase regulatory subunit 3 (26S proteasome regulatory subunit RPN3) (26S proteasome regulatory subunit S3) (Proteasome subunit p58) (Transplantation antigen P91A) (Tum-P91A antigen)	PSMD3	Psmd3 P91a Tstap91a	40040500	36077500	38956000	42812500	37104500	40718000	37927500	38893500	31536500	39279500	41853000	35971000	46371000	43679000	42339000	38850000
P14733	16906	K07611	GO:0005198	Lamin-B1	LMNB1	Lmnb1	219540000	186380000	171750000	173660000	123875000	128445000	113490000	128200000	199015000	164635000	198000000	160065000	143980000	129065000	108670000	99375500
P14824	11749	K17094	GO:0005509	Annexin A6 (67 kDa calelectrin) (Annexin VI) (Annexin-6) (Calphobindin-II) (CPB-II) (Chromobindin-20) (Lipocortin VI) (Protein III) (p68) (p70)	ANXA6	Anxa6 Anx6	947060000	1093000000	1127100000	1116450000	989165000	1054700000	996850000	946560000	1652950000	1588000000	1593400000	1928700000	1621100000	1509050000	1254600000	1359550000
P14869	11837	K02941	GO:0003735	60S acidic ribosomal protein P0 (60S ribosomal protein L10E)	RLA0	Rplp0 Arbp	210020000	217550000	277925000	333480000	209870000	339825000	334835000	296625000	163585000	255745000	174045000	207430000	347335000	314020000	323205000	283355000
P14873	17755	K10429	GO:0001578	Microtubule-associated protein 1B (MAP-1B) (MAP1(X)) (MAP1.2) [Cleaved into: MAP1B heavy chain; MAP1 light chain LC1]	MAP1B	Map1b Mtap1b Mtap5	0	0	0	0	0	0	0	0	0	0	0	3958700	0	4895900	3922000	0
P14901	15368	K00510	GO:0001525	Heme oxygenase 1 (HO-1) (EC 1.14.14.18) (P32 protein)	HMOX1	Hmox1	0	0	0	0	0	0	0	0	0	0	0	0	0	0	0	1825300
P15089	12873	K08780	GO:0002002	Mast cell carboxypeptidase A (MC-CPA) (EC 3.4.17.1) (Carboxypeptidase A3)	CBPA3	Cpa3	17791500	15964500	15295000	13255000	40778500	13696000	8446250	10870900	7042600	14162000	8643900	20373000	9847450	18143000	6420600	6985650
P15105	14645	K01915	GO:0000287	Glutamine synthetase (GS) (EC 6.3.1.2) (Glutamate decarboxylase) (EC 4.1.1.15) (Glutamate--ammonia ligase)	GLNA	Glul Glns	1300300000	1252850000	1624600000	1668050000	1508700000	2742500000	2575000000	2306600000	1612700000	1392700000	1042650000	1377900000	3060300000	2450150000	3035750000	3386300000
P15208	16337	K04527	GO:0000187	Insulin receptor (IR) (EC 2.7.10.1) (CD antigen CD220) [Cleaved into: Insulin receptor subunit alpha; Insulin receptor subunit beta]	INSR	Insr	0	0	0	0	0	6252500	0	0	0	0	0	0	0	0	0	0
P15306	21824	K03907	GO:0004888	Thrombomodulin (TM) (Fetomodulin) (CD antigen CD141)	TRBM	Thbd	0	0	0	0	0	0	0	0	0	0	0	0	0	0	0	3553900
P15327	12183	K01837	GO:0004082	Bisphosphoglycerate mutase (BPGM) (EC 5.4.2.4) (2,3-bisphosphoglycerate mutase, erythrocyte) (2,3-bisphosphoglycerate synthase) (EC 5.4.2.11) (BPG-dependent PGAM)	PMGE	Bpgm	48257500	66690000	46750500	58683000	76677500	77241000	61174500	61004000	57035000	61949000	52867000	63805000	100059500	89822500	96516500	81812500
P15532	18102	K00940	GO:0000287	Nucleoside diphosphate kinase A (NDK A) (NDP kinase A) (EC 2.7.4.6) (Metastasis inhibition factor NM23) (NDPK-A) (Tumor metastatic process-associated protein) (nm23-M1)	NDKA	Nme1 Nm23	46887000	52754000	47195000	59892000	54529500	66433000	62780000	64359000	77534000	55764000	41694500	57634000	79662500	81679500	79107000	84809500
P15626	14863	K00799	GO:0004364	Glutathione S-transferase Mu 2 (EC 2.5.1.18) (GST 5-5) (GST class-mu 2) (Glutathione S-transferase pmGT2)	GSTM2	Gstm2	141765000	193425000	220920000	209235000	115670000	86035500	87956500	105865000	265230000	243790000	200605000	309950000	118665000	116845000	92101000	99267000
P15864	50708	K11275	GO:0000122	Histone H1.2 (H1 VAR.1) (H1c)	H12	Hist1h1c H1f2	629135000	321785000	562895000	813050000	627880000	279660000	188305000	439155000	482245000	719250000	304285000	453565000	435230000	609455000	208145000	595165000
P16015	12350	K01672	GO:0004089	Carbonic anhydrase 3 (EC 4.2.1.1) (Carbonate dehydratase III) (Carbonic anhydrase III) (CA-III)	CAH3	Ca3 Car3	23362000000	18709500000	21885000000	21204500000	8858050000	4716750000	4034000000	6799850000	14135500000	11773500000	12976500000	13381000000	4892550000	6816900000	3248400000	3262950000
P16045	16852	K06830	GO:0002317	Galectin-1 (Gal-1) (14 kDa lectin) (Beta-galactoside-binding lectin L-14-I) (Galaptin) (Lactose-binding lectin 1) (Lectin galactoside-binding soluble 1) (S-Lac lectin 1)	LEG1	Lgals1 Gbp	1522550000	2224800000	2272000000	2310250000	1369750000	933835000	811360000	1452150000	3554700000	2947800000	2009000000	2796300000	1707200000	1918950000	1686250000	1691100000
P16125	16832	K00016	GO:0004457	L-lactate dehydrogenase B chain (LDH-B) (EC 1.1.1.27) (LDH heart subunit) (LDH-H)	LDHB	Ldhb Ldh-2 Ldh2	1406950000	1177600000	1278950000	1506950000	1172000000	1697050000	1659000000	1406700000	1719900000	1521700000	1490100000	1570850000	1558450000	1488850000	1593350000	1683150000
P16330	12799	K01121	GO:0000226	2',3'-cyclic-nucleotide 3'-phosphodiesterase (CNP) (CNPase) (EC 3.1.4.37)	CN37	Cnp Cnp1	0	6445350	22798500	6837600	0	12467000	0	0	0	6329850	7068000	38716500	8452800	6085500	0	5922500
P16332	17850	K01847	GO:0003924	Methylmalonyl-CoA mutase, mitochondrial (MCM) (EC 5.4.99.2) (Methylmalonyl-CoA isomerase)	MUTA	Mut	695385000	546075000	908405000	841320000	401275000	696755000	652290000	528085000	650470000	736065000	527855000	608705000	545080000	468950000	510695000	577350000
P16406	13809	K11141	GO:0001525	Glutamyl aminopeptidase (EAP) (EC 3.4.11.7) (Aminopeptidase A) (AP-A) (BP-1/6C3 antigen) (CD antigen CD249)	AMPE	Enpep	14798500	17523000	17228500	15472000	24586500	13013000	15133500	18020000	24016000	19924000	19177000	25275000	17259000	21701500	13829000	13658500
P17047	16784	K06528	GO:0005615	Lysosome-associated membrane glycoprotein 2 (LAMP-2) (Lysosome-associated membrane protein 2) (CD107 antigen-like family member B) (Lysosomal membrane glycoprotein type B) (LGP-B) (CD antigen CD107b)	LAMP2	Lamp2 Lamp-2	12237000	11821000	11631500	11605000	14809500	12892000	15523500	17779000	13892000	11128000	12899500	11165000	17956500	19729500	19463500	19167000
P17095	111241	K09282	GO:0001077	High mobility group protein HMG-I/HMG-Y (HMG-I(Y)) (High mobility group AT-hook protein 1) (High mobility group protein A1)	HMGA1	Hmga1 Hmgi Hmgiy	0	0	0	8452200	6728200	0	0	4222400	0	6585300	0	0	0	6880400	0	6464600
P17182	13806	K01689	GO:0000015	Alpha-enolase (EC 4.2.1.11) (2-phospho-D-glycerate hydro-lyase) (Enolase 1) (Non-neural enolase) (NNE)	ENOA	Eno1 Eno-1	11119500000	11687000000	10657000000	12332500000	11823000000	18252500000	18106000000	16212500000	11828000000	11396500000	9470700000	9344850000	15980000000	15476500000	17794000000	18963000000
P17426	11771	K11824	GO:0005905	AP-2 complex subunit alpha-1 (100 kDa coated vesicle protein A) (Adaptor protein complex AP-2 subunit alpha-1) (Adaptor-related protein complex 2 subunit alpha-1) (Alpha-adaptin A) (Alpha1-adaptin) (Clathrin assembly protein complex 2 alpha-A large chain) (Plasma membrane adaptor HA2/AP2 adaptin alpha A subunit)	AP2A1	Ap2a1 Adtaa Clapa1	0	0	6414450	5990800	0	0	0	0	6272400	0	6855400	12235000	0	0	0	0
P17427	11772	K11824	GO:0006886	AP-2 complex subunit alpha-2 (100 kDa coated vesicle protein C) (Adaptor protein complex AP-2 subunit alpha-2) (Adaptor-related protein complex 2 subunit alpha-2) (Alpha-adaptin C) (Alpha2-adaptin) (Clathrin assembly protein complex 2 alpha-C large chain) (Plasma membrane adaptor HA2/AP2 adaptin alpha C subunit)	AP2A2	Ap2a2 Adtab	39182500	32724000	33050000	34697500	31297500	41756000	39968500	32695000	26034000	34819000	37027000	41012500	40412000	38091000	33609500	37125000
P17439	14466	K01201	GO:0004348	Glucosylceramidase (EC 3.2.1.45) (Acid beta-glucosidase) (Beta-glucocerebrosidase) (D-glucosyl-N-acylsphingosine glucohydrolase)	GLCM	Gba	6598500	0	5197500	5514350	0	0	0	0	5547900	4898200	6213800	5522400	8769250	10089000	8394800	8973200
P17563	20341	K17285	GO:0001650	Methanethiol oxidase (MTO) (EC 1.8.3.4) (56 kDa selenium-binding protein) (SBP56) (SP56) (Selenium-binding protein 1)	SBP1	Selenbp1 Lpsb	631430000	505920000	568500000	624760000	308570000	232335000	198360000	238475000	984785000	788755000	689770000	827605000	301680000	294380000	239920000	287525000
P17665	12867	K02272	GO:0004129	Cytochrome c oxidase subunit 7C, mitochondrial (Cytochrome c oxidase polypeptide VIIc)	COX7C	Cox7c Cox7c1	522685000	364800000	493845000	392365000	263710000	440440000	435440000	370730000	491455000	494195000	545030000	366080000	359295000	305050000	433815000	378500000
P17710	15275		GO:0001678	Hexokinase-1 (EC 2.7.1.1) (Hexokinase type I) (HK I) (Hexokinase, tumor isozyme)	HXK1	Hk1	42552500	33125000	53608500	41395500	48705500	72528500	67318000	48417500	23564500	22974000	21106000	25308000	49253000	47300500	37599000	42282000
P17742	268373	K03767	GO:0000413	Peptidyl-prolyl cis-trans isomerase A (PPIase A) (EC 5.2.1.8) (Cyclophilin A) (Cyclosporin A-binding protein) (Rotamase A) (SP18) [Cleaved into: Peptidyl-prolyl cis-trans isomerase A, N-terminally processed]	PPIA	Ppia	1347600000	1726800000	2004150000	1856350000	1717400000	2414050000	2220200000	2344700000	2277950000	2053900000	1440150000	1744400000	2556300000	2508350000	2773700000	2639800000
P17751	21991	K01803	GO:0004807	Triosephosphate isomerase (TIM) (EC 5.3.1.1) (Triose-phosphate isomerase)	TPIS	Tpi1 Tpi	2038200000	5464500000	1875800000	2425300000	5190850000	2402400000	2814850000	3160200000	3202200000	2098700000	2934900000	3543150000	2195300000	2828100000	2201650000	2269300000
P17897	17110	K13915	GO:0000137	Lysozyme C-1 (EC 3.2.1.17) (1,4-beta-N-acetylmuramidase C) (Lysozyme C type P)	LYZ1	Lyz1 Lzp-s	0	0	0	0	0	0	0	0	5475200	0	0	0	0	0	0	0
P18419	20941		GO:0005615	Seminal vesicle secretory protein 4 (Seminal vesicle protein 2) (Seminal vesicle secretory protein IV) (SVS IV)	SVS4	Svs4 Svp2	0	0	0	80922500	24479500	0	0	0	0	0	0	0	0	0	0	0
P18760	12631	K05765	GO:0000281	Cofilin-1 (Cofilin, non-muscle isoform)	COF1	Cfl1	361535000	322770000	442735000	384750000	308825000	343860000	370225000	366120000	389180000	480175000	455805000	459605000	447910000	429545000	414515000	392435000
P18872	14681	K04534	GO:0003924	Guanine nucleotide-binding protein G(o) subunit alpha	GNAO	Gnao1 Gna0 Gnao	34959500	21890500	46906500	33440500	14167000	27880500	22448500	19523000	26464000	33285000	19615500	22609500	23214500	18582000	19794000	20362500
P19096	14104	K00665	GO:0004312	Fatty acid synthase (EC 2.3.1.85) [Includes: [Acyl-carrier-protein] S-acetyltransferase (EC 2.3.1.38); [Acyl-carrier-protein] S-malonyltransferase (EC 2.3.1.39); 3-oxoacyl-[acyl-carrier-protein] synthase (EC 2.3.1.41); 3-oxoacyl-[acyl-carrier-protein] reductase (EC 1.1.1.100); 3-hydroxyacyl-[acyl-carrier-protein] dehydratase (EC 4.2.1.59); Enoyl-[acyl-carrier-protein] reductase (EC 1.3.1.39); Ole…	FAS	Fasn	29934500000	41550500000	32907500000	43877000000	42283500000	69794000000	59821500000	61599000000	18210500000	24234500000	15693000000	30404000000	75186500000	60964000000	77917000000	76961000000
P19157	14870	K00799	GO:0000302	Glutathione S-transferase P 1 (Gst P1) (EC 2.5.1.18) (GST YF-YF) (GST class-pi) (GST-piB) (Preadipocyte growth factor)	GSTP1	Gstp1 Gstpib	408405000	574050000	548605000	578280000	493675000	402205000	409360000	398650000	534435000	565945000	521185000	700670000	464040000	505340000	441735000	460210000
P19253	22121	K02872	GO:0003729	60S ribosomal protein L13a (Transplantation antigen P198) (Tum-P198 antigen)	RL13A	Rpl13a P198 Tstap198-7	53220000	42268000	47028500	54969000	48574500	56946500	43796500	47960500	36391000	42703500	40350000	40343500	68284500	45177000	44903500	55324500
P19324	12406	K09501	GO:0003433	Serpin H1 (47 kDa heat shock protein) (Collagen-binding protein) (Colligin) (Serine protease inhibitor J6)	SERPH	Serpinh1 Cbp1 Hsp47	252740000	332745000	408130000	372950000	352575000	393675000	358375000	357330000	380285000	641630000	491545000	591370000	527555000	594755000	528295000	409920000
P19783	12857	K02263	GO:0004129	Cytochrome c oxidase subunit 4 isoform 1, mitochondrial (Cytochrome c oxidase polypeptide IV) (Cytochrome c oxidase subunit IV isoform 1) (COX IV-1)	COX41	Cox4i1 Cox4 Cox4a	7475250000	5283750000	7171400000	6360350000	2885500000	5285200000	4620600000	4150450000	7876250000	6742400000	6185050000	6519300000	4607650000	3693200000	4306700000	4703800000
P20029	14828	K09490	GO:0005524	Endoplasmic reticulum chaperone BiP (EC 3.6.4.10) (78 kDa glucose-regulated protein) (GRP-78) (Binding-immunoglobulin protein) (BiP) (Heat shock protein 70 family protein 5) (HSP70 family protein 5) (Heat shock protein family A member 5) (Immunoglobulin heavy chain-binding protein)	BIP	Hspa5 Grp78	1091300000	1152850000	1140350000	1236150000	925065000	1008045000	1065650000	1078400000	1358400000	1286000000	1146300000	1300200000	1196950000	1155550000	1102950000	1014900000
P20060	15212	K12373	GO:0001501	Beta-hexosaminidase subunit beta (EC 3.2.1.52) (Beta-N-acetylhexosaminidase subunit beta) (Hexosaminidase subunit B) (N-acetyl-beta-glucosaminidase subunit beta)	HEXB	Hexb	0	0	0	0	0	0	0	0	0	0	0	0	0	0	0	4141100
P20065	19241	K05764	GO:0001649	Thymosin beta-4 (T beta 4) [Cleaved into: Hematopoietic system regulatory peptide (Seraspenide)]	TYB4	Tmsb4x Ptmb4 Tmsb4	684475000	796645000	518285000	756445000	1047850000	413365000	518435000	742770000	1010700000	904870000	714115000	696485000	531960000	772400000	748005000	658615000
P20108	11757	K20011	GO:0001893	Thioredoxin-dependent peroxide reductase, mitochondrial (EC 1.11.1.15) (Antioxidant protein 1) (AOP-1) (PRX III) (Perioredoxin-3) (Protein MER5)	PRDX3	Prdx3 Aop1 Mer5	1594600000	1172050000	1634950000	1435650000	1116300000	1692500000	1690750000	1481450000	1856700000	1969950000	1828300000	1536900000	1982050000	1629300000	1900900000	2040250000
P20152	22352	K07606	GO:0003725	Vimentin	VIME	Vim	3290700000	3025500000	1566100000	3228750000	2275000000	2085400000	1753100000	2243400000	3080150000	3619750000	2875200000	1962400000	2915050000	3501200000	2811650000	3299150000
P20801	21925	K12042	GO:0003009	Troponin C, skeletal muscle (STNC)	TNNC2	Tnnc2 Tncs	267655000	2098600000	4558950	125445000	1987750000	101262000	337085000	679680000	223170000	15896800	653155000	552600000	44207000	394030000	50218000	105230000
P20918	18815	K01315	GO:0004175	Plasminogen (EC 3.4.21.7) [Cleaved into: Plasmin heavy chain A; Activation peptide; Angiostatin; Plasmin heavy chain A, short form; Plasmin light chain B]	PLMN	Plg	87312500	91700000	113760000	87826000	108105000	91126500	89028500	93746500	93980000	107294000	100610500	147480000	123420000	117160000	99507000	95042500
P21107	59069	K09290	GO:0001725	Tropomyosin alpha-3 chain	TPM3	Tpm3	250180000	675040000	113105000	170550000	1035295000	175265000	224505000	522800000	460725000	195075000	556145000	776525000	161800000	365785000	328510000	238535000
P21126	100169864		GO:0005634	Ubiquitin-like protein 4A (Ubiquitin-like protein GDX)	UBL4A	Ubl4a Gdx Ubl4	8421600	9141900	6321800	6988200	8379400	0	0	8411500	8469500	7487550	6380300	6769850	6412800	8364750	7770900	6780600
P21278	14672	K04635	GO:0001501	Guanine nucleotide-binding protein subunit alpha-11 (G alpha-11) (G-protein subunit alpha-11)	GNA11	Gna11 Gna-11	66435500	32222500	58880500	44297000	19062500	31000500	27382000	24973500	49182000	50964000	50944000	45915500	28934000	29781000	26571500	31482000
P21279	14682	K04634	GO:0001501	Guanine nucleotide-binding protein G(q) subunit alpha (Guanine nucleotide-binding protein alpha-q)	GNAQ	Gnaq	40739000	28091500	54092500	36471500	20310000	29248500	25643000	24535500	40922000	53615000	36544000	49101500	31267000	29465000	22828500	27447000
P21300	11997	K00011	GO:0004032	Aldose reductase-related protein 1 (EC 1.1.1.21) (Aldehyde reductase) (AR) (Aldo-keto reductase family 1 member B7) (MVDP) (Vas deferens androgen-dependent protein)	ALD1	Akr1b7 Avdp	33000500	26952000	28970500	28085500	25099000	31655000	27167000	28592000	28143000	29378000	0	24723000	34309500	31129500	31492000	32651500
P21460	13010	K13899	GO:0001540	Cystatin-C (Cystatin-3)	CYTC	Cst3	19029500	18687000	14586500	12166000	16272000	15129000	14936000	12872000	22763500	17472500	18366000	16601000	11583500	11640500	15027000	13425000
P21550	13808	K01689	GO:0000015	Beta-enolase (EC 4.2.1.11) (2-phospho-D-glycerate hydro-lyase) (Enolase 3) (Muscle-specific enolase) (MSE) (Skeletal muscle enolase)	ENOB	Eno3 Eno-3	515715000	4595050000	5946600	372375000	4773150000	419145000	1059050000	1241800000	728665000	27303500	1373000000	1327200000	181630000	922290000	130075000	270735000
P21614	14473	K12258	GO:0003779	Vitamin D-binding protein (DBP) (VDB) (Gc-globulin) (Group-specific component)	VTDB	Gc	297775000	431725000	346555000	357770000	466425000	260595000	316790000	327265000	406710000	420685000	396065000	630155000	331960000	437535000	294110000	283120000
P21619	16907	K07611	GO:0005198	Lamin-B2	LMNB2	Lmnb2	93705000	74531500	78955500	75648000	38157000	49122000	39143500	45890500	84574500	54329000	69854500	53169500	44588500	37017000	37834000	37770500
P21981	21817	K05625	GO:0001974	Protein-glutamine gamma-glutamyltransferase 2 (EC 2.3.2.13) (Tissue transglutaminase) (Transglutaminase C) (TG(C)) (TGC) (TGase C) (Transglutaminase-2) (TGase-2)	TGM2	Tgm2	192780000	162915000	218090000	168370000	120870000	149480000	129315000	132795000	133735000	164625000	201340000	165440000	192105000	155705000	151250000	130995000
P22599	20701	K03984	GO:0001701	Alpha-1-antitrypsin 1-2 (AAT) (Alpha-1 protease inhibitor 2) (Alpha-1-antiproteinase) (Serine protease inhibitor 1-2) (Serine protease inhibitor A1b) (Serpin A1b)	A1AT2	Serpina1b Aat2 Dom2 Spi1-2	248985000	276200000	222285000	245705000	375525000	235525000	293200000	253590000	264280000	305380000	318225000	444570000	323005000	490935000	343040000	346170000
P22907	15288	K01749	GO:0004418	Porphobilinogen deaminase (PBG-D) (EC 2.5.1.61) (Hydroxymethylbilane synthase) (HMBS) (Pre-uroporphyrinogen synthase)	HEM3	Hmbs Uros1	22292000	35493000	57731500	48923000	32628500	28921500	36857500	26432000	22356500	38490000	17972000	30878500	27710500	35328000	32199000	29460500
P23116	13669	K03254	GO:0001732	Eukaryotic translation initiation factor 3 subunit A (eIF3a) (Centrosomin) (Eukaryotic translation initiation factor 3 subunit 10) (eIF-3-theta) (eIF3 p167) (eIF3 p180) (eIF3 p185) (p162)	EIF3A	Eif3a Csma Eif3 Eif3s10	37541000	40599500	13041000	36234500	37343500	29596000	37112500	14944500	15452500	32483000	32993500	12731500	26722500	22723500	38548000	23602000
P23242	14609	K07372	GO:0001649	Gap junction alpha-1 protein (Connexin-43) (Cx43) (Gap junction 43 kDa heart protein)	CXA1	Gja1 Cxn-43	30717000	23086500	26111000	18749500	20128500	27178500	21867500	19823500	7683300	0	6076000	6773750	16388500	8269050	19918500	15589500
P23591	22122	K02377	GO:0019673	GDP-L-fucose synthase (EC 1.1.1.271) (GDP-4-keto-6-deoxy-D-mannose-3,5-epimerase-4-reductase) (Protein FX) (Red cell NADP(H)-binding protein) (Transplantation antigen P35B) (Tum-P35B antigen)	FCL	Tsta3 P35b Tstap35b	5169600	6522350	7413850	8208000	0	6127950	9257650	10782000	7845950	11582500	0	7576300	6946900	8554650	7149350	7595650
P23780	12091	K12309	GO:0004565	Beta-galactosidase (EC 3.2.1.23) (Acid beta-galactosidase) (Lactase)	BGAL	Glb1 Bgl Glb-1	0	0	0	0	0	0	0	0	0	0	0	0	0	0	0	2585900
P23927	12955	K09542	GO:0001540	Alpha-crystallin B chain (Alpha(B)-crystallin) (P23)	CRYAB	Cryab Crya2	49066500	434005000	0	25328500	624575000	70050500	132845000	332575000	128875000	8898350	455550000	271370000	69130000	341985000	52113000	90407000
P23953	13884	K01044	GO:0005615	Carboxylesterase 1C (EC 3.1.1.1) (Liver carboxylesterase N) (Lung surfactant convertase) (PES-N)	EST1C	Ces1c Es1	307755000	324580000	263395000	272400000	457985000	304640000	337890000	313775000	229155000	274610000	318115000	360770000	297185000	320880000	278130000	263545000
P24270	12359	K03781	GO:0000302	Catalase (EC 1.11.1.6)	CATA	Cat Cas-1 Cas1	327630000	376085000	312250000	368735000	432855000	605310000	502215000	556195000	436230000	460355000	393575000	533155000	602630000	603695000	536965000	539360000
P24369	19035	K03768	GO:0000413	Peptidyl-prolyl cis-trans isomerase B (PPIase B) (EC 5.2.1.8) (CYP-S1) (Cyclophilin B) (Rotamase B) (S-cyclophilin) (SCYLP)	PPIB	Ppib	49256500	52495000	61229000	62080500	52554500	64284500	63815000	60232000	42936000	65178000	57242000	62580500	69365000	66843000	71923000	52452000
P24472	14860	K00799	GO:0004364	Glutathione S-transferase A4 (EC 2.5.1.18) (GST A4-4) (GSTA4-4) (GST class-alpha member 4) (Glutathione S-transferase 5.7) (GST 5.7)	GSTA4	Gsta4 Gsta	249785000	213145000	203940000	253320000	105289500	144235000	148105000	143160000	124965000	123015000	102869000	117525000	96247500	80248000	102246500	100955500
P24527	16993	K01254	GO:0004177	Leukotriene A-4 hydrolase (LTA-4 hydrolase) (EC 3.3.2.6) (Leukotriene A(4) hydrolase)	LKHA4	Lta4h	106060000	73641000	80768500	86253000	77804000	75756000	67021500	69721500	136915000	110810000	117705000	111305000	99495500	90674500	89400500	92262000
P24529	21823	K00501	GO:0001666	Tyrosine 3-monooxygenase (EC 1.14.16.2) (Tyrosine 3-hydroxylase) (TH)	TY3H	Th	8656000	0	9177050	7507050	5758000	10616200	14381500	7141850	7238450	8367800	7343000	7042700	12443000	13753000	9085100	11291950
P24547	23918	K00088	GO:0000166	Inosine-5'-monophosphate dehydrogenase 2 (IMP dehydrogenase 2) (IMPD 2) (IMPDH 2) (EC 1.1.1.205) (IMPDH-II)	IMDH2	Impdh2	0	0	0	0	0	0	8274400	0	0	0	0	0	0	0	0	9508900
P24549	11668	K07249	GO:0001523	Retinal dehydrogenase 1 (RALDH 1) (RalDH1) (EC 1.2.1.-) (EC 1.2.1.36) (ALDH-E1) (ALHDII) (Aldehyde dehydrogenase family 1 member A1) (Aldehyde dehydrogenase, cytosolic)	AL1A1	Aldh1a1 Ahd-2 Ahd2 Aldh1	19441500	19615000	11968000	13997000	20157500	16628000	13045000	15902500	11143500	12900000	15733000	21755000	12166000	12623000	14983000	12729000
P24668	17113	K10089	GO:0005537	Cation-dependent mannose-6-phosphate receptor (CD Man-6-P receptor) (CD-MPR) (46 kDa mannose 6-phosphate receptor) (MPR 46)	MPRD	M6pr 46mpr	34785500	42699500	37235500	35172000	49526500	36183000	41139000	51809500	47190000	41206500	31456000	35606000	37695500	45027500	47755000	43186500
P25444	16898	K02981	GO:0000028	40S ribosomal protein S2 (40S ribosomal protein S4) (Protein LLRep3)	RS2	Rps2 Llrep3 Rps4	133910000	116970000	139835000	156940000	117925000	171920000	140630000	134880000	91766000	140075000	108320000	115360000	190085000	142445000	157720000	149360000
P25962	11556	K04143	GO:0002024	Beta-3 adrenergic receptor (Beta-3 adrenoreceptor) (Beta-3 adrenoceptor)	ADRB3	Adrb3 Adrb3r B3bar	0	0	0	0	0	0	0	0	0	0	0	0	0	0	953270	0
P26039	21894	K06271	GO:0001726	Talin-1	TLN1	Tln1 Tln	632875000	560105000	801170000	648645000	408675000	583060000	509115000	453970000	588065000	768155000	650810000	675815000	648110000	572590000	560640000	501380000
P26041	17698	K05763	GO:0001771	Moesin (Membrane-organizing extension spike protein)	MOES	Msn	597170000	422560000	535290000	479295000	400300000	515180000	452250000	406720000	496160000	585280000	589425000	515075000	554115000	492350000	480315000	474510000
P26043	19684	K05762	GO:0001726	Radixin (ESP10)	RADI	Rdx	83107500	78525000	74597500	78798000	84911500	97442500	99508500	77732000	68073000	72538500	86242500	73358000	82740500	83184500	88106000	85959500
P26231	12385	K05691	GO:0001541	Catenin alpha-1 (102 kDa cadherin-associated protein) (Alpha E-catenin) (CAP102)	CTNA1	Ctnna1 Catna1	65995000	67108500	84093500	67878000	54340500	61341500	57640500	44696500	50802500	92032500	51184000	67281000	50728000	58721500	59042500	58333500
P26323	14247	K09436	GO:0000978	Friend leukemia integration 1 transcription factor (Retroviral integration site protein Fli-1)	FLI1	Fli1 Fli-1	0	0	0	0	0	0	0	0	0	0	0	0	2687800	0	0	0
P26350	19231	K13784	GO:0005654	Prothymosin alpha [Cleaved into: Prothymosin alpha, N-terminally processed; Thymosin alpha]	PTMA	Ptma	119550000	60306000	16966500	63951500	102450000	49129000	53056500	91361500	163850000	71163000	88758000	62018500	45132000	42135500	83674500	64495500
P26443	14661	K00261	GO:0004352	Glutamate dehydrogenase 1, mitochondrial (GDH 1) (EC 1.4.1.3)	DHE3	Glud1 Glud	907350000	568710000	862915000	866175000	478420000	768630000	745355000	657370000	888870000	905730000	800205000	774980000	751925000	575850000	703340000	748185000
P26516	17463	K03038	GO:0000502	26S proteasome non-ATPase regulatory subunit 7 (26S proteasome regulatory subunit RPN8) (26S proteasome regulatory subunit S12) (Mov34 protein) (Proteasome subunit p40)	PSMD7	Psmd7 Mov-34 Mov34	45847000	56382500	52836500	60293000	55490000	61913000	62901500	58627000	44682500	64765500	46339500	58150000	69434000	69276500	68246000	60483000
P26645	17118	K12561	GO:0005080	Myristoylated alanine-rich C-kinase substrate (MARCKS)	MARCS	Marcks Macs	50474000	38207000	22550000	34968000	74395000	26543500	29257000	44792500	60194000	29708000	41248000	28697500	28777000	40988500	41014000	30728500
P26883	14225	K09568	GO:0000413	Peptidyl-prolyl cis-trans isomerase FKBP1A (PPIase FKBP1A) (EC 5.2.1.8) (12 kDa FK506-binding protein) (12 kDa FKBP) (FKBP-12) (Calstabin-1) (FK506-binding protein 1A) (FKBP-1A) (Immunophilin FKBP12) (Rotamase)	FKB1A	Fkbp1a Fkbp1	133490000	200940000	108950000	111870000	153140000	100429500	89794000	111015000	160330000	143145000	130665000	150865000	93959000	98541000	87642000	90450500
P27005	20201	K21127	GO:0002523	Protein S100-A8 (Calgranulin-A) (Chemotactic cytokine CP-10) (Leukocyte L1 complex light chain) (Migration inhibitory factor-related protein 8) (MRP-8) (p8) (Pro-inflammatory S100 cytokine) (S100 calcium-binding protein A8)	S10A8	S100a8 Caga Mrp8	9640300	0	7287600	11595950	9269300	6686500	12417000	7804500	8677700	9368700	0	13532000	7512800	9439800	10154850	7114050
P27546	17758	K10431	GO:0000226	Microtubule-associated protein 4 (MAP-4)	MAP4	Map4 Mtap4	109075000	73812000	77398000	101103000	213055000	52936000	43353500	146660000	97657000	107440000	117805000	93479500	75556000	135800000	116375000	109015000
P27573	17528	K06770	GO:0005764	Myelin protein P0 (Myelin peripheral protein) (MPP) (Myelin protein zero)	MYP0	Mpz P0	7902750	96782000	280175000	8151100	163030000	158690000	9412000	23644000	16557000	58375000	192040000	538965000	7270550	13961000	18602000	46024000
P27601	14674	K04639	GO:0001525	Guanine nucleotide-binding protein subunit alpha-13 (G alpha-13) (G-protein subunit alpha-13)	GNA13	Gna13 Gna-13	11093000	12034000	18092000	16575000	7837300	11197500	10018100	7459650	8373600	15285000	8543850	10319450	12535500	8596750	9055950	9089200
P27612	18786	K14018	GO:0005634	Phospholipase A-2-activating protein (PLA2P) (PLAP)	PLAP	Plaa Plap	22959500	23766000	24378000	21422500	20714000	21047000	19115500	18567000	16683000	21919000	17483500	19692500	23303000	18638000	16519500	19229000
P27659	27367	K02925	GO:0000027	60S ribosomal protein L3 (J1 protein)	RL3	Rpl3	106305000	97783000	133315000	145705000	108830000	144705000	115995000	110735000	80872000	128525000	94692500	113580000	160095000	145735000	140965000	145000000
P27773	14827	K08056	GO:0001669	Protein disulfide-isomerase A3 (EC 5.3.4.1) (58 kDa glucose-regulated protein) (58 kDa microsomal protein) (p58) (Disulfide isomerase ER-60) (Endoplasmic reticulum resident protein 57) (ER protein 57) (ERp57) (Endoplasmic reticulum resident protein 60) (ER protein 60) (ERp60)	PDIA3	Pdia3 Erp Erp60 Grp58	713390000	896575000	838885000	823645000	851250000	826455000	792310000	951415000	1177700000	954470000	760965000	864430000	916960000	1080800000	1031150000	803620000
P28063	16913	K02740	GO:0000502	Proteasome subunit beta type-8 (EC 3.4.25.1) (Low molecular mass protein 7) (Macropain subunit C13) (Multicatalytic endopeptidase complex subunit C13) (Proteasome component C13) (Proteasome subunit beta-5i)	PSB8	Psmb8 Lmp7 Mc13	0	0	0	0	0	0	0	0	9196100	0	0	0	0	0	0	0
P28271	11428	K01681	GO:0003723	Cytoplasmic aconitate hydratase (Aconitase) (EC 4.2.1.3) (Citrate hydro-lyase) (Iron regulatory protein 1) (IRP1) (Iron-responsive element-binding protein 1) (IRE-BP 1)	ACOC	Aco1 Ireb1 Irebp	509270000	453030000	514035000	581900000	326200000	452800000	416100000	445600000	405350000	457285000	427740000	434940000	443525000	411580000	453950000	462150000
P28352	11792	K10771	GO:0000723	DNA-(apurinic or apyrimidinic site) lyase (EC 3.1.-.-) (EC 4.2.99.18) (APEX nuclease) (APEN) (Apurinic-apyrimidinic endonuclease 1) (AP endonuclease 1) (REF-1) (Redox factor-1) [Cleaved into: DNA-(apurinic or apyrimidinic site) lyase, mitochondrial]	APEX1	Apex1 Ape Apex Ref1	9064850	7673150	8683550	9214550	9630700	10007850	7676200	8981250	6992150	8279700	7838700	0	9484550	9580700	8924000	8652550
P28474	11532	K00121	GO:0001523	Alcohol dehydrogenase class-3 (EC 1.1.1.1) (Alcohol dehydrogenase 2) (Alcohol dehydrogenase 5) (Alcohol dehydrogenase B2) (ADH-B2) (Alcohol dehydrogenase class-III) (Glutathione-dependent formaldehyde dehydrogenase) (FALDH) (FDH) (GSH-FDH) (EC 1.1.1.-) (S-(hydroxymethyl)glutathione dehydrogenase) (EC 1.1.1.284)	ADHX	Adh5 Adh-2 Adh2	196640000	172300000	190735000	192765000	148235000	133755000	124325000	126070000	240770000	202795000	189355000	210470000	129810000	143250000	145730000	143490000
P28650	11565	K01939	GO:0003924	Adenylosuccinate synthetase isozyme 1 (AMPSase 1) (AdSS 1) (EC 6.3.4.4) (Adenylosuccinate synthetase, basic isozyme) (Adenylosuccinate synthetase, muscle isozyme) (M-type adenylosuccinate synthetase) (IMP--aspartate ligase 1)	PURA1	Adssl1 Adss1	284960000	440540000	301485000	325585000	497265000	244160000	292905000	259590000	156785000	111360000	242555000	231620000	74429500	126800000	60811500	87982500
P28653	12111	K08118	GO:0001974	Biglycan (Bone/cartilage proteoglycan I) (PG-S1)	PGS1	Bgn	83698500	126500000	156365000	106675000	170955000	131805000	110490000	124790000	157155000	175780000	250645000	250200000	234595000	287070000	176035000	127555000
P28654	13179	K04660	GO:0001822	Decorin (Bone proteoglycan II) (PG-S2) (PG40)	PGS2	Dcn	388030000	582060000	485090000	315165000	695015000	295110000	318410000	361280000	510740000	341150000	677295000	898080000	388625000	576290000	238615000	196515000
P28656	53605	K11279	GO:0005634	Nucleosome assembly protein 1-like 1 (Brain protein DN38) (NAP-1-related protein)	NP1L1	Nap1l1 Nrp	11212000	24231000	14679500	18362000	0	15252000	12876000	12861000	19334000	22201000	21942000	27586000	12577850	17272000	19291500	12528000
P28658	54138	K19323	GO:0005737	Ataxin-10 (Brain protein E46) (Spinocerebellar ataxia type 10 protein homolog)	ATX10	Atxn10 Sca10	0	0	0	0	0	0	0	0	0	0	0	16030000	0	0	0	0
P28661	18952	K16943	GO:0000287	Septin-4 (Brain protein H5) (Peanut-like protein 2)	SEPT4	Sept4 Pnutl2	6822800	0	8672050	7604900	0	7922000	6329300	0	6148900	5664600	7974800	6248200	0	0	0	5928000
P28665	17836		GO:0004867	Murinoglobulin-1 (MuG1)	MUG1	Mug1 Mug-1	733170000	743270000	556660000	602845000	713040000	527790000	547960000	555875000	788020000	635430000	669300000	956025000	758670000	812095000	650950000	819460000
P28667	17357	K13536	GO:0003779	MARCKS-related protein (Brain protein F52) (MARCKS-like protein 1) (Macrophage myristoylated alanine-rich C kinase substrate) (Mac-MARCKS) (MacMARCKS)	MRP	Marcksl1 Mlp Mrp	0	0	0	0	0	0	0	0	0	0	0	0	0	0	0	930570
P29341	18458	K13126	GO:0000184	Polyadenylate-binding protein 1 (PABP-1) (Poly(A)-binding protein 1)	PABP1	Pabpc1 Pabp1	103904500	122750000	113120000	139530000	117615000	135440000	131560000	136785000	70247000	121760000	72461000	94777500	151965000	129755000	133935000	143440000
P29595	18002	K12158	GO:0005634	NEDD8 (Neddylin) (Neural precursor cell expressed developmentally down-regulated protein 8) (NEDD-8) (Ubiquitin-like protein Nedd8)	NEDD8	Nedd8 Nedd-8	59062000	46618500	50071500	46158500	58885500	29184500	33243000	41016500	50949500	54208500	44996500	49582500	29656500	45897000	44301500	38099500
P29699	11625		GO:0001503	Alpha-2-HS-glycoprotein (Countertrypin) (Fetuin-A)	FETUA	Ahsg Fetua	355595000	665190000	448580000	498410000	875740000	450450000	562160000	572920000	509590000	520320000	436665000	675780000	491645000	717860000	488465000	412995000
P29758	18242	K00819	GO:0004587	Ornithine aminotransferase, mitochondrial (EC 2.6.1.13) (Ornithine--oxo-acid aminotransferase)	OAT	Oat	108870000	89915500	122550000	98822500	75074000	76064500	64895500	64952000	162110000	149415000	138555000	132645000	92506000	83295500	79065000	83455500
P29788	22370	K06251	GO:0005044	Vitronectin (VN) (S-protein) (Serum-spreading factor)	VTNC	Vtn	0	7126150	8049250	6820900	10856050	7600550	7486300	8701100	7470450	8268850	6267900	8333700	7713600	10244600	7495100	8299150
P30115	14859	K00799	GO:0001657	Glutathione S-transferase A3 (EC 2.5.1.18) (GST class-alpha member 3) (Glutathione S-transferase Ya3) (Glutathione S-transferase Yc)	GSTA3	Gsta3 Gstyc	0	0	0	0	5538100	0	5388600	6004100	3891800	0	0	17569500	7066000	8705400	0	0
P30412	19038	K09563	GO:0000413	Peptidyl-prolyl cis-trans isomerase C (PPIase C) (EC 5.2.1.8) (Cyclophilin C) (Rotamase C)	PPIC	Ppic Cypc	0	0	0	5698300	0	0	0	0	0	6320850	6846300	8525100	0	6910100	0	0
P30416	14228	K09571	GO:0003755	Peptidyl-prolyl cis-trans isomerase FKBP4 (PPIase FKBP4) (EC 5.2.1.8) (52 kDa FK506-binding protein) (52 kDa FKBP) (FKBP-52) (59 kDa immunophilin) (p59) (FK506-binding protein 4) (FKBP-4) (FKBP59) (HSP-binding immunophilin) (HBI) (Immunophilin FKBP52) (Rotamase) [Cleaved into: Peptidyl-prolyl cis-trans isomerase FKBP4, N-terminally processed]	FKBP4	Fkbp4 Fkpb52	38674000	30402000	30885500	36632000	29842500	59379000	46872500	41785500	23738000	31039500	19515500	23066000	46383500	45223500	44801000	45762000
P30677	14675	K04636	GO:0001664	Guanine nucleotide-binding protein subunit alpha-14 (G alpha-14) (G-protein subunit alpha-14)	GNA14	Gna14 Gna-14	0	0	0	0	0	0	0	0	1661200	0	0	0	0	0	0	4993900
P30681	97165	K11295	GO:0000790	High mobility group protein B2 (High mobility group protein 2) (HMG-2)	HMGB2	Hmgb2 Hmg2	12781000	17336500	12422000	16087500	15500000	7794500	8441050	9472950	15167500	21183500	10849550	9481100	11877000	14832000	13927500	9904150
P30933	20944		GO:0005615	Seminal vesicle secretory protein 5 (SVS protein F) (Seminal vesicle secretory protein V) (SVS V)	SVS5	Svs5 Svp5	0	0	0	33377500	0	0	0	0	0	0	0	0	0	0	0	0
P31001	13346	K07610	GO:0005200	Desmin	DESM	Des	142370000	1169000000	3030900	113995000	1570100000	127225000	312780000	488515000	267950000	15657550	508855000	466080000	97909500	316030000	73429000	75515000
P31324	19088	K04739	GO:0004862	cAMP-dependent protein kinase type II-beta regulatory subunit	KAP3	Prkar2b	894570000	595175000	816470000	856095000	340810000	603900000	558770000	510335000	829405000	813355000	721045000	684320000	617905000	525810000	602745000	676265000
P31428	13479	K01273	GO:0005615	Dipeptidase 1 (EC 3.4.13.19) (Membrane-bound dipeptidase 1) (MBD-1) (Microsomal dipeptidase) (Renal dipeptidase)	DPEP1	Dpep1 Mbd1 Rdp	51991000	45573000	58813000	37609000	80942000	50688000	52925500	49060500	80161000	67467500	70280000	79490500	95673000	113520000	79239500	76386000
P31532	20211	K17310	GO:0005615	Serum amyloid A-4 protein (Amyloid A-5 protein)	SAA4	Saa4 Saa5	0	0	0	0	0	0	0	0	6460200	0	0	4561700	6558000	8358800	5256050	0
P31786	13167	K08762	GO:0000062	Acyl-CoA-binding protein (ACBP) (Diazepam-binding inhibitor) (DBI) (Endozepine) (EP)	ACBP	Dbi	6338200000	7141450000	5218450000	7044000000	6743450000	4867400000	5356050000	6737900000	9097500000	7807600000	5597150000	6159800000	5688500000	6602850000	8626850000	7490400000
P31938	26395	K04368	GO:0000165	Dual specificity mitogen-activated protein kinase kinase 1 (MAP kinase kinase 1) (MAPKK 1) (EC 2.7.12.2) (ERK activator kinase 1) (MAPK/ERK kinase 1) (MEK 1)	MP2K1	Map2k1 Mek1 Prkmk1	12082500	16825500	18244000	16907000	15261500	16954500	18119000	13534000	12703500	16156000	10408500	16709500	16165000	17425500	13289000	16017500
P32020	20280	K08764	GO:0000062	Non-specific lipid-transfer protein (NSL-TP) (EC 2.3.1.176) (Propanoyl-CoA C-acyltransferase) (SCP-chi) (SCPX) (Sterol carrier protein 2) (SCP-2) (Sterol carrier protein X) (SCP-X)	SCP2	Scp2 Scp-2	121765000	189555000	80482500	73815500	270920000	366675000	325040000	377880000	179870000	123000000	151290000	91548500	243395000	289375000	332295000	233490000
P32067	20823	K11090	GO:0000049	Lupus La protein homolog (La autoantigen homolog) (La ribonucleoprotein)	LA	Ssb Ss-b	0	0	10440500	9313450	0	0	0	0	11062000	15091500	0	8067050	8084700	7423200	4213000	7123900
P32261	11905	K03911	GO:0002020	Antithrombin-III (ATIII) (Serpin C1)	ANT3	Serpinc1 At3	153670000	211100000	129330000	168505000	204010000	157465000	157375000	162375000	133870000	172160000	107480000	251310000	149670000	106220000	79751500	147580000
P32507	19294	K06531	GO:0001675	Nectin-2 (Herpes virus entry mediator B) (Herpesvirus entry mediator B) (HveB) (Murine herpes virus entry protein B) (mHveB) (Nectin cell adhesion molecule 2) (Poliovirus receptor homolog) (Poliovirus receptor-related protein 2) (CD antigen CD112)	NECT2	Nectin2 Mph Pvr Pvrl2 Pvs	13221000	15815500	17200500	16532500	11977000	16415500	13092500	13735500	21545500	16271000	16110000	10264200	16196000	0	11558500	15251500
P32848	19293		GO:0005509	Parvalbumin alpha	PRVA	Pvalb Pva	2666400000	18802000000	12444050	1017800000	22795500000	1011015000	3878700000	6385950000	1228700000	90777000	5561850000	4264650000	270105000	3887350000	475730000	996590000
P32921	22375	K01867	GO:0001525	Tryptophan--tRNA ligase, cytoplasmic (EC 6.1.1.2) (Tryptophanyl-tRNA synthetase) (TrpRS) [Cleaved into: T1-TrpRS; T2-TrpRS]	SYWC	Wars Wrs	61513500	85446500	97641500	91398500	79642500	140210000	135460000	120615000	69963500	91664000	57176500	85535500	123525000	131140000	118380000	116875000
P34022	19385	K15306	GO:0000082	Ran-specific GTPase-activating protein (HpaII tiny fragments locus 9a protein) (Ran-binding protein 1) (RANBP1)	RANG	Ranbp1 Htf9-a Htf9a	72373000	73946000	67069000	78237500	65028500	59959000	58464000	67022500	91548500	71260000	58817500	64418500	62195000	74889000	67098500	61216500
P34884	17319	K07253	GO:0001516	Macrophage migration inhibitory factor (MIF) (EC 5.3.2.1) (Delayed early response protein 6) (DER6) (Glycosylation-inhibiting factor) (GIF) (L-dopachrome isomerase) (L-dopachrome tautomerase) (EC 5.3.3.12) (Phenylpyruvate tautomerase)	MIF	Mif	83662500	124440000	119475000	113035000	104476000	94984000	85861000	108680000	157940000	94939000	93222500	110690000	102682500	157325000	101191000	83330500
P34914	13850	K08726	GO:0000287	Bifunctional epoxide hydrolase 2 [Includes: Cytosolic epoxide hydrolase 2 (CEH) (EC 3.3.2.10) (Epoxide hydratase) (Soluble epoxide hydrolase) (SEH); Lipid-phosphate phosphatase (EC 3.1.3.76)]	HYES	Ephx2 Eph2	933525000	718615000	921645000	992390000	906620000	1297350000	1302400000	1214400000	903460000	977275000	815260000	862230000	1253950000	1292900000	1131200000	1232700000
P34928	11812	K22286	GO:0004859	Apolipoprotein C-I (Apo-CI) (ApoC-I) (Apolipoprotein C1) [Cleaved into: Truncated apolipoprotein C-I]	APOC1	Apoc1	15774500	20829000	17349000	23038000	43530500	18929000	22527000	29607500	35637500	28194000	15187000	24744500	19674000	40122500	35403000	30229000
P35235	19247	K07293	GO:0000077	Tyrosine-protein phosphatase non-receptor type 11 (EC 3.1.3.48) (Protein-tyrosine phosphatase SYP) (SH-PTP2) (SHP-2) (Shp2)	PTN11	Ptpn11	42007000	38413500	43787500	42681000	29982000	45803000	46268500	42548000	41415000	41481500	35892500	36186000	51043500	42694500	46787500	50865500
P35278	19345	K07889	GO:0003924	Ras-related protein Rab-5C	RAB5C	Rab5c	53013500	35928000	49200000	44202500	31459000	40095000	37264500	44474000	35794500	46586000	46265500	38604000	46256000	40975500	36283500	38919000
P35279	19346	K07893	GO:0000139	Ras-related protein Rab-6A (Rab-6)	RAB6A	Rab6a Rab6 MNCb-1660	70495500	54086000	50015000	44967000	46382000	57627500	60384000	58335500	70437500	50151500	58548500	53267500	55365500	50763500	53127500	58610500
P35282	216344	K07890	GO:0003924	Ras-related protein Rab-21 (Rab-12)	RAB21	Rab21	35680500	23678000	28678000	19401500	12066000	21566500	18220000	22451000	30739500	18158000	25295000	22646500	15951000	14110500	17840500	23595500
P35292	19329	K07909	GO:0002415	Ras-related protein Rab-17	RAB17	Rab17	0	0	3438250	0	0	0	0	0	0	0	0	0	0	0	0	0
P35293	19330	K07910	GO:0001654	Ras-related protein Rab-18	RAB18	Rab18	72239500	56119000	78594000	69772500	59788500	95809500	85361000	80929000	70835500	70952000	56748000	59635500	94654000	69683000	88391000	96351500
P35330	15896	K06523	GO:0001931	Intercellular adhesion molecule 2 (ICAM-2) (Lymphocyte function-associated AG-1 counter-receptor) (CD antigen CD102)	ICAM2	Icam2 Icam-2	0	0	4063000	3574150	0	0	5357400	5112500	5717600	4294750	0	4182700	0	4284900	3718000	3665800
P35385	29818	K09546	GO:0005634	Heat shock protein beta-7 (HspB7) (Cardiovascular heat shock protein) (cvHsp) (Heat shock protein 25 kDa 2) (Protein p19/6.8)	HSPB7	Hspb7 Cvhsp Hsp25-2	9598550	38094000	0	4829400	120375000	0	9251000	49214500	9272950	0	30724500	29477000	4919400	36580500	0	8948250
P35486	18597	K00161	GO:0004738	Pyruvate dehydrogenase E1 component subunit alpha, somatic form, mitochondrial (EC 1.2.4.1) (PDHE1-A type I)	ODPA	Pdha1 Pdha-1	6286100000	4652300000	6858900000	5880800000	3557950000	6945450000	6201850000	5605200000	6573750000	7112650000	5632350000	6046150000	6915100000	5362350000	6542100000	7303700000
P35505	14085	K01555	GO:0004334	Fumarylacetoacetase (FAA) (EC 3.7.1.2) (Beta-diketonase) (Fumarylacetoacetate hydrolase)	FAAA	Fah	361190000	503025000	682760000	762765000	738345000	1265950000	1194600000	932440000	170960000	235540000	131475000	210190000	524760000	423245000	484860000	564585000
P35550	14113	K14563	GO:0000494	rRNA 2'-O-methyltransferase fibrillarin (EC 2.1.1.-) (Histone-glutamine methyltransferase) (Nucleolar protein 1)	FBRL	Fbl	0	0	12511000	0	0	0	0	0	0	0	0	0	0	0	0	0
P35564	12330	K08054	GO:0005509	Calnexin	CALX	Canx	223770000	258385000	243155000	221910000	226120000	268270000	263710000	266070000	255100000	257915000	217055000	252235000	277555000	287410000	279590000	253515000
P35585	11767	K12393	GO:0005802	AP-1 complex subunit mu-1 (AP-mu chain family member mu1A) (Adaptor protein complex AP-1 subunit mu-1) (Adaptor-related protein complex 1 subunit mu-1) (Clathrin assembly protein complex 1 mu-1 medium chain 1) (Clathrin coat assembly protein AP47) (Clathrin coat-associated protein AP47) (Golgi adaptor HA1/AP1 adaptin mu-1 subunit) (Mu-adaptin 1) (Mu1A-adaptin)	AP1M1	Ap1m1 Cltnm	13601500	11058000	16073500	11723000	10800850	13524000	14806000	14321000	11457000	13674000	13565000	12909500	16566500	15317500	14792500	14689500
P35700	18477	K13279	GO:0000302	Peroxiredoxin-1 (EC 1.11.1.15) (Macrophage 23 kDa stress protein) (Osteoblast-specific factor 3) (OSF-3) (Thioredoxin peroxidase 2) (Thioredoxin-dependent peroxide reductase 2)	PRDX1	Prdx1 Msp23 Paga Tdpx2	1075650000	1127100000	1112000000	1106550000	909140000	1159100000	1121250000	1096700000	1341100000	1229300000	1122450000	1269900000	1184550000	1111050000	1106500000	1211900000
P35762	12520	K06508	GO:0000187	CD81 antigen (26 kDa cell surface protein TAPA-1) (Target of the antiproliferative antibody 1) (CD antigen CD81)	CD81	Cd81 Tapa1	47618000	34611000	42370000	57532500	73505500	27277500	32884000	48388500	82633000	51937000	39010500	51828000	28239500	39344000	55429000	39651500
P35821	19246	K05696	GO:0004725	Tyrosine-protein phosphatase non-receptor type 1 (EC 3.1.3.48) (Protein-tyrosine phosphatase 1B) (PTP-1B) (Protein-tyrosine phosphatase HA2) (PTP-HA2)	PTN1	Ptpn1	0	0	2602100	0	0	0	0	0	0	2786800	0	0	0	2277000	0	0
P35951	16835	K12473	GO:0001540	Low-density lipoprotein receptor (LDL receptor)	LDLR	Ldlr	0	0	0	0	0	0	7125300	9057000	0	0	0	0	0	0	0	0
P35979	269261	K02870	GO:0000027	60S ribosomal protein L12	RL12	Rpl12	98235000	114890000	126750000	132130000	123950000	161125000	136085000	102815000	78767500	130625000	87107000	96935000	133310000	130855000	167450000	120105000
P36916	14670		GO:0003924	Guanine nucleotide-binding protein-like 1 (GTP-binding protein MMR1)	GNL1	Gnl1 Gna-rs1 Mmr1	0	0	0	0	0	0	0	0	0	0	0	3442100	0	0	0	0
P37040	18984	K00327	GO:0003420	NADPH--cytochrome P450 reductase (CPR) (P450R) (EC 1.6.2.4)	NCPR	Por	369025000	332080000	403745000	386660000	275430000	424305000	427010000	388015000	329810000	379790000	310850000	383735000	417710000	363270000	371660000	415490000
P37804	21345	K20526	GO:0005737	Transgelin (Actin-associated protein p27) (Smooth muscle protein 22-alpha) (SM22-alpha)	TAGL	Tagln Sm22 Sm22a	75816500	48663000	169315000	58144500	137610000	129185000	105585000	117430000	74810000	121880000	328115000	92300500	132680000	163035000	112180000	80985500
P38060	15356	K01640	GO:0000062	Hydroxymethylglutaryl-CoA lyase, mitochondrial (HL) (HMG-CoA lyase) (EC 4.1.3.4) (3-hydroxy-3-methylglutarate-CoA lyase)	HMGCL	Hmgcl	100260000	86917500	118265000	111815000	59502000	100153500	89155000	81874000	93620000	120590000	99805000	93543000	87799000	87787500	100690000	91330500
P38647	15526	K04043	GO:0005524	Stress-70 protein, mitochondrial (75 kDa glucose-regulated protein) (GRP-75) (Heat shock 70 kDa protein 9) (Mortalin) (Peptide-binding protein 74) (PBP74) (p66 MOT)	GRP75	Hspa9 Grp75 Hsp74 Hspa9a	4585800000	3976950000	4893050000	4878850000	3920950000	6354800000	6291800000	5684850000	5386500000	5679950000	4103450000	4554700000	6054700000	6003150000	6351700000	6313500000
P39039	17194	K03991	GO:0001867	Mannose-binding protein A (MBP-A) (Mannan-binding protein) (Ra-reactive factor polysaccharide-binding component p28B) (RaRF p28B)	MBL1	Mbl1	0	0	0	0	0	0	0	0	0	0	0	0	0	921260	0	0
P40124	12331	K17261	GO:0000902	Adenylyl cyclase-associated protein 1 (CAP 1)	CAP1	Cap1 Cap	99184000	82329500	123320000	122730000	90176000	115885000	110235000	98303000	75972500	115605000	105286000	110410000	141440000	122740000	110455000	130375000
P40142	21881	K00615	GO:0000287	Transketolase (TK) (EC 2.2.1.1) (P68)	TKT	Tkt	11118000000	9795600000	10526000000	11294500000	12269500000	18710000000	18646500000	17954500000	6854550000	8898300000	5885250000	7781600000	15828500000	13374000000	16426500000	16981500000
P40240	12527	K06460	GO:0005178	CD9 antigen (CD antigen CD9)	CD9	Cd9	0	0	0	0	8323300	0	0	0	0	0	4704100	0	0	0	0	0
P40336	30930	K18466	GO:0005764	Vacuolar protein sorting-associated protein 26A (H<beta>58 protein) (H beta 58) (Vesicle protein sorting 26A) (mVPS26)	VP26A	Vps26a Vps26	33244500	20565500	29011500	24878500	20839000	30388000	27961500	29170000	22729000	25223500	25934000	25707000	31711500	27696000	27198500	31380500
P40936	21743	K00562	GO:0004790	Indolethylamine N-methyltransferase (Indolamine N-methyltransferase) (EC 2.1.1.49) (EC 2.1.1.96) (Aromatic alkylamine N-methyltransferase) (Amine N-methyltransferase) (Arylamine N-methyltransferase) (Thioether S-methyltransferase) (TEMT)	INMT	Inmt Temt	0	8380500	0	0	0	0	0	0	11919500	12253500	15515000	19329000	11983000	15615000	9195000	10706000
P41105	19943	K02903	GO:0003735	60S ribosomal protein L28	RL28	Rpl28	14955500	16496000	12100500	15192000	17304500	16989000	13506000	13766500	11240000	12436500	13693000	11357000	18735000	14498500	16104000	17444500
P42125	13177	K13238	GO:0004165	Enoyl-CoA delta isomerase 1, mitochondrial (EC 5.3.3.8) (3,2-trans-enoyl-CoA isomerase) (Delta(3),Delta(2)-enoyl-CoA isomerase) (D3,D2-enoyl-CoA isomerase) (Dodecenoyl-CoA isomerase)	ECI1	Eci1 Dci	4341100000	2788400000	4291250000	4742200000	2975100000	4911500000	4298250000	3982800000	5847450000	5574400000	4435750000	3772350000	4733150000	4167900000	5341250000	5195500000
P42208	18000	K16942	GO:0000145	Septin-2 (Neural precursor cell expressed developmentally down-regulated protein 5) (NEDD-5)	SEPT2	Sept2 Nedd-5 Nedd5	77949000	61677500	79537000	81751500	68522000	91239000	82376500	77018500	79379500	78707500	79275000	75786000	110060000	84147500	87044500	86967500
P42227	20848	K04692	GO:0000790	Signal transducer and activator of transcription 3 (Acute-phase response factor)	STAT3	Stat3 Aprf	0	0	5134200	5508500	0	4823500	4172700	4321600	3904100	0	0	0	5511200	0	0	0
P42232	20851	K11224	GO:0000255	Signal transducer and activator of transcription 5B	STA5B	Stat5b	0	0	2753350	0	0	0	2400600	0	0	2635000	0	6753600	0	0	0	2616900
P42669	19290	K21772	GO:0000900	Transcriptional activator protein Pur-alpha (Purine-rich single-stranded DNA-binding protein alpha)	PURA	Pura	57196000	66475500	61633500	59933000	66795000	81509500	87352000	83485500	51881500	61036500	51879000	48231500	67600000	65551000	64809000	58338500
P42703	16880	K05058	GO:0004923	Leukemia inhibitory factor receptor (LIF receptor) (LIF-R) (D-factor/LIF receptor) (CD antigen CD118)	LIFR	Lifr	0	0	3039050	0	4328200	3760300	2828900	0	0	3887000	4086050	3118700	3394800	8097850	5128200	3529900
P42932	12469	K09500	GO:0002199	T-complex protein 1 subunit theta (TCP-1-theta) (CCT-theta)	TCPQ	Cct8 Cctq	151645000	122045000	138780000	139790000	105335000	148355000	135625000	126045000	159745000	140435000	145035000	149155000	151050000	132060000	145580000	141425000
P43274	50709	K11275	GO:0000122	Histone H1.4 (H1 VAR.2) (H1e)	H14	Hist1h1e H1f4	143890000	98023500	92323000	255530000	171720000	58012000	29681500	122715000	118550000	168770000	66032000	115910000	66649500	129305000	27185000	104261500
P43275	80838	K11275	GO:0000786	Histone H1.1 (H1 VAR.3) (Histone H1a) (H1a)	H11	Hist1h1a H1a H1f1	40909000	21707500	57617500	67104000	52331000	15561000	17056500	32177000	23779000	55062500	23736000	41934000	44591000	47053000	18391500	43225500
P43276	56702	K11275	GO:0000786	Histone H1.5 (H1 VAR.5) (H1b)	H15	Hist1h1b H1f5	118115000	37458500	71679500	108935000	127920000	29911500	22820500	76092000	64961500	129335000	57931000	79804500	72631000	107973500	30733500	97774000
P43277	14957	K11275	GO:0000122	Histone H1.3 (H1 VAR.4) (H1d)	H13	Hist1h1d H1f3	0	0	50524000	0	49502000	0	35138000	48982000	0	0	0	0	39442000	49791000	0	0
P43883	11520	K17284	GO:0005634	Perilipin-2 (Adipophilin) (Adipose differentiation-related protein) (ADRP)	PLIN2	Plin2 Adfp Adrp	0	8037900	0	0	234640000	553000000	499090000	463495000	0	0	0	33910000	243860000	323555000	337960000	190825000
P45376	11677	K00011	GO:0001894	Aldose reductase (AR) (EC 1.1.1.21) (Aldehyde reductase)	ALDR	Akr1b1 Akr1b3 Aldor1 Aldr1	328920000	494895000	264935000	317280000	456535000	293435000	320035000	346595000	330740000	292765000	329480000	359345000	279700000	296595000	221955000	263520000
P45377	14187	K00011	GO:0001758	Aldose reductase-related protein 2 (AR) (EC 1.1.1.21) (Aldehyde reductase) (Fibroblast growth factor-regulated protein) (Protein FR-1)	ALD2	Akr1b8 Fgfrp	15666500	8981450	12966500	12693500	11409000	14394500	11986000	12381500	10872500	12018500	11689000	9909500	17404000	15560500	10693250	16496500
P45591	12632	K05765	GO:0007015	Cofilin-2 (Cofilin, muscle isoform)	COF2	Cfl2	67154000	182070000	44682000	59484500	184920000	83062500	105330000	112720000	99910000	55665000	160270000	152310000	80398500	104260000	79401000	89414000
P45878	14227	K09569	GO:0003755	Peptidyl-prolyl cis-trans isomerase FKBP2 (PPIase FKBP2) (EC 5.2.1.8) (13 kDa FK506-binding protein) (13 kDa FKBP) (FKBP-13) (FK506-binding protein 2) (FKBP-2) (Immunophilin FKBP13) (Rotamase)	FKBP2	Fkbp2 Fkbp13	65204500	55129000	68865000	67719000	52238000	76056500	71130500	62143000	69945500	70226000	62427000	56423000	75554000	78552000	78336500	72486000
P45952	11364	K00249	GO:0000062	Medium-chain specific acyl-CoA dehydrogenase, mitochondrial (MCAD) (EC 1.3.8.7)	ACADM	Acadm	8447400000	5382300000	7788700000	7206750000	4551800000	9150100000	8430650000	6756300000	7403150000	7265400000	6690050000	5517500000	7022150000	5687850000	7050250000	8136150000
P46061	19387	K14319	GO:0000777	Ran GTPase-activating protein 1 (RanGAP1)	RAGP1	Rangap1 Fug1	8964100	9045800	8525200	7444600	5888400	9661850	7998950	7830600	7503550	7455850	3615400	7957900	8695500	8911800	7472200	7311100
P46412	14778	K00432	GO:0004602	Glutathione peroxidase 3 (GPx-3) (GSHPx-3) (EC 1.11.1.9) (Plasma glutathione peroxidase) (GPx-P) (GSHPx-P)	GPX3	Gpx3	35836500	29264000	31271000	24205500	48185000	23878000	30685500	25519000	42478500	37568500	41566000	56860000	38869500	42048000	29177500	28082000
P46414	12576	K06624	GO:0000082	Cyclin-dependent kinase inhibitor 1B (Cyclin-dependent kinase inhibitor p27) (p27Kip1)	CDN1B	Cdkn1b	4186500	6183200	3613750	5061900	7158200	3090500	0	0	6419100	4188350	2954250	0	0	3235800	2873800	0
P46460	18195	K06027	GO:0000149	Vesicle-fusing ATPase (EC 3.6.4.6) (N-ethylmaleimide-sensitive fusion protein) (NEM-sensitive fusion protein) (Suppressor of K(+) transport growth defect 2) (Protein SKD2) (Vesicular-fusion protein NSF)	NSF	Nsf Skd2	26245500	24545500	31563500	28403000	27045500	27297000	25763000	15540500	18677500	29700500	26503500	28258500	34169500	31280500	26116500	26909500
P46467	20479	K12196	GO:0000920	Vacuolar protein sorting-associated protein 4B (EC 3.6.4.6) (Suppressor of K(+) transport growth defect 1) (Protein SKD1)	VPS4B	Vps4b Skd1	0	7046900	9009500	6919600	4268300	7410250	9084700	6870750	7726800	8049900	5247900	10102000	6940350	8343200	6558100	8109350
P46638	19326	K07905	GO:0001881	Ras-related protein Rab-11B	RB11B	Rab11b	219740000	176905000	209650000	188575000	133305000	165490000	157395000	160355000	203925000	175510000	181980000	188035000	181810000	167765000	146435000	158880000
P46656	14148	K22070	GO:0005506	Adrenodoxin, mitochondrial (Adrenal ferredoxin) (Ferredoxin-1)	ADX	Fdx1	68701000	84416500	61699000	79661000	122905000	117800000	128545000	146190000	89071500	56619000	49062500	45943500	72289500	81085000	99325500	96232500
P46664	11566	K01939	GO:0004019	Adenylosuccinate synthetase isozyme 2 (AMPSase 2) (AdSS 2) (EC 6.3.4.4) (Adenylosuccinate synthetase, acidic isozyme) (Adenylosuccinate synthetase, liver isozyme) (L-type adenylosuccinate synthetase) (IMP--aspartate ligase 2)	PURA2	Adss Adss2	9784450	11169000	10504450	10514000	9012200	11453000	14850000	11423500	11100000	9504600	13648000	16967000	12772500	14519500	13650500	15141500
P46737	210766	K11864	GO:0000151	Lys-63-specific deubiquitinase BRCC36 (EC 3.4.19.-) (BRCA1-A complex subunit BRCC36) (BRCA1/BRCA2-containing complex subunit 3) (BRCA1/BRCA2-containing complex subunit 36) (BRISC complex subunit BRCC36)	BRCC3	Brcc3 Brcc36 C6.1a	0	0	0	0	0	0	6255500	0	7664900	0	7890600	0	6023800	0	0	0
P46935	17999	K10591	GO:0000122	E3 ubiquitin-protein ligase NEDD4 (EC 2.3.2.26) (HECT-type E3 ubiquitin transferase NEDD4) (Neural precursor cell expressed developmentally down-regulated protein 4) (NEDD-4)	NEDD4	Nedd4 Kiaa0093 Nedd-4 Nedd4-1 Nedd4a	65144000	63622000	64664500	64084500	49541000	54220000	48263000	47905500	57476000	66681000	59241500	69516500	65500500	60701000	46373500	49481000
P46938	22601	K16687	GO:0000902	Transcriptional coactivator YAP1 (Yes-associated protein 1) (Protein yorkie homolog) (Yes-associated protein YAP65 homolog)	YAP1	Yap1 Yap Yap65	15415000	24019000	15736000	17066000	20105000	9123200	12029500	19360500	23923500	18523500	12826000	13721000	11462500	14466500	17252000	10546550
P47199	12972	K00344	GO:0003730	Quinone oxidoreductase (EC 1.6.5.5) (NADPH:quinone reductase) (Zeta-crystallin)	QOR	Cryz	147825000	112965000	128520000	134965000	86708000	141870000	124235000	116320000	133830000	121685000	116260000	85634000	113775000	103665000	111660000	113340000
P47738	11669	K00128	GO:0004029	Aldehyde dehydrogenase, mitochondrial (EC 1.2.1.3) (AHD-M1) (ALDH class 2) (ALDH-E2) (ALDHI)	ALDH2	Aldh2 Ahd-1 Ahd1	2717400000	2174900000	2955800000	2743100000	1267500000	1820800000	1589150000	1722400000	2851950000	2945850000	2579200000	2745000000	2187300000	1786400000	1884550000	1740750000
P47754	12343	K10364	GO:0003779	F-actin-capping protein subunit alpha-2 (CapZ alpha-2)	CAZA2	Capza2 Cappa2	134740000	160175000	109590000	106805000	138880000	103700000	109690000	116905000	133335000	104745000	155410000	127605000	117440000	108200000	98716000	104655000
P47757	12345	K10365	GO:0000902	F-actin-capping protein subunit beta (CapZ beta)	CAPZB	Capzb Cappb1	117385000	163455000	132205000	131435000	127430000	120510000	123175000	114405000	143890000	134055000	140125000	163410000	133610000	132735000	110575000	115220000
P47791	14782	K00383	GO:0004362	Glutathione reductase, mitochondrial (GR) (GRase) (EC 1.8.1.7)	GSHR	Gsr Gr1	52276500	43302500	46857500	41274500	40779000	42041000	38450000	39704000	25799500	22915000	24769500	23052000	20106500	21831000	21074500	21481500
P47809	26398	K04430	GO:0000165	Dual specificity mitogen-activated protein kinase kinase 4 (MAP kinase kinase 4) (MAPKK 4) (EC 2.7.12.2) (C-JUN N-terminal kinase kinase 1) (JNK kinase 1) (JNKK 1) (JNK-activating kinase 1) (MAPK/ERK kinase 4) (MEK 4) (SAPK/ERK kinase 1) (SEK1)	MP2K4	Map2k4 Jnkk1 Mek4 Mkk4 Prkmk4 Sek1 Serk1 Skk1	0	0	0	0	0	0	0	0	0	0	0	0	0	8455700	0	0
P47811	26416	K04441	GO:0000077	Mitogen-activated protein kinase 14 (MAP kinase 14) (MAPK 14) (EC 2.7.11.24) (CRK1) (Mitogen-activated protein kinase p38 alpha) (MAP kinase p38 alpha)	MK14	Mapk14 Crk1 Csbp1 Csbp2	14628000	25527500	20321000	23385500	18169000	23185500	32344500	20133500	31888500	18377000	18521000	20154000	24225500	24369500	20936500	19565000
P47857	18642	K00850	GO:0003872	ATP-dependent 6-phosphofructokinase, muscle type (ATP-PFK) (PFK-M) (EC 2.7.1.11) (6-phosphofructokinase type A) (Phosphofructo-1-kinase isozyme A) (PFK-A) (Phosphohexokinase)	PFKAM	Pfkm Pfk-m Pfka	231715000	692720000	182210000	264610000	877385000	200795000	347465000	302995000	318420000	199200000	549220000	555930000	181760000	334530000	165025000	201665000
P47911	19988	K02934	GO:0000027	60S ribosomal protein L6 (TAX-responsive enhancer element-binding protein 107) (TAXREB107)	RL6	Rpl6	159005000	138840000	172835000	214175000	159300000	176940000	161085000	153935000	94193000	182005000	139205000	158500000	230285000	187245000	161365000	210990000
P47941	12929	K04438	GO:0001568	Crk-like protein	CRKL	Crkl Crkol	11225350	18474000	14642000	11569500	13035500	11616000	12023000	11889500	13520500	12833500	12285000	15361000	9950150	12795000	9539200	10647000
P47955	56040	K02942	GO:0002181	60S acidic ribosomal protein P1	RLA1	Rplp1	303530000	459850000	422600000	508360000	421850000	434885000	415135000	417830000	380320000	374825000	293970000	379595000	430505000	419045000	483605000	462750000
P47962	100503670	K02932	GO:0000027	60S ribosomal protein L5	RL5	Rpl5	77925000	77695000	86064000	103700500	88450500	110245000	97538000	91745000	54637500	90808500	60508500	70014000	112470000	91939500	86760500	102760500
P47963	270106	K02873	GO:0003723	60S ribosomal protein L13 (A52)	RL13	Rpl13	74169500	63870000	87937000	79859000	76841500	83204500	61548500	62476000	52271000	69349500	59666500	66617500	95790000	87883000	87260500	77353500
P47968	19895	K01807	GO:0004751	Ribose-5-phosphate isomerase (EC 5.3.1.6) (Phosphoriboisomerase)	RPIA	Rpia Rpi	14079500	14156500	12194500	11906500	19396000	18673000	16402500	18139500	8774350	8712300	8436500	7772150	16128500	16648000	15528000	15496000
P48024	20918	K03113	GO:0003743	Eukaryotic translation initiation factor 1 (eIF1) (Protein translation factor SUI1 homolog)	EIF1	Eif1 Sui1 Sui1-rs1	78790000	119900000	77105500	90798000	98279000	96837000	107495000	116705000	83426500	75942500	70580000	72963000	92619000	120500000	130970000	97955500
P48036	11747	K16646	GO:0005388	Annexin A5 (Anchorin CII) (Annexin V) (Annexin-5) (Calphobindin I) (CBP-I) (Endonexin II) (Lipocortin V) (Placental anticoagulant protein 4) (PP4) (Placental anticoagulant protein I) (PAP-I) (Thromboplastin inhibitor) (Vascular anticoagulant-alpha) (VAC-alpha)	ANXA5	Anxa5 Anx5	1852650000	1708350000	2068400000	1956700000	1056500000	1449600000	1303300000	1378200000	2971900000	2930950000	2437500000	3015650000	1896600000	1785400000	1626900000	1651300000
P48428	21371	K17292	GO:0005730	Tubulin-specific chaperone A (TCP1-chaperonin cofactor A) (Tubulin-folding cofactor A) (CFA)	TBCA	Tbca	78202000	105465000	74657000	83841500	99959500	77956500	85904000	94636000	96186000	77230000	61642000	59279000	61283500	80529000	92606500	79604500
P48678	16905	K12641	GO:0005198	Prelamin-A/C [Cleaved into: Lamin-A/C]	LMNA	Lmna Lmn1	508840000	483685000	338920000	420155000	400215000	367005000	328705000	359215000	432015000	379505000	497625000	272575000	444560000	464725000	375510000	295730000
P48722	18415	K09485	GO:0005524	Heat shock 70 kDa protein 4L (Heat shock 70-related protein APG-1) (Osmotic stress protein 94)	HS74L	Hspa4l Apg1 Hsp4l Osp94	24115500	26746000	35764500	40347500	20072000	35642000	31689500	27158500	24614500	34613000	19436000	28736000	35620500	35901000	33807000	34410500
P48754	12189	K10605	GO:0000724	Breast cancer type 1 susceptibility protein homolog (EC 2.3.2.27) (RING-type E3 ubiquitin transferase BRCA1)	BRCA1	Brca1	0	0	0	0	0	0	0	0	0	0	0	0	0	0	0	38145000
P48758	12408	K00079	GO:0004090	Carbonyl reductase [NADPH] 1 (EC 1.1.1.184) (15-hydroxyprostaglandin dehydrogenase [NADP(+)]) (EC 1.1.1.197) (NADPH-dependent carbonyl reductase 1) (Prostaglandin 9-ketoreductase) (Prostaglandin-E(2) 9-reductase) (EC 1.1.1.189)	CBR1	Cbr1 Cbr	486035000	477960000	504220000	555695000	377740000	527700000	528200000	506555000	694610000	655585000	571505000	497675000	581605000	504655000	559775000	526160000
P48771	12866	K02270	GO:0004129	Cytochrome c oxidase subunit 7A2, mitochondrial (Cytochrome c oxidase subunit VIIa-liver/heart) (Cytochrome c oxidase subunit VIIa-L)	CX7A2	Cox7a2 Cox7a3 Cox7al	611735000	633295000	629620000	525905000	334735000	409335000	332575000	389440000	728840000	634850000	646085000	544985000	358805000	330150000	443985000	381650000
P48772	12869	K02273	GO:0004129	Cytochrome c oxidase subunit 8B, mitochondrial (Cytochrome c oxidase polypeptide VIII-heart) (Cytochrome c oxidase subunit 8-1) (Cytochrome c oxidase subunit 8H)	COX8B	Cox8b Cox8h	90964500	20005000	65084500	120480000	117975000	38317500	122255000	42318500	11034500	141130000	145870000	81444000	61924500	31956500	109073500	97579000
P48962	11739	K05863	GO:0005471	ADP/ATP translocase 1 (ADP,ATP carrier protein 1) (ADP,ATP carrier protein, heart/skeletal muscle isoform T1) (Adenine nucleotide translocator 1) (ANT 1) (Solute carrier family 25 member 4) (mANC1)	ADT1	Slc25a4 Anc1 Ant1	3270500000	3891350000	2882950000	2967850000	3899650000	3156250000	3039250000	3040700000	3406600000	3219350000	4087700000	4028450000	3055700000	2899450000	2852450000	3214600000
P49182	15160	K03912	GO:0004867	Heparin cofactor 2 (Heparin cofactor II) (HC-II) (Protease inhibitor leuserpin-2) (Serpin D1)	HEP2	Serpind1 Hcf2 Hcii	0	0	0	0	3938500	0	0	0	0	0	0	5052650	0	6035200	0	0
P49442	16329	K01107	GO:0004441	Inositol polyphosphate 1-phosphatase (IPP) (IPPase) (EC 3.1.3.57)	INPP	Inpp1	9710400	17352000	22896500	19374000	14917000	24227500	26630500	11679000	17251000	17002000	16069000	16982000	21879500	22987500	16190500	21909000
P49443	19042	K04457	GO:0000287	Protein phosphatase 1A (EC 3.1.3.16) (Protein phosphatase 2C isoform alpha) (PP2C-alpha) (Protein phosphatase IA)	PPM1A	Ppm1a Pppm1a	45487000	49858000	48029000	49063500	32727500	30636000	33701000	37143000	52326000	48735500	37292000	44022500	34966000	32899000	34554000	30380000
P49586	13026	K00968	GO:0004105	Choline-phosphate cytidylyltransferase A (EC 2.7.7.15) (CCT-alpha) (CTP:phosphocholine cytidylyltransferase A) (CCT A) (CT A) (Phosphorylcholine transferase A)	PCY1A	Pcyt1a Ctpct Pcyt1	11760500	16009000	13555000	13118000	9665500	10109100	10175850	10193950	12885000	13969000	9860900	12340500	12404000	8837750	9330750	10391450
P49615	12568	K02090	GO:0001764	Cyclin-dependent-like kinase 5 (EC 2.7.11.1) (CR6 protein kinase) (CRK6) (Cell division protein kinase 5) (Serine/threonine-protein kinase PSSALRE) (Tau protein kinase II catalytic subunit) (TPKII catalytic subunit)	CDK5	Cdk5 Cdkn5 Crk6	12196500	10722000	8910200	16190500	9463300	12107000	14016000	9972500	14184500	11941500	10581600	19095000	0	10033400	10626650	14172000
P49710	15163	K06106	GO:0000122	Hematopoietic lineage cell-specific protein (Hematopoietic cell-specific LYN substrate 1) (LckBP1)	HCLS1	Hcls1 Hs1	0	3195100	0	0	3943800	0	0	3537800	3517300	3036800	0	3317800	0	4025600	3880100	3445000
P49722	19166	K02726	GO:0000502	Proteasome subunit alpha type-2 (EC 3.4.25.1) (Macropain subunit C3) (Multicatalytic endopeptidase complex subunit C3) (Proteasome component C3)	PSA2	Psma2 Lmpc3	103356500	102900000	99774500	104630000	78857500	91783000	97116500	96544000	100505000	93401000	89310000	94180000	104008000	92268000	82823500	92806500
P49813	21916	K10370	GO:0003779	Tropomodulin-1 (Erythrocyte tropomodulin) (E-Tmod)	TMOD1	Tmod1 Tmod	0	0	0	0	20375000	0	0	0	0	0	0	0	0	0	0	0
P49817	12389	K06278	GO:0000122	Caveolin-1	CAV1	Cav1 Cav	923595000	834655000	719435000	773345000	1166250000	574195000	591510000	883280000	1386500000	944755000	827820000	790025000	565280000	680510000	823770000	721735000
P50114	20203		GO:0001726	Protein S100-B (S-100 protein beta chain) (S-100 protein subunit beta) (S100 calcium-binding protein B)	S100B	S100b	72688000	79221500	95928500	127051000	164965000	139565500	98866000	92164500	50171500	75930500	52977000	71881000	104335000	105476000	82938000	68142500
P50171	14979	K13370	GO:0003857	Estradiol 17-beta-dehydrogenase 8 (EC 1.1.1.62) (17-beta-hydroxysteroid dehydrogenase 8) (17-beta-HSD 8) (3-ketoacyl-[acyl-carrier-protein] reductase alpha subunit) (KAR alpha subunit) (3-oxoacyl-[acyl-carrier-protein] reductase) (EC 1.1.1.-) (Protein Ke6) (Ke-6) (Testosterone 17-beta-dehydrogenase 8) (EC 1.1.1.239)	DHB8	Hsd17b8 H2-Ke6 Hke6	325275000	248995000	351000000	362035000	217080000	374335000	326205000	298935000	290530000	298530000	264955000	222905000	267250000	204050000	296345000	292890000
P50247	11615	K01251	GO:0002439	Adenosylhomocysteinase (AdoHcyase) (EC 3.3.1.1) (CUBP) (Liver copper-binding protein) (S-adenosyl-L-homocysteine hydrolase)	SAHH	Ahcy	66219500	80802500	62243500	62614500	66873000	65695000	62757000	56912000	68693500	63530000	59447500	71358000	76162000	76125500	53583500	52036000
P50285	14261	K00485	GO:0004497	Dimethylaniline monooxygenase [N-oxide-forming] 1 (EC 1.14.13.8) (Dimethylaniline oxidase 1) (Hepatic flavin-containing monooxygenase 1) (FMO 1)	FMO1	Fmo1 Fmo-1	250725000	213235000	248610000	287505000	129085000	192160000	172735000	171480000	178480000	184460000	158335000	185450000	253790000	166945000	203260000	249175000
P50396	14567	K17255	GO:0005093	Rab GDP dissociation inhibitor alpha (Rab GDI alpha) (Guanosine diphosphate dissociation inhibitor 1) (GDI-1)	GDIA	Gdi1 Rabgdia	128090000	106345000	147900000	118935000	51485500	58157500	70021500	67849000	154995000	153140000	121470000	156960000	86102000	69775000	68237500	71192000
P50428	11883	K01134	GO:0001669	Arylsulfatase A (ASA) (EC 3.1.6.8) (Cerebroside-sulfatase)	ARSA	Arsa As2	37368500	42652500	51542000	50736000	24392000	28845500	28211000	26374500	47158000	42321000	34057500	34869500	32773000	30405500	29741000	31033500
P50462	13009	K09377	GO:0002026	Cysteine and glycine-rich protein 3 (Cysteine-rich protein 3) (CRP3) (LIM domain protein, cardiac) (Muscle LIM protein)	CSRP3	Csrp3 Clp Mlp	0	20398500	0	0	65088500	0	10717000	34667500	8917200	0	32527000	19196000	7167600	27125000	5851500	0
P50516	11964	K02145	GO:0005524	V-type proton ATPase catalytic subunit A (V-ATPase subunit A) (EC 3.6.3.14) (V-ATPase 69 kDa subunit) (Vacuolar proton pump subunit alpha)	VATA	Atp6v1a Atp6a1 Atp6a2 Atp6v1a1	192945000	148825000	218370000	196440000	142300000	230725000	219325000	185750000	162795000	173395000	152810000	177795000	226055000	205420000	189805000	207230000
P50518	11973	K02150	GO:0005737	V-type proton ATPase subunit E 1 (V-ATPase subunit E 1) (V-ATPase 31 kDa subunit) (p31) (Vacuolar proton pump subunit E 1)	VATE1	Atp6v1e1 Atp6e Atp6e2	29318500	33236000	42812500	36986000	31238500	48040000	53568500	48333000	26095500	40087500	18148500	21637000	41689500	53626500	51633000	40365000
P50543	20195		GO:0001726	Protein S100-A11 (Calgizzarin) (Endothelial monocyte-activating polypeptide) (EMAP) (Protein S100-C) (S100 calcium-binding protein A11)	S10AB	S100a11 S100c	34885000	48135000	36800500	56126500	50346000	51398500	64166500	75808000	54648500	64970000	53948000	54839000	39613500	60820000	44995500	57077500
P50544	11370	K09479	GO:0000062	Very long-chain specific acyl-CoA dehydrogenase, mitochondrial (EC 1.3.8.9) (MVLCAD) (VLCAD)	ACADV	Acadvl Vlcad	12368000000	9477900000	14861000000	13488500000	9078800000	16955500000	15881500000	12724000000	11046000000	12473000000	9293750000	9779000000	13503500000	11048500000	13221000000	14596500000
P50580	18813		GO:0003677	Proliferation-associated protein 2G4 (IRES-specific cellular trans-acting factor 45 kDa) (ITAF45) (Mpp1) (Proliferation-associated protein 1) (Protein p38-2G4)	PA2G4	Pa2g4 Ebp1 Plfap	60041500	52059500	65255000	61949000	60733500	75644500	67900500	73112500	50102000	60867500	55025000	56351500	86653000	78318000	78481000	77404000
P50637	12257	K05770	GO:0005497	Translocator protein (Mitochondrial benzodiazepine receptor) (PKBS) (Peripheral-type benzodiazepine receptor) (PBR)	TSPO	Tspo Bzrp Mbr	78135500	39759500	66108000	55385500	41229500	43214000	50169000	45939000	56142000	78910000	85242500	57045000	53364000	49262000	50867000	51401000
P51125	12380	K04281	GO:0002020	Calpastatin (Calpain inhibitor)	ICAL	Cast	52222500	45600000	43121000	99989000	132670000	29709000	28376500	85062000	54784500	40727500	42935000	47982500	40752500	81355000	69772500	75224000
P51150	19349	K07897	GO:0000045	Ras-related protein Rab-7a	RAB7A	Rab7a Rab7	317145000	268190000	327795000	291790000	194915000	276815000	277470000	253965000	323630000	281960000	263205000	263365000	277475000	256215000	245670000	251095000
P51163	22276	K01719	GO:0004852	Uroporphyrinogen-III synthase (UROIIIS) (UROS) (EC 4.2.1.75) (Hydroxymethylbilane hydrolyase [cyclizing]) (Uroporphyrinogen-III cosynthase)	HEM4	Uros Uros3	7804800	6966700	5678000	9291900	0	7594650	7411950	0	0	7446300	5094800	8240700	7737450	6578350	8134850	6590100
P51174	11363	K00255	GO:0000062	Long-chain specific acyl-CoA dehydrogenase, mitochondrial (LCAD) (EC 1.3.8.8)	ACADL	Acadl	10805500000	5630600000	8677050000	8105650000	4943400000	8515750000	7757350000	6613700000	11551000000	10422000000	9981800000	8010100000	8239850000	6559900000	9339900000	9523450000
P51175	19044	K00231	GO:0004729	Protoporphyrinogen oxidase (PPO) (EC 1.3.3.4)	PPOX	Ppox	12311500	13146000	23137500	23984500	8583100	10679650	12828000	0	20149000	36691000	22649000	18154000	16213000	12180500	17068000	17912000
P51410	20005	K02940	GO:0002181	60S ribosomal protein L9	RL9	Rpl9	31502500	24936000	38021500	30689500	28895500	37949500	31954000	31634500	32090000	30817500	29753500	25687500	44378000	35920500	38495000	37449000
P51432	18797	K05858	GO:0003073	1-phosphatidylinositol 4,5-bisphosphate phosphodiesterase beta-3 (EC 3.1.4.11) (Phosphoinositide phospholipase C-beta-3) (Phospholipase C-beta-3) (PLC-beta-3)	PLCB3	Plcb3	13568000	14496500	20617500	20559000	6747900	10145900	9027000	7335250	9672000	15077500	8984850	13158000	7995150	8562650	8968550	7561000
P51637	12391	K12959	GO:0000139	Caveolin-3 (M-caveolin)	CAV3	Cav3	0	0	0	0	0	0	0	0	0	0	0	2511300	0	0	0	0
P51655	14735	K08110	GO:0005615	Glypican-4 (K-glypican) [Cleaved into: Secreted glypican-4]	GPC4	Gpc4	0	0	0	0	0	0	0	0	0	0	2971300	0	0	0	0	0
P51660	15488	K12405	GO:0000038	Peroxisomal multifunctional enzyme type 2 (MFE-2) (17-beta-hydroxysteroid dehydrogenase 4) (17-beta-HSD 4) (D-bifunctional protein) (DBP) (Multifunctional protein 2) (MPF-2) [Cleaved into: (3R)-hydroxyacyl-CoA dehydrogenase (EC 1.1.1.n12); Enoyl-CoA hydratase 2 (EC 4.2.1.107) (EC 4.2.1.119) (3-alpha,7-alpha,12-alpha-trihydroxy-5-beta-cholest-24-enoyl-CoA hydratase)]	DHB4	Hsd17b4 Edh17b4	148200000	158905000	99664500	122000000	197370000	287305000	243920000	262105000	131080000	128295000	142050000	156980000	224930000	201940000	210090000	206140000
P51667	17906	K10351	GO:0002026	Myosin regulatory light chain 2, ventricular/cardiac muscle isoform (MLC-2) (MLC-2v) (Myosin light chain 2, slow skeletal/ventricular muscle isoform) (MLC-2s/v)	MLRV	Myl2 Mylpc	18072500	853050000	1094270	8773700	796980000	27306500	13450500	503580000	157815000	16263100	545930000	1576450000	19888500	437860000	44567000	31632500
P51807	100040531	K10420	GO:0000132	Dynein light chain Tctex-type 1 (Activator of G-protein signaling 2) (AGS2) (T-complex testis-specific protein 1) (TCTEX-1)	DYLT1	Dynlt1 Tctel1 Tctex-1 Tctex1	0	4795000	6847650	5236150	4066500	5157600	0	5424500	6171100	6371350	3892100	6336800	8195900	6813200	4936000	5267050
P51855	14854	K21456	GO:0000287	Glutathione synthetase (GSH synthetase) (GSH-S) (EC 6.3.2.3) (Glutathione synthase)	GSHB	Gss	17356500	12409000	17600500	18716500	11135000	16533000	14671500	14717000	23813000	25766500	19978000	18258500	15362000	13526500	15415000	19490000
P51859	15191	K16641	GO:0000122	Hepatoma-derived growth factor (HDGF)	HDGF	Hdgf Tdrm1	42331000	52822500	39829000	55554500	75597000	37907000	44769000	55192000	58511500	48313500	41033500	42177500	52838000	55812000	58926500	47259000
P51863	11972	K02146	GO:0005765	V-type proton ATPase subunit d 1 (V-ATPase subunit d 1) (P39) (Physophilin) (V-ATPase 40 kDa accessory protein) (V-ATPase AC39 subunit) (Vacuolar proton pump subunit d 1)	VA0D1	Atp6v0d1 Atp6d	0	0	0	5364500	7901000	7054550	0	6479700	0	0	0	0	0	0	0	0
P51881	11740	K05863	GO:0005471	ADP/ATP translocase 2 (ADP,ATP carrier protein 2) (Adenine nucleotide translocator 2) (ANT 2) (Solute carrier family 25 member 5) [Cleaved into: ADP/ATP translocase 2, N-terminally processed]	ADT2	Slc25a5 Ant2	1281800000	768100000	1255750000	1082800000	704840000	1376400000	1211450000	1067050000	1283000000	1232950000	1008100000	1049900000	1308350000	1049150000	1259450000	1322750000
P51885	17022	K08122	GO:0005518	Lumican (Keratan sulfate proteoglycan lumican) (KSPG lumican)	LUM	Lum Lcn Ldc	689515000	1194450000	780335000	633205000	1516550000	549775000	685495000	857705000	919955000	762650000	1163100000	1607350000	739685000	1143350000	547710000	523180000
P52196	22117	K01011	GO:0004792	Thiosulfate sulfurtransferase (EC 2.8.1.1) (Rhodanese)	THTR	Tst	86792000	110645000	121495000	133530000	117785000	154845000	146760000	156080000	95637000	85630000	66107000	73627500	102615000	108140000	92105000	91875500
P52430	18979	K01045	GO:0004063	Serum paraoxonase/arylesterase 1 (PON 1) (EC 3.1.1.2) (EC 3.1.1.81) (EC 3.1.8.1) (Aromatic esterase 1) (A-esterase 1) (Serum aryldialkylphosphatase 1)	PON1	Pon1 Pon	0	0	9191500	9033000	0	0	0	0	0	10087250	6101900	13509000	0	7300800	7424000	0
P52479	22224	K11841	GO:0002039	Ubiquitin carboxyl-terminal hydrolase 10 (EC 3.4.19.12) (Deubiquitinating enzyme 10) (Ubiquitin thioesterase 10) (Ubiquitin-specific-processing protease 10)	UBP10	Usp10 Kiaa0190 Ode-1 Uchrp	5122200	7376200	10146800	10158750	10538000	11463500	17475500	11272000	5662900	8119550	0	5836600	13420500	20702000	15336500	19914000
P52480	18746	K00873	GO:0000287	Pyruvate kinase PKM (EC 2.7.1.40) (Pyruvate kinase muscle isozyme)	KPYM	Pkm Pk3 Pkm2 Pykm	7247600000	8301900000	7064400000	7310450000	9290700000	11363500000	11006000000	9406700000	8479850000	7175200000	7194000000	7969400000	11088000000	10132250000	11022500000	11916500000
P52503	407785	K03939	GO:0005739	NADH dehydrogenase [ubiquinone] iron-sulfur protein 6, mitochondrial (Complex I-13kD-A) (CI-13kD-A) (NADH-ubiquinone oxidoreductase 13 kDa-A subunit)	NDUS6	Ndufs6 Ip13	1236400000	1321750000	1126600000	1382550000	1740700000	1139450000	1132450000	1626850000	1931600000	1083650000	847950000	663720000	990170000	1162750000	1804050000	1316650000
P52623	22245	K00876	GO:0004849	Uridine-cytidine kinase 1 (UCK 1) (EC 2.7.1.48) (Cytidine monophosphokinase 1) (Uridine monophosphokinase 1)	UCK1	Uck1 Umpk	48330500	39013500	51018500	55945000	29225000	45588500	40284000	31477500	36230500	40622000	34087000	28696000	43297000	35847000	39302500	43925000
P52760	15473	K09022	GO:0001822	2-iminobutanoate/2-iminopropanoate deaminase (EC 3.5.99.10) (Heat-responsive protein 12) (Reactive intermediate imine deaminase A homolog) (Translation inhibitor L-PSP ribonuclease) (EC 3.1.-.-)	RIDA	Rida Hrp12	13308500	15538000	0	10432000	15343500	0	0	13782000	20066000	14863000	8998200	11204000	7659800	0	13563000	13674500
P52795	13641	K05463	GO:0001755	Ephrin-B1 (CEK5 receptor ligand) (CEK5-L) (ELK ligand) (ELK-L) (EPH-related receptor tyrosine kinase ligand 2) (LERK-2) (Stimulated by retinoic acid gene 1 protein)	EFNB1	Efnb1 Epl2 Eplg2 Lerk2 Stra1	6772600	7804400	7184250	7527200	9993750	10140750	9056400	10615050	10000300	7603200	9715550	7667400	9968000	8946550	10663800	9912150
P52825	12896	K08766	GO:0004095	Carnitine O-palmitoyltransferase 2, mitochondrial (EC 2.3.1.21) (Carnitine palmitoyltransferase II) (CPT II)	CPT2	Cpt2 Cpt-2	1724250000	1620000000	2825150000	2568200000	1303150000	2127400000	2205900000	1710500000	1870050000	2228750000	1417700000	1755950000	2105500000	1615600000	1964300000	2158200000
P53395	13171	K09699	GO:0005739	Lipoamide acyltransferase component of branched-chain alpha-keto acid dehydrogenase complex, mitochondrial (EC 2.3.1.168) (Branched-chain alpha-keto acid dehydrogenase complex component E2) (BCKAD-E2) (BCKADE2) (Dihydrolipoamide acetyltransferase component of branched-chain alpha-keto acid dehydrogenase complex) (Dihydrolipoamide branched chain transacylase) (Dihydrolipoyllysine-residue (2-methyl…	ODB2	Dbt	743275000	486860000	815130000	840190000	594535000	1196600000	1026250000	850130000	686290000	594920000	564485000	448175000	837460000	680225000	825680000	789855000
P53702	15159	K01764	GO:0004408	Cytochrome c-type heme lyase (CCHL) (EC 4.4.1.17) (Holocytochrome c-type synthase)	CCHL	Hccs Cchl	35644000	26936000	35372000	43656500	37129500	49452000	49349500	38493000	38698500	29957000	25105500	23274500	37563000	34231000	39107000	38604500
P53986	20501	K08179	GO:0005739	Monocarboxylate transporter 1 (MCT 1) (Solute carrier family 16 member 1)	MOT1	Slc16a1 Mct1	186900000	116135000	161035000	145150000	131245000	207520000	156330000	152510000	196800000	183085000	137310000	120830000	189840000	144735000	193565000	191965000
P53994	59021	K07877	GO:0000139	Ras-related protein Rab-2A	RAB2A	Rab2a Rab2	67403000	51217500	50436000	41416000	45659000	45295000	43900000	48531500	65525000	49103500	58276000	49691500	44249000	40959000	45274500	46200500
P53996	12785	K09250	GO:0000122	Cellular nucleic acid-binding protein (CNBP) (Zinc finger protein 9)	CNBP	Cnbp Cnbp1 Znf9	25433500	30668000	27456500	40943000	50843000	25075500	30372500	47431000	35247000	24251000	20676500	20981000	37688500	44098500	47448500	35777000
P54071	269951	K00031	GO:0000287	Isocitrate dehydrogenase [NADP], mitochondrial (IDH) (EC 1.1.1.42) (ICD-M) (IDP) (NADP(+)-specific ICDH) (Oxalosuccinate decarboxylase)	IDHP	Idh2	2564600000	2870900000	4980550000	4279200000	1870900000	3251300000	2704850000	2052900000	4489400000	5891350000	2578700000	4510900000	2867000000	2296100000	2769150000	2605450000
P54116	13830	K17286	GO:0005737	Erythrocyte band 7 integral membrane protein (Protein 7.2b) (Stomatin)	STOM	Stom Epb7.2 Epb72	63577000	44570500	55695000	45943000	62154500	94066000	88156000	74395500	42950000	52661000	53608500	40562000	86783000	68279000	90435000	84058500
P54310	16890	K07188	GO:0004806	Hormone-sensitive lipase (HSL) (EC 3.1.1.79)	LIPS	Lipe	1150950000	870240000	1141700000	1178900000	783420000	1168050000	1082950000	972250000	857705000	1024350000	876260000	1036400000	1217150000	1173100000	1156900000	1305450000
P54728	19359	K10839	GO:0000502	UV excision repair protein RAD23 homolog B (HR23B) (mHR23B) (XP-C repair-complementing complex 58 kDa protein) (p58)	RD23B	Rad23b Mhr23b	20004500	38835500	20515000	28869000	40295000	21384000	26253000	37800000	31032000	28681000	20018500	31760500	29342000	30475000	32939000	28019500
P54775	23996	K03063	GO:0000502	26S proteasome regulatory subunit 6B (26S proteasome AAA-ATPase subunit RPT3) (CIP21) (MB67-interacting protein) (MIP224) (Proteasome 26S subunit ATPase 4) (Tat-binding protein 7) (TBP-7)	PRS6B	Psmc4 Tbp7	96653000	110645000	109310000	115115000	93813500	108760000	114020000	108815000	107965000	106325000	107490000	124180000	135385000	131495000	118440000	117335000
P54822	11564	K01756	GO:0001666	Adenylosuccinate lyase (ASL) (EC 4.3.2.2) (Adenylosuccinase) (ASase)	PUR8	Adsl Adl	98102500	139530000	101570000	108785000	164530000	93315000	112650000	103080000	116890000	113110000	124845000	161240000	98238500	123870000	94833500	89425000
P54823	13209	K12614	GO:0000792	Probable ATP-dependent RNA helicase DDX6 (EC 3.6.4.13) (ATP-dependent RNA helicase p54) (DEAD box protein 6) (Oncogene RCK homolog)	DDX6	Ddx6 Hlr2 Rck	14348500	14258000	13592000	15201000	10491500	13578000	12470000	12691000	10478500	12817500	13626000	12979500	14491000	13101000	10545000	11549500
P54923	11544	K01245	GO:0000287	[Protein ADP-ribosylarginine] hydrolase (ADP-ribosylarginine hydrolase) (EC 3.2.2.19) (ADP-ribose-L-arginine cleaving enzyme)	ADPRH	Adprh Arh1	0	0	12791000	0	0	0	11840000	0	0	13565500	0	0	24043000	12525000	11244000	17057000
P55096	19299	K05677	GO:0005324	ATP-binding cassette sub-family D member 3 (68 kDa peroxisomal membrane protein) (PMP68) (70 kDa peroxisomal membrane protein) (PMP70)	ABCD3	Abcd3 Pmp70 Pxmp1	44631500	45738000	43044000	49648000	69428000	117615000	93056000	86238500	31217000	49629000	36924500	58108000	85048500	94355000	88850000	80927000
P55258	17274	K07901	GO:0003924	Ras-related protein Rab-8A (Oncogene c-mel)	RAB8A	Rab8a Mel Rab8	14988500	10693950	2889900	9451550	9847600	14518000	12065000	10514500	11657500	9348950	10738050	8581800	10813800	7664650	13768500	14646500
P55264	11534	K00856	GO:0004001	Adenosine kinase (AK) (EC 2.7.1.20) (Adenosine 5'-phosphotransferase)	ADK	Adk	73721500	93717000	85747000	88661500	91162000	113420000	114090000	102268500	115135000	97394000	86210500	102785500	118720000	104185000	116465000	106209000
P55284	12562	K06533	GO:0001955	Cadherin-5 (Vascular endothelial cadherin) (VE-cadherin) (CD antigen CD144)	CADH5	Cdh5	37603500	32730500	40907500	36646000	33608500	37417000	31282000	35268000	47572500	37572000	40535000	31588000	32741500	31552500	33510500	28818500
P55302	16976	K22290	GO:0002091	Alpha-2-macroglobulin receptor-associated protein (Alpha-2-MRAP) (Heparin-binding protein 44) (HBP-44) (Low density lipoprotein receptor-related protein-associated protein 1) (RAP)	AMRP	Lrpap1	17678000	24934500	15561000	12253500	29331500	17136000	20552500	23938000	24382500	20297500	21073500	15639500	17950500	25390000	20987000	17025000
P56135	57423	K02130	GO:0000276	ATP synthase subunit f, mitochondrial	ATPK	Atp5j2	65280000	59773500	83233000	73852000	77166500	79681000	92760500	71675000	53096500	71739000	66163500	85634500	88190000	88755000	66201000	85726500
P56212	59046		GO:0000086	cAMP-regulated phosphoprotein 19 (ARPP-19)	ARP19	Arpp19	22930000	16436000	12443250	19974000	39535500	11190000	14064000	27484500	21566500	15428000	17464500	14673500	15030000	19281500	25187000	23614000
P56213	11692	K17783	GO:0001889	FAD-linked sulfhydryl oxidase ALR (EC 1.8.3.2) (Augmenter of liver regeneration)	ALR	Gfer Alr MNCb-0663	14190000	20453000	16412500	18155500	21734000	17682000	19326500	20927500	25261000	16466500	11027000	12603500	12758500	17681000	17613000	15730000
P56375	75572	K01512	GO:0003998	Acylphosphatase-2 (EC 3.6.1.7) (Acylphosphatase, muscle type isozyme) (Acylphosphate phosphohydrolase 2)	ACYP2	Acyp2 Acyp	48785000	93364500	40156000	54525000	95813000	52652500	67657000	66093500	65316000	51126000	50363000	70214000	52713000	52096500	58124500	61500500
P56376	66204	K01512	GO:0003998	Acylphosphatase-1 (EC 3.6.1.7) (Acylphosphatase, organ-common type isozyme) (Acylphosphate phosphohydrolase 1)	ACYP1	Acyp1 Acype	27691500	10283500	23762500	24652000	11458250	9613000	10091650	16574500	21254500	25415000	20137000	24039500	18750000	17216000	17453500	19684500
P56379	70257	K18193	GO:0005739	6.8 kDa mitochondrial proteolipid	ATP68	Mp68	24251000	19991500	17204000	13981500	22020500	25530500	19101000	21265500	16243000	14053000	27711000	16063000	16560500	9768400	19575500	23050000
P56380	66401	K01518	GO:0004081	Bis(5'-nucleosyl)-tetraphosphatase [asymmetrical] (EC 3.6.1.17) (Diadenosine 5',5'''-P1,P4-tetraphosphate asymmetrical hydrolase) (Ap4A hydrolase) (Ap4Aase) (Diadenosine tetraphosphatase) (Nucleoside diphosphate-linked moiety X motif 2) (Nudix motif 2)	AP4A	Nudt2 Apah1	30361000	22352500	36181500	30302000	19114000	16456500	19843500	17103000	32439500	26713500	22204000	28581500	19066000	17535500	17722500	17710000
P56382	67126	K02135	GO:0000275	ATP synthase subunit epsilon, mitochondrial (ATPase subunit epsilon) (ATP synthase F1 subunit epsilon)	ATP5E	Atp5f1e Atp5e	19269000	32784500	14416000	14842500	30241500	31986500	29427500	19554000	22080000	22821000	21364500	11245500	19087500	27454000	30797000	0
P56387	67117	K10420	GO:0000776	Dynein light chain Tctex-type 3 (Protein 91/23) (T-complex-associated testis-expressed 1-like)	DYLT3	Dynlt3 Tcte1l	0	0	0	0	0	0	0	0	0	0	0	0	0	0	2131200	0
P56391	110323	K02267	GO:0005739	Cytochrome c oxidase subunit 6B1 (Cytochrome c oxidase subunit VIb isoform 1) (COX VIb-1)	CX6B1	Cox6b1 Cox6b	1776700000	2622150000	3372700000	3550250000	1859150000	2284150000	2058200000	2276950000	4687200000	3602150000	2279350000	3108000000	2039850000	1991500000	2716100000	2339650000
P56394	12856	K02260	GO:0005507	Cytochrome c oxidase copper chaperone	COX17	Cox17 Cox17a	103095000	179355000	184280000	161430000	311060000	214715000	227405000	274205000	242625000	137125000	80889500	95539500	153130000	281490000	262945000	211995000
P56480	11947	K02133	GO:0000275	ATP synthase subunit beta, mitochondrial (EC 3.6.3.14) (ATP synthase F1 subunit beta)	ATPB	Atp5f1b Atp5b	4098150000	5225950000	4126100000	4133350000	4743750000	4579200000	4831200000	4840700000	3815750000	4278600000	5509150000	5900300000	4561700000	4753600000	4139200000	4673100000
P56501	22229	K15103	GO:0000303	Mitochondrial uncoupling protein 3 (UCP 3) (Solute carrier family 25 member 9)	UCP3	Ucp3 Slc25a9	18908500	12827500	12417550	15815000	15852500	25817500	21584500	24664000	12689500	13665000	9656600	10009500	24016500	22773000	23410500	25716500
P56528	12494	K01242	GO:0001666	ADP-ribosyl cyclase/cyclic ADP-ribose hydrolase 1 (EC 3.2.2.6) (2'-phospho-ADP-ribosyl cyclase) (2'-phospho-ADP-ribosyl cyclase/2'-phospho-cyclic-ADP-ribose transferase) (EC 2.4.99.20) (2'-phospho-cyclic-ADP-ribose transferase) (ADP-ribosyl cyclase 1) (ADPRC 1) (Cyclic ADP-ribose hydrolase 1) (cADPr hydrolase 1) (I-19) (NIM-R5 antigen) (CD antigen CD38)	CD38	Cd38	0	0	14166000	12394500	0	14337000	9917500	0	0	19594500	0	0	0	0	0	0
P56564	20512	K05614	GO:0005313	Excitatory amino acid transporter 1 (Glial high affinity glutamate transporter) (High-affinity neuronal glutamate transporter) (GluT-1) (Sodium-dependent glutamate/aspartate transporter 1) (GLAST-1) (Solute carrier family 1 member 3)	EAA1	Slc1a3 Eaat1 Gmt1	15977000	9198950	19698500	17483000	7807200	0	9965300	7644300	24313500	22440000	21161000	19595000	14782500	13562000	13836500	10290800
P56812	100042424	K06875	GO:0003677	Programmed cell death protein 5 (TF-1 cell apoptosis-related protein 19) (Protein TFAR19)	PDCD5	Pdcd5 Tfar19	24300000	51780000	31067000	40412000	59041500	25077500	31133000	32764500	46633500	32834500	27840000	37504000	27240000	48720500	45788500	36984000
P56873	56390		GO:0042802	Sjoegren syndrome/scleroderma autoantigen 1 homolog (Autoantigen p27 homolog) (Protein C184L)	ZNRD2	Sssca1 C184l	0	0	0	0	0	0	0	0	0	0	0	0	0	0	6582900	0
P57716	59287	K06171	GO:0002262	Nicastrin	NICA	Ncstn	0	0	0	0	0	0	0	0	0	0	0	0	0	5379100	0	0
P57746	73834	K02149	GO:0005813	V-type proton ATPase subunit D (V-ATPase subunit D) (V-ATPase 28 kDa accessory protein) (Vacuolar proton pump subunit D)	VATD	Atp6v1d Atp6m Vatd	25571500	26467000	28866000	22663500	21525500	31301500	29715500	23293000	21807000	23978500	18986000	24387500	26150000	21522000	23846000	24557000
P57759	67397	K09586	GO:0000187	Endoplasmic reticulum resident protein 29 (ERp29)	ERP29	Erp29	20202000	20587500	30203000	28574000	21084500	26863500	28253500	26188000	23741500	30499000	23921500	30402500	28819000	29546500	24729500	20670000
P57780	60595	K05699	GO:0000977	Alpha-actinin-4 (Non-muscle alpha-actinin 4)	ACTN4	Actn4	617600000	605190000	818975000	721025000	644945000	902985000	861390000	794055000	626430000	784660000	765345000	738365000	1011500000	890985000	845245000	862160000
P57784	68981	K11092	GO:0000398	U2 small nuclear ribonucleoprotein A' (U2 snRNP A')	RU2A	Snrpa1	8358900	6757000	9109900	10620100	13252000	7845800	7727850	7590150	7901150	9444000	6974000	8071600	7592250	9250450	8611500	7891350
P58064	121022	K02990	GO:0003735	28S ribosomal protein S6, mitochondrial (MRP-S6) (S6mt)	RT06	Mrps6 Rpms6	7273600	7304350	4867200	3157600	10318400	16070000	8529900	11472000	6073450	8451700	4755950	3051150	4494350	6062500	18183000	16171000
P58252	13629	K03234	GO:0002039	Elongation factor 2 (EF-2)	EF2	Eef2	1159900000	1192650000	1263750000	1228850000	1229250000	1439500000	1488100000	1263500000	923145000	1023350000	1074600000	1093150000	1348100000	1377100000	1332250000	1299100000
P58281	74143	K17079	GO:0000002	Dynamin-like 120 kDa protein, mitochondrial (EC 3.6.5.5) (Large GTP-binding protein) (LargeG) (Optic atrophy protein 1 homolog) [Cleaved into: Dynamin-like 120 kDa protein, form S1]	OPA1	Opa1	823225000	561820000	947275000	811880000	373990000	689255000	603520000	533495000	784555000	785770000	655165000	650755000	675675000	530230000	637195000	667425000
P58389	110854	K17605	GO:0000159	Serine/threonine-protein phosphatase 2A activator (EC 5.2.1.8) (PP2A, subunit B', PR53 isoform) (Phosphotyrosyl phosphatase activator) (PTPA) (Serine/threonine-protein phosphatase 2A regulatory subunit 4) (Serine/threonine-protein phosphatase 2A regulatory subunit B')	PTPA	Ptpa Ppp2r4	79363000	63975000	82908500	73714000	60926000	62061500	70170500	63259500	54568500	61384500	53361000	72542000	68898000	55585000	53477000	54990500
P58404	97387	K17608	GO:0000159	Striatin-4 (Zinedin)	STRN4	Strn4 Zin	0	0	0	0	0	0	0	0	0	0	2839700	0	0	0	0	0
P58742	223921	K14320	GO:0005643	Aladin (Adracalin)	AAAS	Aaas	0	0	0	0	0	0	0	0	0	0	47118000	0	0	0	0	0
P58771	22003	K10373	GO:0001701	Tropomyosin alpha-1 chain (Alpha-tropomyosin) (Tropomyosin-1)	TPM1	Tpm1 Tpm-1 Tpma	2658500000	17469500000	337545000	1397000000	21973500000	1005375000	2633650000	6415450000	3432200000	477070000	6212150000	5829000000	710720000	4333300000	948755000	1024300000
P58774	22004	K10374	GO:0005200	Tropomyosin beta chain (Beta-tropomyosin) (Tropomyosin-2)	TPM2	Tpm2 Tpm-2	1534900000	11229500000	69805500	716925000	14451000000	528010000	1441300000	3768500000	1835050000	113025000	3669700000	3504650000	299775000	2297150000	380790000	525700000
P58871	228140		GO:0005634	182 kDa tankyrase-1-binding protein	TB182	Tnks1bp1 Kiaa1741 Tab182	248305000	294110000	229795000	323495000	387100000	72192000	151280000	330565000	337025000	291750000	210290000	211230000	217130000	293055000	354670000	201080000
P59016	233405		GO:0005737	Vacuolar protein sorting-associated protein 33B	VP33B	Vps33b	0	0	0	0	0	0	0	0	0	0	0	0	0	0	8563200	0
P59017	94044	K15485	GO:0005739	Bcl-2-like protein 13 (Bcl2-L-13) (Bcl-rambo) (Protein Mil1)	B2L13	Bcl2l13 Mil1	313525000	245240000	371255000	323505000	193035000	318880000	290450000	240310000	357215000	299135000	286220000	267575000	237500000	205995000	228125000	243220000
P59266	228859		GO:0005739	Fat storage-inducing transmembrane protein 2 (Fat-inducing protein 2)	FITM2	Fitm2 Fit2	10828500	11037000	9185500	10595500	15949000	25580500	17565500	19570000	7661800	8511100	9167300	9031400	23573500	14333000	16582000	20722000
P59325	217869	K03262	GO:0001731	Eukaryotic translation initiation factor 5 (eIF-5)	IF5	Eif5	22386000	28765500	30326500	24858000	22215500	31558500	30122500	25541500	19965500	25486500	19068000	19853500	25033000	24282000	24912500	25354000
P59999	68089	K05755	GO:0005200	Actin-related protein 2/3 complex subunit 4 (Arp2/3 complex 20 kDa subunit) (p20-ARC)	ARPC4	Arpc4 Arc20	22716000	19793500	25251500	26662500	16193500	20636500	21509000	16013000	20353000	28426500	24180000	25611000	30897500	24928000	20501000	19807500
P60060	100043039	K07342	GO:0005789	Protein transport protein Sec61 subunit gamma	SC61G	Sec61g	6360300	11071000	0	0	15852000	0	18092000	12255000	13592500	11327000	0	0	0	0	24662000	18104000
P60122	56505	K04499	GO:0000492	RuvB-like 1 (EC 3.6.4.12) (49 kDa TATA box-binding protein-interacting protein) (49 kDa TBP-interacting protein) (DNA helicase p50) (Pontin 52) (TIP49a)	RUVB1	Ruvbl1 Tip49 Tip49a	40281500	33991000	44448000	35267500	27194000	32080000	30509500	29049500	29941500	34980000	35699500	32932500	36786500	35603000	30866500	28677000
P60229	16341	K03250	GO:0000184	Eukaryotic translation initiation factor 3 subunit E (eIF3e) (Eukaryotic translation initiation factor 3 subunit 6) (MMTV integration site 6) (Mammary tumor-associated protein INT-6) (Viral integration site protein INT-6) (eIF-3 p48)	EIF3E	Eif3e Eif3s6 Int6	24556000	18960500	21086500	20691500	17083500	20685500	25431500	20578500	23395000	18944000	18458500	21879000	26469500	22059000	22601500	22187500
P60335	23983	K12889	GO:0000981	Poly(rC)-binding protein 1 (Alpha-CP1) (Heterogeneous nuclear ribonucleoprotein E1) (hnRNP E1)	PCBP1	Pcbp1	168590000	198640000	234305000	243350000	154530000	210780000	191665000	190310000	194970000	231445000	153125000	210770000	260225000	221835000	205550000	216855000
P60521	93739	K08341	GO:0000045	Gamma-aminobutyric acid receptor-associated protein-like 2 (GABA(A) receptor-associated protein-like 2) (Golgi-associated ATPase enhancer of 16 kDa) (GATE-16)	GBRL2	Gabarapl2	9106700	8938350	6750400	0	0	12304000	0	7189800	7617550	0	6826350	7403100	8200350	9909500	9721850	10710900
P60603	67067		GO:0001302	Reactive oxygen species modulator 1 (ROS modulator 1) (Protein MGR2 homolog)	ROMO1	Romo1	0	0	42413000	41259000	0	32793000	0	25421000	32151000	38587000	28572000	0	0	34434000	42520000	30067500
P60670	217365	K14015	GO:0005634	Nuclear protein localization protein 4 homolog (Protein NPL4)	NPL4	Nploc4 Kiaa1499 Npl4	10772200	13346000	13338500	15542500	13328000	12793000	14544000	11733500	11589500	10306000	10607200	12799000	14917000	11018350	13621000	12892000
P60710	11461	K05692	GO:0001725	Actin, cytoplasmic 1 (Beta-actin) [Cleaved into: Actin, cytoplasmic 1, N-terminally processed]	ACTB	Actb	0	0	0	0	0	0	0	0	0	0	0	0	0	0	0	84899000
P60766	12540	K04393	GO:0000139	Cell division control protein 42 homolog (G25K GTP-binding protein)	CDC42	Cdc42	92474000	92246000	111415000	117970000	74317500	106605000	97211000	90066000	138810000	113025000	104165000	121530000	121185000	111925000	101273000	113790000
P60840	56205		GO:0000086	Alpha-endosulfine (ARPP-19e)	ENSA	Ensa	8772200	14420500	5804450	7495550	23798000	6712150	7268650	13364000	11051150	6301950	9755550	7408350	7215550	9526900	8937800	7744900
P60843	13681	K03257	GO:0003725	Eukaryotic initiation factor 4A-I (eIF-4A-I) (eIF4A-I) (EC 3.6.4.13) (ATP-dependent RNA helicase eIF4A-1)	IF4A1	Eif4a1 Ddx2a Eif4a	244140000	206580000	256380000	252495000	220760000	296020000	285610000	249540000	206605000	249115000	226360000	226355000	338950000	304550000	285940000	299495000
P60867	67427	K02969	GO:0002181	40S ribosomal protein S20	RS20	Rps20	35861000	50125500	25158500	34866000	34472500	32403000	31979000	27981500	23570500	46924500	24240500	22072000	29539000	30356500	32931500	29978500
P60904	13002	K09525	GO:0005886	DnaJ homolog subfamily C member 5 (Cysteine string protein) (CSP)	DNJC5	Dnajc5	4357900	5524900	3452800	0	7890400	0	3657000	4935950	4932000	5990500	0	4112550	3058700	5354200	3548000	4967900
P61021	19344	K07888	GO:0003924	Ras-related protein Rab-5B	RAB5B	Rab5b	57849500	43640000	44806000	39060500	33907500	40561500	35382000	39444000	56172000	54476500	49237500	43907000	36232000	30012500	36878000	39567000
P61022	56398	K17610	GO:0000139	Calcineurin B homologous protein 1 (Calcineurin B-like protein) (Calcium-binding protein CHP) (Calcium-binding protein p22) (EF-hand calcium-binding domain-containing protein p22) (Sid 470) (p24)	CHP1	Chp1 Chp Sid470	65825000	73198000	62925500	65369000	95623000	83176500	98357500	106085000	77586500	69629500	58057000	65233000	70076000	78394500	76323000	77105000
P61027	19325	K07903	GO:0003924	Ras-related protein Rab-10	RAB10	Rab10	93284000	65729000	76590500	68973500	62890000	67328000	53515000	52312500	68022500	76502000	62565000	66772500	60863500	56701500	57177000	62606000
P61028	235442	K07902	GO:0003924	Ras-related protein Rab-8B	RAB8B	Rab8b	5139250	0	4205500	3893900	4752000	3732250	3938750	3570100	4618050	5013400	4849300	5257400	5547600	5561000	4707800	4946900
P61082	22192	K10579	GO:0004842	NEDD8-conjugating enzyme Ubc12 (EC 2.3.2.-) (NEDD8 carrier protein) (Ubiquitin-conjugating enzyme E2 M)	UBC12	Ube2m Ubc-rs2 Ubc12	13582500	13600000	13489500	13313500	12238500	10446900	10446000	9995950	17097000	13165000	9966500	11601500	13513500	13062000	13134500	13034000
P61087	53323	K04649	GO:0000209	Ubiquitin-conjugating enzyme E2 K (EC 2.3.2.23) (E2 ubiquitin-conjugating enzyme K) (Huntingtin-interacting protein 2) (HIP-2) (Ubiquitin carrier protein) (Ubiquitin-conjugating enzyme E2-25 kDa) (Ubiquitin-conjugating enzyme E2(25K)) (Ubiquitin-conjugating enzyme E2-25K) (Ubiquitin-protein ligase)	UBE2K	Ube2k Hip2	24112000	29197500	19966000	21685500	17104000	16527000	20505500	18446500	25539500	22398000	22841000	22120000	17550000	19688500	17626000	15942000
P61089	93765	K10580	GO:0000151	Ubiquitin-conjugating enzyme E2 N (EC 2.3.2.23) (Bendless-like ubiquitin-conjugating enzyme) (E2 ubiquitin-conjugating enzyme N) (Ubc13) (Ubiquitin carrier protein N) (Ubiquitin-protein ligase N)	UBE2N	Ube2n Blu	110465000	140590000	111775000	125740000	143075000	128950000	126860000	144010000	126170000	126280000	120445000	131745000	109330000	131370000	127175000	131935000
P61161	66713	K17260	GO:0005200	Actin-related protein 2 (Actin-like protein 2)	ARP2	Actr2 Arp2	43694500	35450500	39816000	41638000	35866000	41709000	37032500	37462500	43546000	46147000	45218500	45148000	52104500	45101000	45912000	47197000
P61164	54130	K16575	GO:0002177	Alpha-centractin (Centractin) (ARP1) (Actin-RPV) (Centrosome-associated actin homolog)	ACTZ	Actr1a Ctrn1	37351000	42694000	66097000	45116500	40637000	53961500	68366000	46079000	40611500	44919000	40043000	40090500	52098000	59853500	48152500	48845000
P61202	12848	K12176	GO:0000122	COP9 signalosome complex subunit 2 (SGN2) (Signalosome subunit 2) (Alien homolog) (JAB1-containing signalosome subunit 2) (Thyroid receptor-interacting protein 15) (TR-interacting protein 15) (TRIP-15)	CSN2	Cops2 Csn2 Trip15	44727500	43078500	47695000	50005500	39261000	43383000	43430500	49451000	48810500	47124000	45183500	51638000	54485000	49326000	46036000	47698000
P61222	24015	K06174	GO:0000054	ATP-binding cassette sub-family E member 1 (RNase L inhibitor) (Ribonuclease 4 inhibitor) (RNS4I)	ABCE1	Abce1 Rli	29878000	20139000	23509500	18648000	22285500	26367000	22484500	26564000	23181000	15261500	26336500	17915000	26851500	24592500	28251500	28197500
P61255	19941	K02898	GO:0002181	60S ribosomal protein L26 (Silica-induced gene 20 protein) (SIG-20)	RL26	Rpl26	69829500	48927500	56497000	61231000	49951000	64446500	51989000	59882000	47128000	52838000	49819500	42810500	70623000	49857500	60276500	69248000
P61358	108167922	K02901	GO:0003735	60S ribosomal protein L27	RL27	Rpl27	23276500	10329450	24072500	30330000	34348000	29371000	25104500	18756000	22007000	21741000	24505500	24664500	36775000	26444000	31226000	34280500
P61514	19981	K02921	GO:0003735	60S ribosomal protein L37a	RL37A	Rpl37a	6133950	3792350	2689500	4030400	5038050	6322600	3193000	4669900	6630900	3579150	3660700	3085200	4154100	3149900	5467450	5811900
P61620	53421	K10956	GO:0005789	Protein transport protein Sec61 subunit alpha isoform 1 (Sec61 alpha-1)	S61A1	Sec61a1 Sec61a	4455150	6178200	11635500	8772450	6723500	7630400	9584900	6907600	5838750	7848400	8321600	9617700	9306250	13495000	11125000	9115200
P61750	11843	K07939	GO:0005154	ADP-ribosylation factor 4	ARF4	Arf4	43194000	32694000	41007500	37389000	22987500	28293500	23782000	26499000	37722500	42829500	42184500	40655000	32946500	29381500	25913000	25513000
P61759	22327		GO:0005634	Prefoldin subunit 3 (von Hippel-Lindau-binding protein 1) (VBP-1) (VHL-binding protein 1)	PFD3	Vbp1 Pfdn3	0	0	0	0	0	4292200	4971500	5467500	0	0	0	0	0	0	5661300	0
P61804	13135	K12668	GO:0001824	Dolichyl-diphosphooligosaccharide--protein glycosyltransferase subunit DAD1 (Oligosaccharyl transferase subunit DAD1) (Defender against cell death 1) (DAD-1)	DAD1	Dad1	12659500	8529100	7830650	9473550	7650300	8340250	9490100	9631750	8373950	9991700	11416000	10244000	8595300	5087300	9575700	10456500
P61924	56447	K20472	GO:0000139	Coatomer subunit zeta-1 (Zeta-1-coat protein) (Zeta-1 COP)	COPZ1	Copz1 Copz	22779000	22174000	26993500	20146000	16553000	26143500	21266000	21171500	18946500	21013000	21320500	26611000	30067500	28332500	21381000	23062000
P61953	66066	K04546	GO:0003924	Guanine nucleotide-binding protein G(I)/G(S)/G(O) subunit gamma-11	GBG11	Gng11 Gngt11	0	0	0	0	0	0	0	0	19911000	11918000	11105000	0	0	12554500	12266500	0
P61961	67890	K12162	GO:0005634	Ubiquitin-fold modifier 1	UFM1	Ufm1	28933500	35630000	37496000	40167500	38473000	33663000	40824000	40026500	29421500	33155000	30350500	27367500	34530500	43992000	37260000	35416000
P61967	11769	K12394	GO:0005794	AP-1 complex subunit sigma-1A (Adaptor protein complex AP-1 subunit sigma-1A) (Adaptor-related protein complex 1 subunit sigma-1A) (Clathrin assembly protein complex 1 sigma-1A small chain) (Clathrin coat assembly protein AP19) (Golgi adaptor HA1/AP1 adaptin sigma-1A subunit) (HA1 19 kDa subunit) (Sigma 1a subunit of AP-1 clathrin) (Sigma-adaptin 1A) (Sigma1A-adaptin)	AP1S1	Ap1s1 Ap19	8990200	0	7822550	0	0	9004200	8065300	0	0	0	0	0	0	7799400	8711750	0
P61971	621832		GO:0000060	Nuclear transport factor 2 (NTF-2)	NTF2	Nutf2 Ntf2	71479500	193470000	86416500	108945000	174585000	57774000	109473500	84249000	108550000	98207000	119890000	152695000	66560000	105598000	68257000	82321000
P61979	15387	K12886	GO:0000122	Heterogeneous nuclear ribonucleoprotein K (hnRNP K)	HNRPK	Hnrnpk Hnrpk	449830000	249980000	484145000	530440000	342225000	324130000	334320000	373580000	339240000	466375000	302975000	487990000	441040000	442070000	361565000	368240000
P61982	22628	K16198	GO:0003779	14-3-3 protein gamma [Cleaved into: 14-3-3 protein gamma, N-terminally processed]	1433G	Ywhag	1268300000	1103650000	1161950000	1124300000	929900000	1155950000	1079995000	1111100000	1333300000	1103200000	1042950000	1154300000	927620000	880900000	903450000	968010000
P62071	66922	K07830	GO:0003924	Ras-related protein R-Ras2	RRAS2	Rras2	21609500	14545000	17013000	17010500	0	0	10743000	10812000	14732500	20810500	14024000	15524000	9366600	0	0	11023000
P62073	30059	K17778	GO:0005215	Mitochondrial import inner membrane translocase subunit Tim10	TIM10	Timm10 Tim10	51845500	48886000	47081500	58047000	65177000	52769500	60636500	72318000	79297000	49114000	33259500	37282000	43999500	51212000	60245500	61101500
P62075	30055	K17781	GO:0001650	Mitochondrial import inner membrane translocase subunit Tim13	TIM13	Timm13 Tim13a Timm13a	270375000	367255000	333340000	425015000	500300000	415680000	419675000	524540000	523335000	322015000	211510000	241870000	298860000	374885000	430455000	410000000
P62077	30057	K17780	GO:0005739	Mitochondrial import inner membrane translocase subunit Tim8 B (Deafness dystonia protein 2 homolog)	TIM8B	Timm8b Ddp2 Tim8b	46598500	58740500	51649000	61215500	63548500	67470000	72009000	76737000	70487500	50232500	41753500	40239500	50827000	53100000	62881500	65284500
P62082	20115	K02993	GO:0001843	40S ribosomal protein S7	RS7	Rps7	94201000	78198000	91072500	89553000	68223500	95850000	87933500	71729000	71759500	90500500	64966000	76844500	105472500	83744000	79903000	84109500
P62137	19045	K06269	GO:0000164	Serine/threonine-protein phosphatase PP1-alpha catalytic subunit (PP-1A) (EC 3.1.3.16)	PP1A	Ppp1ca Ppp1a	92802000	89483000	120805000	111505000	81946500	111300000	97328500	101249000	97595500	101180000	94277000	101925000	110950000	110625000	106905000	107465000
P62141	19046	K06269	GO:0000164	Serine/threonine-protein phosphatase PP1-beta catalytic subunit (PP-1B) (EC 3.1.3.16) (EC 3.1.3.53)	PP1B	Ppp1cb	25947000	25976000	31657500	33066000	19019500	20498000	24556000	20110000	28809500	37217000	29386500	31528500	32928500	31682000	26258000	31170000
P62192	19179	K03062	GO:0000502	26S proteasome regulatory subunit 4 (P26s4) (26S proteasome AAA-ATPase subunit RPT2) (Proteasome 26S subunit ATPase 1)	PRS4	Psmc1	53409500	67238500	29952500	39527000	49190000	47186000	53248000	50064500	28747500	52081500	37181000	25965000	43474500	51933500	52316000	50106500
P62242	20116	K02995	GO:0000462	40S ribosomal protein S8	RS8	Rps8	72901000	75562000	109515000	122005000	98484000	106839000	84675500	78537500	51793500	97732500	73932500	95453500	126865000	115115000	98869500	123185000
P62259	22627	K06630	GO:0000165	14-3-3 protein epsilon (14-3-3E)	1433E	Ywhae	1220850000	1212550000	1050250000	1084150000	910010000	1062100000	996080000	965260000	1106300000	1152500000	1078200000	1200550000	974400000	899825000	884195000	963455000
P62264	20044	K02955	GO:0000028	40S ribosomal protein S14	RS14	Rps14	51105000	43005000	31128000	46351000	50799500	52977000	48130500	28398500	15960000	31059500	26015000	24969000	29800500	34002000	51346500	42428000
P62267	66475	K02973	GO:0002181	40S ribosomal protein S23	RS23	Rps23	34767000	32480500	34397000	41012500	54356000	47747500	36137500	35264000	47161000	33377500	31229500	29204500	48658500	41860000	47116500	41697500
P62274	20090	K02980	GO:0002181	40S ribosomal protein S29	RS29	Rps29	0	16464500	13734000	28840000	23051500	22084000	17005000	0	11089000	15015500	0	0	18327000	0	15039000	15664000
P62281	27207	K02949	GO:0003735	40S ribosomal protein S11	RS11	Rps11	50879000	58853500	71118000	77289500	61025000	75615500	59962500	60807500	38775500	61626500	49872500	57135500	92630000	69712500	73896000	74303000
P62301	68052	K02953	GO:0003729	40S ribosomal protein S13	RS13	Rps13	131380000	147525000	181195000	180285000	136260000	220910000	190740000	135885000	118435000	199305000	129250000	143860000	196000000	192665000	162580000	176400000
P62307	69878	K11098	GO:0000387	Small nuclear ribonucleoprotein F (snRNP-F) (Sm protein F) (Sm-F) (SmF)	RUXF	Snrpf	0	0	0	0	0	0	0	0	0	0	0	0	0	0	0	2114800
P62311	67678	K12622	GO:0000398	U6 snRNA-associated Sm-like protein LSm3	LSM3	Lsm3	21294000	20403500	13296000	19052000	17772000	9612000	12785000	18137000	20772000	13468000	15786500	13116500	10973000	12325500	14011000	12214500
P62313	78651	K12625	GO:0000398	U6 snRNA-associated Sm-like protein LSm6	LSM6	Lsm6	0	6108650	0	0	6411650	0	0	0	0	0	0	0	0	4632400	0	0
P62315	20641	K11087	GO:0000243	Small nuclear ribonucleoprotein Sm D1 (Sm-D1) (Sm-D autoantigen) (snRNP core protein D1)	SMD1	Snrpd1	0	0	0	0	0	0	0	0	0	0	0	0	0	0	0	3630900
P62317	107686	K11096	GO:0000387	Small nuclear ribonucleoprotein Sm D2	SMD2	Snrpd2	11840000	10052000	10968000	13095500	8290900	0	8776900	0	6590850	10994000	8618550	5873900	7957600	8227600	0	4636450
P62320	67332	K11088	GO:0000243	Small nuclear ribonucleoprotein Sm D3 (Sm-D3) (snRNP core protein D3)	SMD3	Snrpd3	8778200	0	5389200	6929000	6906000	7328800	0	0	0	0	5830900	0	0	6224500	0	6398600
P62331	11845	K07941	GO:0001726	ADP-ribosylation factor 6	ARF6	Arf6	0	0	0	4199800	0	0	4618100	0	0	0	0	0	0	0	0	4300300
P62334	67089	K03064	GO:0000502	26S proteasome regulatory subunit 10B (26S proteasome AAA-ATPase subunit RPT4) (Proteasome 26S subunit ATPase 6) (Proteasome subunit p42)	PRS10	Psmc6 Sug2	100943000	142225000	107250000	124600000	111445000	143010000	110015000	135205000	123525000	111675000	91693000	127620000	149855000	133715000	129255000	128895000
P62342	69227	K22366	GO:0004791	Thioredoxin reductase-like selenoprotein T (SelT) (EC 1.8.1.9)	SELT	Selenot Selt	0	7732100	6346900	3701000	0	11978200	9493200	10825200	0	5322000	0	4373000	7433000	9262300	12125000	9256650
P62627	67068	K10419	GO:0003774	Dynein light chain roadblock-type 1 (Dynein light chain 2A, cytoplasmic)	DLRB1	Dynlrb1 Dncl2a Dnlc2a	73642500	96037000	66694500	78206500	86288500	64587500	62955000	80970000	104050000	82999500	71403500	72572500	76513500	81696000	91927500	82808000
P62631	13628	K03231	GO:0003746	Elongation factor 1-alpha 2 (EF-1-alpha-2) (Eukaryotic elongation factor 1 A-2) (eEF1A-2) (Statin-S1)	EF1A2	Eef1a2 Eef1al Stn	31149500	370230000	0	57888000	462050000	45365500	119415000	71637000	77776500	14777000	301545000	305925000	41572000	154170000	16531000	48615000
P62702	20102	K02987	GO:0003723	40S ribosomal protein S4, X isoform	RS4X	Rps4x Rps4	154830000	140820000	180060000	177000000	143220000	203300000	165560000	141835000	123935000	172860000	133860000	154495000	222150000	193640000	177215000	186710000
P62737	11475	K12313	GO:0001725	Actin, aortic smooth muscle (Alpha-actin-2) [Cleaved into: Actin, aortic smooth muscle, intermediate form]	ACTA	Acta2 Actsa Actvs	21800000	42881000	61539000	37662000	55217500	52347000	32236000	48833500	0	51585500	204615000	61575000	51774500	71278000	39954000	23638000
P62748	53602		GO:0005509	Hippocalcin-like protein 1 (Neural visinin-like protein 3) (NVL-3) (NVP-3) (Visinin-like protein 3) (VILIP-3)	HPCL1	Hpcal1	0	14546000	11557500	11708500	0	11971000	10710500	13671500	15382500	11860000	11454500	13412500	14329500	12830500	11254000	13304000
P62751	268449	K02893	GO:0000027	60S ribosomal protein L23a	RL23A	Rpl23a	54944000	58045000	81799500	92036500	76701000	74193000	64564000	67913000	42243000	76325000	54395000	61817500	86449500	77264000	58176500	95994000
P62754	105244208	K02991	GO:0000082	40S ribosomal protein S6 (Phosphoprotein NP33)	RS6	Rps6	25185000	36237000	43508500	48669000	37986500	41163000	29028000	33005500	16024500	38178500	29643000	32542000	48954500	47777000	37618500	52983500
P62774	14489		GO:0005634	Myotrophin (Granule cell differentiation protein) (Protein V-1)	MTPN	Mtpn Gcdp	54037000	71454000	77311000	80049000	65733500	69112000	65105500	79418500	89369500	83244500	70434000	80782500	80962500	83047000	79109000	77019500
P62806	100041230	K11254	GO:0000228	Histone H4	H4	Hist1h4a; Hist1h4b H4-53; Hist1h4c H4-12; Hist1h4d; Hist1h4f; Hist1h4h; Hist1h4i; Hist1h4j; Hist1h4k; Hist1h4m; Hist2h4a Hist2h4; Hist4h4	1785050000	1485850000	1493300000	1702600000	1029600000	1103350000	792190000	754915000	1551500000	1625550000	1522800000	1439050000	1199600000	1028645000	1017500000	1108550000
P62814	11966	K02147	GO:0001726	V-type proton ATPase subunit B, brain isoform (V-ATPase subunit B 2) (Endomembrane proton pump 58 kDa subunit) (Vacuolar proton pump subunit B 2)	VATB2	Atp6v1b2 Atp6b2 Vat2	135845000	98885500	141995000	128955000	97066500	155580000	142380000	130515000	106060500	119285000	117840000	109535000	151690000	123965000	137770000	148845000
P62821	19324	K07874	GO:0000045	Ras-related protein Rab-1A (YPT1-related protein)	RAB1A	Rab1A Rab1	0	0	0	0	0	0	0	0	0	0	0	0	0	0	0	10851000
P62827	19384	K07936	GO:0000054	GTP-binding nuclear protein Ran (GTPase Ran) (Ras-like protein TC4) (Ras-related nuclear protein)	RAN	Ran Rasl2-8	83544500	93988500	84186000	87299500	95411500	105715000	97079000	95467000	75817500	80319000	75878500	82110500	105851000	97360000	109590000	93000000
P62830	100044627	K02894	GO:0000122	60S ribosomal protein L23	RL23	Rpl23	67346500	74914500	101334500	107750000	79295500	120105000	96094000	81122500	54675500	96052000	74054000	98057500	125685000	98604500	110525000	109880000
P62835	109905	K04353	GO:0003924	Ras-related protein Rap-1A (Ras-related protein Krev-1)	RAP1A	Rap1a Krev-1	14028500	14040000	21168500	21914500	11997500	14761000	12549500	12164000	12466000	22321000	12870500	17386000	15610000	14026000	14507000	15829000
P62843	20054	K02958	GO:0000028	40S ribosomal protein S15 (RIG protein)	RS15	Rps15 Rig	40840500	62514000	30403500	39934500	35159500	29712000	29510500	16753500	38293000	54913500	22380500	30589000	23910000	29170500	26666000	37338500
P62849	20088	K02974	GO:0000462	40S ribosomal protein S24	RS24	Rps24	11608000	11255350	17485000	16119000	13282500	17503500	18038000	12127500	9032700	12965500	11726000	12471500	17525500	14374500	14478500	18902500
P62852	75617	K02975	GO:0000028	40S ribosomal protein S25	RS25	Rps25	47453500	92434000	43211000	70710000	58771000	43559500	35283500	44858000	71208500	84795000	29649500	38830500	45191000	49243500	52560000	60211500
P62855	27370	K02976	GO:0002181	40S ribosomal protein S26	RS26	Rps26	0	0	0	0	0	0	0	0	0	0	0	0	0	0	0	29223000
P62869	67673	K03873	GO:0003713	Elongin-B (EloB) (Elongin 18 kDa subunit) (RNA polymerase II transcription factor SIII subunit B) (SIII p18) (Transcription elongation factor B polypeptide 2)	ELOB	Elob Tceb2	39487500	76910000	60387000	61009500	70227500	66642000	67611500	69387000	77036000	63821500	52088500	75111500	67317500	64715000	65679500	68482000
P62874	14688	K04536	GO:0001750	Guanine nucleotide-binding protein G(I)/G(S)/G(T) subunit beta-1 (Transducin beta chain 1)	GBB1	Gnb1	211310000	144500000	247310000	189385000	109870000	134660000	142065000	147370000	214925000	227660000	194335000	194815000	161470000	134005000	143165000	170575000
P62878	56438	K03868	GO:0000151	E3 ubiquitin-protein ligase RBX1 (EC 2.3.2.27) (EC 2.3.2.32) (E3 ubiquitin-protein transferase RBX1) (RING finger protein 75) (RING-box protein 1) (Rbx1) [Cleaved into: E3 ubiquitin-protein ligase RBX1, N-terminally processed]	RBX1	Rbx1	0	0	0	0	0	0	0	0	3972600	0	0	0	0	0	0	0
P62880	14693	K04537	GO:0003924	Guanine nucleotide-binding protein G(I)/G(S)/G(T) subunit beta-2 (G protein subunit beta-2) (Transducin beta chain 2)	GBB2	Gnb2	147500000	127675000	191740000	164380000	73721000	109000000	86438000	81493000	140335000	163740000	123040000	146800000	116435000	118110000	86556000	103881500
P62881	14697	K04539	GO:0001750	Guanine nucleotide-binding protein subunit beta-5 (Gbeta5) (Transducin beta chain 5)	GNB5	Gnb5	0	0	0	0	0	0	0	0	0	0	0	0	2235800	0	0	0
P62889	19946	K02908	GO:0002181	60S ribosomal protein L30	RL30	Rpl30	0	12106000	0	0	13554000	0	12121000	0	11458000	0	14384000	0	0	0	13808000	0
P62897	13063	K08738	GO:0005634	Cytochrome c, somatic	CYC	Cycs	3178500000	3001400000	2774250000	3459000000	6143600000	4245300000	3381050000	4002550000	4949900000	3470950000	2955000000	2367950000	3670200000	3801350000	5919400000	4379650000
P62900	114641	K02910	GO:0002181	60S ribosomal protein L31	RL31	Rpl31	40549000	67995500	40552000	68524000	45205500	23891000	24836500	35823500	36196000	82032000	30435500	39124000	51377000	45702500	32149500	53215000
P62908	27050	K02985	GO:0000977	40S ribosomal protein S3 (EC 4.2.99.18)	RS3	Rps3	190700000	143960000	154470000	168020000	155010000	188055000	164120000	165795000	140315000	151110000	175260000	142595000	213280000	167915000	199455000	205395000
P62911	19951	K02912	GO:0002181	60S ribosomal protein L32	RL32	Rpl32	13444500	14919500	24307000	17296000	19640000	16077000	0	0	13876500	20853500	14385000	16784000	22672000	18763500	23250000	22420000
P62918	26961	K02938	GO:0002181	60S ribosomal protein L8	RL8	Rpl8	93653000	81753000	90085500	109685000	102775000	107605000	87236500	97984000	54640500	107855000	75211500	89402000	124170000	103880000	112215000	130135000
P62960	22608	K09276	GO:0000122	Nuclease-sensitive element-binding protein 1 (CCAAT-binding transcription factor I subunit A) (CBF-A) (DNA-binding protein B) (DBPB) (Enhancer factor I subunit A) (EFI-A) (Y-box transcription factor) (Y-box-binding protein 1) (YB-1)	YBOX1	Ybx1 Msy-1 Msy1 Nsep1 Yb1	127575000	257630000	115320000	208415000	324255000	71583000	68304500	176095000	108337000	186410000	81122500	128130000	151225000	199725000	78803000	211540000
P62962	18643	K05759	GO:0000774	Profilin-1 (Profilin I)	PROF1	Pfn1	183660000	168010000	190565000	177085000	162400000	183280000	187210000	176260000	197025000	226065000	202280000	196860000	237500000	200925000	189055000	195505000
P62983	78294	K02977	GO:0003735	Ubiquitin-40S ribosomal protein S27a (Ubiquitin carboxyl extension protein 80) [Cleaved into: Ubiquitin; 40S ribosomal protein S27a]	RS27A	Rps27a Uba80 Ubcep1	0	0	0	0	0	0	0	0	0	0	0	0	0	0	0	4021900
P62984	22186	K02927	GO:0003735	Ubiquitin-60S ribosomal protein L40 (Ubiquitin A-52 residue ribosomal protein fusion product 1) [Cleaved into: Ubiquitin; 60S ribosomal protein L40 (CEP52)]	RL40	Uba52 Ubcep2	370665000	429720000	260190000	332460000	394875000	345855000	306985000	321540000	327690000	304970000	312105000	302930000	267415000	250745000	258765000	346165000
P63005	18472	K16794	GO:0000132	Platelet-activating factor acetylhydrolase IB subunit alpha (Lissencephaly-1 protein) (LIS-1) (PAF acetylhydrolase 45 kDa subunit) (PAF-AH 45 kDa subunit) (PAF-AH alpha) (PAFAH alpha)	LIS1	Pafah1b1 Lis-1 Lis1 Pafaha	14476500	9824300	9083050	9220950	10849500	12330000	9160400	9344800	13368000	11670500	10195200	9907600	11111000	10089300	11033000	11331000
P63011	19339	K07882	GO:0001669	Ras-related protein Rab-3A	RAB3A	Rab3a	0	0	0	4213900	0	0	0	0	6859300	0	0	0	0	0	0	0
P63017	15481	K03283	GO:0000151	Heat shock cognate 71 kDa protein (Heat shock 70 kDa protein 8)	HSP7C	Hspa8 Hsc70 Hsc73	2913200000	3562050000	2908700000	3329650000	3114550000	4168950000	3915250000	3749450000	2844400000	2747800000	2774150000	3107050000	3920900000	3650900000	3650000000	3553000000
P63024	22319	K13505	GO:0000149	Vesicle-associated membrane protein 3 (VAMP-3) (Cellubrevin) (CEB) (Synaptobrevin-3)	VAMP3	Vamp3 Syb3	94663000	112955000	82712000	92198000	219360000	94396500	112790000	149055000	157910000	97931000	73461500	80055500	85255500	111260000	148485000	127485000
P63028	22070		GO:0005509	Translationally-controlled tumor protein (TCTP) (21 kDa polypeptide) (p21) (p23)	TCTP	Tpt1 Trt	211780000	430100000	254205000	333460000	397795000	215720000	295440000	297615000	336050000	206715000	185145000	238925000	242015000	298950000	243775000	219370000
P63030	55951	K22138	GO:0005739	Mitochondrial pyruvate carrier 1 (Brain protein 44-like protein)	MPC1	Mpc1 Brp44l	372825000	267950000	414820000	387680000	344825000	489345000	535290000	434785000	312615000	427305000	340830000	334735000	507500000	458600000	555960000	531405000
P63037	15502	K09502	GO:0000151	DnaJ homolog subfamily A member 1 (DnaJ protein homolog 2) (Heat shock 40 kDa protein 4) (Heat shock protein J2) (HSJ-2)	DNJA1	Dnaja1 Dnaj2 Hsj2 Hspf4	29614500	23092000	23814500	22264000	26467500	36825500	40632500	37810000	16301500	24145500	18607000	17438000	34502000	39495000	40008000	38098500
P63038	15510	K04077	GO:0001530	60 kDa heat shock protein, mitochondrial (EC 3.6.4.9) (60 kDa chaperonin) (Chaperonin 60) (CPN60) (HSP-65) (Heat shock protein 60) (HSP-60) (Hsp60) (Mitochondrial matrix protein P1)	CH60	Hspd1 Hsp60	7110250000	4873350000	6692050000	6612550000	4621650000	7921550000	7557800000	6469850000	5199550000	6224950000	5969950000	5012300000	5547150000	5619350000	6018250000	6451850000
P63073	13684	K03259	GO:0000082	Eukaryotic translation initiation factor 4E (eIF-4E) (eIF4E) (mRNA cap-binding protein) (eIF-4F 25 kDa subunit)	IF4E	Eif4e	25070000	25640500	25879000	30679000	25573500	29488000	22018000	26466500	25202000	23234000	19979000	24585500	22820000	26306500	27391000	24003000
P63085	26413	K04371	GO:0000165	Mitogen-activated protein kinase 1 (MAP kinase 1) (MAPK 1) (EC 2.7.11.24) (ERT1) (Extracellular signal-regulated kinase 2) (ERK-2) (MAP kinase isoform p42) (p42-MAPK) (Mitogen-activated protein kinase 2) (MAP kinase 2) (MAPK 2)	MK01	Mapk1 Erk2 Mapk Prkm1	12895000	12684500	14634500	19457000	25471000	19705500	18710500	14353500	17751000	24258000	18739000	18386500	14211650	28623500	19631000	18691000
P63101	22631	K16197	GO:0002553	14-3-3 protein zeta/delta (Protein kinase C inhibitor protein 1) (KCIP-1) (SEZ-2)	1433Z	Ywhaz	508890000	509180000	509030000	476410000	453880000	547990000	511580000	503740000	484480000	506135000	473445000	532270000	501355000	489635000	421545000	415055000
P63147	22210	K10574	GO:0000209	Ubiquitin-conjugating enzyme E2 B (EC 2.3.2.23) (E2 ubiquitin-conjugating enzyme B) (E214K) (RAD6 homolog B) (HR6B) (mHR6B) (Ubiquitin carrier protein B) (Ubiquitin-protein ligase B)	UBE2B	Ube2b Rad6b	0	0	0	0	0	0	0	0	0	0	0	0	0	0	0	2821100
P63166	22218	K12160	GO:0000792	Small ubiquitin-related modifier 1 (SUMO-1) (SMT3 homolog 3) (Ubiquitin-homology domain protein PIC1) (Ubiquitin-like protein SMT3C) (Smt3C)	SUMO1	Sumo1 Smt3c Smt3h3 Ubl1	8714500	11133000	10580150	12880500	0	9605400	9184800	0	9485300	11705000	8455800	9487250	9905700	10358450	9706100	7956350
P63168	56455	K10418	GO:0000776	Dynein light chain 1, cytoplasmic (8 kDa dynein light chain) (DLC8) (Dynein light chain LC8-type 1) (Protein inhibitor of neuronal nitric oxide synthase) (PIN) (mPIN)	DYL1	Dynll1 Dlc1 Dncl1 Dnclc1	9473350	12861000	15119500	14398500	9082100	12239500	9868900	9831600	18684500	14149500	11775500	13767000	12854000	13691500	13038000	14470500
P63213	14702	K07826	GO:0003924	Guanine nucleotide-binding protein G(I)/G(S)/G(O) subunit gamma-2 (G gamma-I)	GBG2	Gng2	0	6637000	0	0	0	0	0	7439200	8857800	5743200	0	14349000	6613350	0	5328500	0
P63248	18767	K15985	GO:0000122	cAMP-dependent protein kinase inhibitor alpha (PKI-alpha) (cAMP-dependent protein kinase inhibitor, muscle/brain isoform)	IPKA	Pkia	0	21219000	0	2451000	42157500	0	0	11823500	0	0	7897800	7812300	0	7085800	0	0
P63260	11465	K05692	GO:0005200	Actin, cytoplasmic 2 (Gamma-actin) [Cleaved into: Actin, cytoplasmic 2, N-terminally processed]	ACTG	Actg1 Actg	4393850000	4234000000	5284050000	4775500000	3452850000	4415750000	4149900000	3918750000	4323200000	5480900000	5089450000	5490500000	5317800000	5211850000	4259250000	4179650000
P63276	20068	K02962	GO:0000028	40S ribosomal protein S17	RS17	Rps17	70037500	126970000	71651500	118145000	104405000	96859000	83225000	64547500	95638500	139025000	66221500	73450500	76096500	71738500	97659000	96867000
P63321	56044	K07834	GO:0001843	Ras-related protein Ral-A	RALA	Rala Ral Ral-a	43181500	30900500	38484000	33025500	20742000	24835500	23817500	18706000	42166500	45161500	30336500	25378000	18477500	18978500	21170000	21581500
P63325	67097	K02947	GO:0000028	40S ribosomal protein S10	RS10	Rps10	38183500	45847500	25299000	35564000	38971000	47196500	38229500	22030000	20110500	44862500	23555500	26110000	25282000	29610500	33637000	30714000
P63328	19055	K04348	GO:0000082	Serine/threonine-protein phosphatase 2B catalytic subunit alpha isoform (EC 3.1.3.16) (CAM-PRP catalytic subunit) (Calmodulin-dependent calcineurin A subunit alpha isoform) (CNA alpha)	PP2BA	Ppp3ca Calna	21244500	29383000	28007000	24341500	22115000	15415000	18594000	14382500	21799500	26564000	26316500	30580500	17771500	18858500	13560500	13588000
P63330	19052	K04382	GO:0000122	Serine/threonine-protein phosphatase 2A catalytic subunit alpha isoform (PP2A-alpha) (EC 3.1.3.16)	PP2AA	Ppp2ca	154700000	188465000	227425000	216755000	160345000	195730000	189695000	169210000	178635000	206520000	172825000	197545000	214880000	199445000	184665000	200160000
P67778	18673	K17080	GO:0000122	Prohibitin (B-cell receptor-associated protein 32) (BAP 32)	PHB	Phb	2190900000	1639550000	2551200000	2165500000	1156850000	2202700000	2023750000	1715350000	1794400000	2007750000	1636850000	1724800000	1634700000	1502200000	1602800000	1659850000
P67984	19934	K02891	GO:0002181	60S ribosomal protein L22 (Heparin-binding protein HBp15)	RL22	Rpl22	32061500	44093500	24594500	33974000	62787500	59048500	57774500	33286000	20681000	31036500	24017500	15930500	39217500	45999000	78602500	44726000
P68033	11464	K12314	GO:0005524	Actin, alpha cardiac muscle 1 (Alpha-cardiac actin) [Cleaved into: Actin, alpha cardiac muscle 1, intermediate form]	ACTC	Actc1 Actc	39741500	67093500	91847000	46409500	60243500	64332000	54736500	57866500	45461000	65028500	137335000	60150500	72239000	90196500	58659000	32505500
P68037	22195	K04552	GO:0000209	Ubiquitin-conjugating enzyme E2 L3 (EC 2.3.2.23) (E2 ubiquitin-conjugating enzyme L3) (UbcM4) (Ubiquitin carrier protein L3) (Ubiquitin-protein ligase L3)	UB2L3	Ube2l3 Ubce7	107215000	235035000	129975000	125445000	231075000	147535000	166165000	201920000	217815000	148675000	132890000	118395000	185010000	241695000	195400000	172685000
P68040	14694	K14753	GO:0001891	Receptor of activated protein C kinase 1 (12-3) (Guanine nucleotide-binding protein subunit beta-2-like 1) (Receptor for activated C kinase) (Receptor of activated protein kinase C 1) (p205) [Cleaved into: Receptor of activated protein C kinase 1, N-terminally processed (Guanine nucleotide-binding protein subunit beta-2-like 1, N-terminally processed)]	RACK1	Rack1 Gnb2-rs1 Gnb2l1	174235000	166155000	179565000	174770000	164875000	212855000	190685000	188965000	183615000	147710000	175570000	155450000	205135000	177735000	212860000	208285000
P68134	11459	K10354	GO:0001725	Actin, alpha skeletal muscle (Alpha-actin-1) [Cleaved into: Actin, alpha skeletal muscle, intermediate form]	ACTS	Acta1 Acta	10551500000	47644500000	5047600000	11120500000	35540500000	9344950000	14479000000	16532000000	19599500000	5838900000	30752500000	29057500000	7600850000	12795000000	6548950000	7331100000
P68369	22142	K07374	GO:0003924	Tubulin alpha-1A chain (Alpha-tubulin 1) (Alpha-tubulin isotype M-alpha-1) (Tubulin alpha-1 chain) [Cleaved into: Detyrosinated tubulin alpha-1A chain]	TBA1A	Tuba1a Tuba1	42383000	20623000	37280500	28925500	25575500	50912500	48769000	25764000	110367000	32218500	47761000	53488500	27003000	54824500	46716000	31007500
P68372	227613	K07375	GO:0003725	Tubulin beta-4B chain (Tubulin beta-2C chain)	TBB4B	Tubb4b Tubb2c	2574100000	3415000000	3819250000	3498450000	2992500000	3607450000	3433800000	3253650000	3780050000	4015000000	3094450000	4376300000	3773450000	3789250000	3357050000	3315250000
P68373	22146	K07374	GO:0003924	Tubulin alpha-1C chain (Alpha-tubulin 6) (Alpha-tubulin isotype M-alpha-6) (Tubulin alpha-6 chain) [Cleaved into: Detyrosinated tubulin alpha-1C chain]	TBA1C	Tuba1c Tuba6	0	0	0	0	0	0	0	0	0	0	0	0	0	0	0	7838400
P68510	22629	K16198	GO:0002028	14-3-3 protein eta	1433F	Ywhah	19006500	23748500	18359000	18209000	15839000	17790000	20780000	18245500	20384000	22343000	23623500	22987500	24854500	21817000	20108500	21916000
P70158	57319	K01128	GO:0005576	Acid sphingomyelinase-like phosphodiesterase 3a (ASM-like phosphodiesterase 3a) (EC 3.1.4.-)	ASM3A	Smpdl3a Asml3a	16453000	12954000	20140000	19835000	12906000	14030000	12940000	12705000	15214000	14566500	10634500	11707500	12350500	12393500	13494500	15703000
P70168	16211	K14293	GO:0000060	Importin subunit beta-1 (Karyopherin subunit beta-1) (Nuclear factor p97) (Pore targeting complex 97 kDa subunit) (PTAC97) (SCG)	IMB1	Kpnb1 Impnb	140955000	118720000	180535000	152790000	78028500	116430000	110680000	103915000	136370000	140285000	123395000	154510000	132475000	131580000	108938500	96088000
P70195	19177	K02739	GO:0000502	Proteasome subunit beta type-7 (EC 3.4.25.1) (Macropain chain Z) (Multicatalytic endopeptidase complex chain Z) (Proteasome subunit Z)	PSB7	Psmb7 Mmc14	25600500	28227500	22312000	26122500	26752500	24924500	24429000	24720500	27043500	26502000	24465500	25456000	27018500	26141500	24270500	24431500
P70202	17035		GO:0005737	Latexin (Endogenous carboxypeptidase inhibitor) (ECI) (Tissue carboxypeptidase inhibitor) (TCI)	LXN	Lxn	0	0	5056700	4421150	0	4321800	4425700	4241400	0	6773100	5477350	6915100	4991300	5612550	0	4605400
P70206	18844	K06820	GO:0005886	Plexin-A1 (Plex 1) (Plexin-1)	PLXA1	Plxna1 Kiaa4053	0	0	4129550	3885300	0	0	0	0	4700400	4477800	0	3785150	0	2209000	0	0
P70245	13595	K01824	GO:0000247	3-beta-hydroxysteroid-Delta(8),Delta(7)-isomerase (EC 5.3.3.5) (Cholestenol Delta-isomerase) (Delta(8)-Delta(7) sterol isomerase) (D8-D7 sterol isomerase) (Emopamil-binding protein)	EBP	Ebp Msi	16388000	10309250	7747900	10962000	9129100	10656000	0	0	12381500	10551000	11323000	8578450	8570850	0	0	0
P70266	18639	K19028	GO:0003873	6-phosphofructo-2-kinase/fructose-2,6-bisphosphatase 1 (6PF-2-K/Fru-2,6-P2ase 1) (PFK/FBPase 1) (6PF-2-K/Fru-2,6-P2ase liver isozyme) [Includes: 6-phosphofructo-2-kinase (EC 2.7.1.105); Fructose-2,6-bisphosphatase (EC 3.1.3.46)]	F261	Pfkfb1	0	0	0	0	0	0	0	0	3930750	0	3481100	3279050	3172600	0	0	0
P70290	17524	K21880	GO:0005622	55 kDa erythrocyte membrane protein (p55) (Membrane protein, palmitoylated 1)	EM55	Mpp1	53169500	45390000	60304000	49120000	40469500	60215500	48586000	48658000	54523500	71705000	56098000	60376000	71383500	75296000	69870000	58995500
P70296	23980		GO:0000165	Phosphatidylethanolamine-binding protein 1 (PEBP-1) (HCNPpp) [Cleaved into: Hippocampal cholinergic neurostimulating peptide (HCNP)]	PEBP1	Pebp1 Pbp Pebp	899990000	1688800000	851325000	1088700000	1523550000	870655000	1018300000	1315000000	2042400000	1241300000	1203400000	1471600000	1135850000	1537400000	1339050000	1354600000
P70333	56258	K12898	GO:0003723	Heterogeneous nuclear ribonucleoprotein H2 (hnRNP H2) (Heterogeneous nuclear ribonucleoprotein H') (hnRNP H') [Cleaved into: Heterogeneous nuclear ribonucleoprotein H2, N-terminally processed]	HNRH2	Hnrnph2 Hnrph2	13339500	16319000	15222000	14561500	15419000	17779000	22802500	14387500	17009000	13300500	12473000	11422000	20633500	16563000	22122000	15979000
P70335	19877	K04514	GO:0000139	Rho-associated protein kinase 1 (EC 2.7.11.1) (Rho-associated, coiled-coil-containing protein kinase 1) (Rho-associated, coiled-coil-containing protein kinase I) (ROCK-I) (p160 ROCK-1) (p160ROCK)	ROCK1	Rock1	14318000	11551000	13703000	13035000	13598000	10905000	9215800	10196750	12448000	16478000	15317500	11835500	9978150	9570300	8077900	8808600
P70349	15254	K02503	GO:0000118	Histidine triad nucleotide-binding protein 1 (EC 3.-.-.-) (Adenosine 5'-monophosphoramidase) (Protein kinase C inhibitor 1) (Protein kinase C-interacting protein 1) (PKCI-1)	HINT1	Hint1 Hint Pkci Pkci1 Prkcnh1	236605000	438545000	273395000	288980000	368295000	363410000	393740000	359120000	430740000	319170000	264110000	317320000	345090000	453430000	427440000	379490000
P70372	15568	K13088	GO:0003723	ELAV-like protein 1 (Elav-like generic protein) (Hu-antigen R) (HuR) (MelG)	ELAV1	Elavl1 Elra Hua	28821000	20898500	32235000	28665000	15844000	24280500	26057500	22321000	21274500	30031000	24485500	22358000	27540000	24948500	24500000	26321500
P70402	53311		GO:0005859	Myosin-binding protein H (MyBP-H) (H-protein)	MYBPH	Mybph	0	41622000	0	9277900	45270500	0	19195500	15384500	13593000	0	26715500	16729500	0	12303000	0	0
P70404	15929	K00030	GO:0000287	Isocitrate dehydrogenase [NAD] subunit gamma 1, mitochondrial (Isocitric dehydrogenase subunit gamma) (NAD(+)-specific ICDH subunit gamma)	IDHG1	Idh3g	3001750000	2129400000	3595800000	3058800000	2155050000	4038750000	3481400000	2932900000	2975200000	2979550000	2512100000	2194100000	2924200000	2704550000	3198250000	3602900000
P70441	26941	K13365	GO:0001726	Na(+)/H(+) exchange regulatory cofactor NHE-RF1 (NHERF-1) (Ezrin-radixin-moesin-binding phosphoprotein 50) (EBP50) (Regulatory cofactor of Na(+)/H(+) exchanger) (Sodium-hydrogen exchanger regulatory factor 1) (Solute carrier family 9 isoform A3 regulatory factor 1)	NHRF1	Slc9a3r1 Nherf Nherf1	1665100	0	0	1437400	0	0	0	1787000	4446800	0	0	1729300	2374100	0	3155050	2778150
P70445	13688	K18644	GO:0005737	Eukaryotic translation initiation factor 4E-binding protein 2 (4E-BP2) (eIF4E-binding protein 2) (Phosphorylated heat- and acid-stable protein regulated by insulin 2) (PHAS-II)	4EBP2	Eif4ebp2	0	0	0	0	0	0	0	0	0	0	0	0	0	0	0	7966900
P70452	20909	K13502	GO:0000149	Syntaxin-4	STX4	Stx4 Stx4a	16084000	17575500	17929000	16723500	18687000	12155000	12498500	15275000	23521000	20300000	16423500	17599500	13331500	13893500	13495500	12473500
P70460	22323	K06274	GO:0001843	Vasodilator-stimulated phosphoprotein (VASP)	VASP	Vasp	15773000	10028050	11114500	11134500	12962000	12403500	10388000	11956500	15151500	13407000	13669500	12431000	14100500	14364000	14797000	11406000
P70663	13602		GO:0005509	SPARC-like protein 1 (Extracellular matrix protein 2) (Matrix glycoprotein Sc1)	SPRL1	Sparcl1 Ecm2 Sc1	6546050	7873000	5275450	6298200	13565500	7800300	6869000	7965900	10250950	8002700	5750750	5182550	5129100	7556350	9358950	5358100
P70670	17938	K03626	GO:0003677	Nascent polypeptide-associated complex subunit alpha, muscle-specific form (Alpha-NAC, muscle-specific form) (skNAC)	NACAM	Naca Gm1878	140630000	125830000	104925000	147900000	323000000	177830000	184110000	176245000	113110000	92476000	130610000	96013500	164595000	156710000	196890000	221225000
P70671	54131	K05411	GO:0000122	Interferon regulatory factor 3 (IRF-3)	IRF3	Irf3	0	0	0	0	0	0	0	0	0	0	0	0	0	0	0	5926100
P70677	12367	K02187	GO:0001666	Caspase-3 (CASP-3) (EC 3.4.22.56) (Apopain) (Cysteine protease CPP32) (CPP-32) (LICE) (Protein Yama) (SREBP cleavage activity 1) (SCA-1) [Cleaved into: Caspase-3 subunit p17; Caspase-3 subunit p12]	CASP3	Casp3 Cpp32	0	0	0	0	0	0	0	0	0	0	0	0	0	0	0	1542100
P70695	14120	K03841	GO:0005654	Fructose-1,6-bisphosphatase isozyme 2 (FBPase 2) (EC 3.1.3.11) (D-fructose-1,6-bisphosphate 1-phosphohydrolase 2) (Muscle FBPase) (RAE-30)	F16P2	Fbp2	47021000	68691500	51702500	69229000	84007500	125790000	124665000	102792500	21644000	24618500	24149000	31966000	58417500	63128000	60200500	76322000
P70697	22275	K01599	GO:0004853	Uroporphyrinogen decarboxylase (UPD) (URO-D) (EC 4.1.1.37)	DCUP	Urod	15789000	37488000	48005000	47230000	30911000	47229500	46618500	37380500	27696000	37928000	16281000	35507500	44323000	45768000	44295500	40134500
P80313	12468	K09499	GO:0002199	T-complex protein 1 subunit eta (TCP-1-eta) (CCT-eta)	TCPH	Cct7 Ccth	92362500	85569500	105305000	95906000	74387000	105615000	85115500	83445500	90882500	92671000	91050000	99941500	106687500	100367000	98379500	100269000
P80314	12461	K09494	GO:0002199	T-complex protein 1 subunit beta (TCP-1-beta) (CCT-beta)	TCPB	Cct2 Cctb	221205000	223425000	294515000	279065000	187780000	289390000	261205000	237590000	226605000	281200000	238120000	271835000	298310000	284445000	282170000	262090000
P80315	12464	K09496	GO:0002199	T-complex protein 1 subunit delta (TCP-1-delta) (A45) (CCT-delta)	TCPD	Cct4 Cctd	92078500	88216000	99796000	106525000	88636000	104512500	99759000	92034500	92507000	107380000	96082000	103354500	106220000	106425000	108455000	103002000
P80316	12465	K09497	GO:0002199	T-complex protein 1 subunit epsilon (TCP-1-epsilon) (CCT-epsilon)	TCPE	Cct5 Ccte Kiaa0098	175715000	151345000	191430000	187075000	127835000	182275000	176395000	160335000	172300000	186180000	176920000	187655000	206345000	179980000	180600000	179425000
P80317	12466	K09498	GO:0001669	T-complex protein 1 subunit zeta (TCP-1-zeta) (CCT-zeta-1)	TCPZ	Cct6a Cct6 Cctz Cctz1	102660000	86198000	89879000	87691000	84303000	96799000	89104000	85622500	82265500	95684500	90095000	90759000	99037500	89190500	96754500	93878500
P80318	12462	K09495	GO:0002199	T-complex protein 1 subunit gamma (TCP-1-gamma) (CCT-gamma) (Matricin) (mTRiC-P5)	TCPG	Cct3 Cctg	121420000	125675000	137815000	149225000	108645000	157165000	132950000	126900000	114025000	151655000	115425000	144570000	139575000	124315000	127325000	143225000
P82198	21810	K19519	GO:0001525	Transforming growth factor-beta-induced protein ig-h3 (Beta ig-h3)	BGH3	Tgfbi	0	0	0	0	6411100	0	0	0	5492200	0	9089000	10850000	6380800	7944700	4541000	0
P82347	24052	K12563	GO:0005737	Delta-sarcoglycan (Delta-SG) (35 kDa dystrophin-associated glycoprotein) (35DAG)	SGCD	Sgcd	8392400	12454500	8997200	8614850	11578000	6247450	7741550	7805200	11137500	12341000	8952750	11718000	10514000	11080500	8089800	8170350
P82348	24053	K12564	GO:0005654	Gamma-sarcoglycan (Gamma-SG) (35 kDa dystrophin-associated glycoprotein) (35DAG)	SGCG	Sgcg	0	13622000	0	0	16210000	0	0	0	0	0	0	0	0	0	0	0
P82349	24051	K12566	GO:0005737	Beta-sarcoglycan (Beta-SG) (43 kDa dystrophin-associated glycoprotein) (43DAG)	SGCB	Sgcb	5710450	13024000	4765050	6792200	15673000	4249600	5706400	9852900	10681350	7911100	8381850	9219100	6860500	9206450	5649850	7435350
P82350	20391	K12565	GO:0003012	Alpha-sarcoglycan (Alpha-SG) (50 kDa dystrophin-associated glycoprotein) (50DAG) (Adhalin)	SGCA	Sgca	0	26900000	0	0	15164000	0	3785000	5885400	4608300	0	6085700	7254650	0	0	0	0
P83887	103733	K10389	GO:0000212	Tubulin gamma-1 chain (Gamma-1-tubulin) (Gamma-tubulin complex component 1) (GCP-1)	TBG1	Tubg1 Tubg	0	0	0	0	0	0	0	0	0	0	0	0	4277800	0	0	0
P83917	12412	K11585	GO:0000775	Chromobox protein homolog 1 (Heterochromatin protein 1 homolog beta) (HP1 beta) (Heterochromatin protein p25) (M31) (Modifier 1 protein)	CBX1	Cbx1 Cbx	17176000	16332000	18936000	14799500	12133000	15469000	13810500	13950000	14495000	19213500	13806500	17697000	14335500	17463000	16953500	10774500
P84078	11840	K07937	GO:0000139	ADP-ribosylation factor 1	ARF1	Arf1	115110000	85315500	98659500	96116000	94950000	115445000	120325000	115435000	117430000	106464000	107535000	104675000	121475000	96917000	109710000	111930000
P84084	11844	K07940	GO:0005525	ADP-ribosylation factor 5	ARF5	Arf5	0	11457000	7923950	9639650	13765000	15560000	12121000	0	14228900	13155500	17594000	14774500	14256000	8365700	16423000	12981000
P84089	13877		GO:0001649	Enhancer of rudimentary homolog (Mer)	ERH	Erh	51121000	64815500	54559000	55702000	52777500	36928500	38976000	48498000	73749500	54390000	46469500	54927000	43287000	48799000	47899500	37714500
P84096	56212	K07863	GO:0003924	Rho-related GTP-binding protein RhoG (Sid 10750)	RHOG	Rhog Arhg Sid10750	15592500	8757950	15312500	12012500	10294000	11728500	10589600	11971000	16566000	14815000	13126000	13051500	13095000	13898500	11198450	11041700
P84104	20383	K12892	GO:0003723	Serine/arginine-rich splicing factor 3 (Pre-mRNA-splicing factor SRP20) (Protein X16) (Splicing factor, arginine/serine-rich 3)	SRSF3	Srsf3 Sfrs3 Srp20 X16	30372000	28071000	29710500	46398000	20804000	16852000	15690500	25362000	25779000	34059000	20232000	22706500	24417000	20166000	21783500	24610000
P84228	15077	K11253	GO:0000122	Histone H3.2	H32	Hist1h3b H3-53 H3.2 H3b; Hist1h3c H3-143; Hist1h3d H3-B; Hist1h3e H3-F; Hist1h3f H3.2-221 H3f; Hist2h3b H3.2-616; Hist2h3c1 H3.2-615 Hist2h3ca1; Hist2h3c2 H3.2-614 Hist2h3ca2	497840000	318620000	329945000	456160000	313930000	304555000	284435000	235560000	242775000	422885000	393020000	332570000	270730000	293110000	232210000	265635000
P84244	15078	K11253	GO:0000228	Histone H3.3	H33	H3f3a H3.3a; H3f3b H3.3b	12862000	10978000	16160000	19992000	20436500	9813400	11664500	10315050	6364400	24267000	19172500	23350500	8967500	10931500	13874000	12608500
P85094	664994		GO:0003824	Isochorismatase domain-containing protein 2A	ISC2A	Isoc2a Isoc2	191465000	138115000	400685000	352310000	118230000	192820000	213995000	130730000	258955000	406980000	196080000	290670000	190410000	174765000	171245000	206545000
P97287	17210	K02539	GO:0005634	Induced myeloid leukemia cell differentiation protein Mcl-1 homolog (Bcl-2-related protein EAT/mcl1)	MCL1	Mcl1	0	0	1415900	0	0	0	0	0	0	0	0	0	2079500	1533400	0	0
P97290	12258	K04001	GO:0001869	Plasma protease C1 inhibitor (C1 Inh) (C1Inh) (C1 esterase inhibitor) (C1-inhibiting factor) (Serpin G1)	IC1	Serping1 C1nh	25967500	28452000	35348000	30483000	37548500	27531500	29709500	28384500	33593000	33355000	39321500	49650500	38016000	44599500	33328500	25247500
P97298	20317	K19614	GO:0001822	Pigment epithelium-derived factor (PEDF) (Caspin) (Serpin F1) (Stromal cell-derived factor 3) (SDF-3)	PEDF	Serpinf1 Pedf Sdf3	0	0	0	22315000	0	0	0	12958000	0	35773500	16364000	20227000	0	0	0	0
P97300	20320	K22653	GO:0001934	Neuroplastin (Stromal cell-derived receptor 1) (SDR-1)	NPTN	Nptn Sdfr1 Sdr1	9390400	11750500	8704350	11131000	14499000	6962450	0	9952450	12610500	13064000	8603400	13503000	9369200	9892300	8070100	9636600
P97315	13007	K09377	GO:0005634	Cysteine and glycine-rich protein 1 (Cysteine-rich protein 1) (CRP) (CRP1)	CSRP1	Csrp1 Crp1 Csrp	27875500	29104500	64469500	44888000	47442000	51217500	38348500	40950500	34571500	78010000	76289500	49772500	79115500	76595000	63339500	48609000
P97333	18186	K06724	GO:0001525	Neuropilin-1 (A5 protein) (CD antigen CD304)	NRP1	Nrp1 Nrp	34035000	21770000	29602500	23426000	18148000	28111500	22433500	20526000	33823500	27033000	24805500	23452000	20837500	19676000	18696500	20153000
P97351	20091	K02984	GO:0002181	40S ribosomal protein S3a (Protein TU-11)	RS3A	Rps3a Rps3a1	72202000	124480000	173515000	173095000	117295000	149565000	123365000	99534000	85161500	148980000	83816000	122030000	178705000	160575000	122985000	151340000
P97355	20603	K00802	GO:0006597	Spermine synthase (SPMSY) (EC 2.5.1.22) (Spermidine aminopropyltransferase)	SPSY	Sms	0	9355550	0	0	7000750	0	0	0	0	0	0	7251100	0	0	0	0
P97364	20768	K01008	GO:0001887	Selenide, water dikinase 2 (EC 2.7.9.3) (Selenium donor protein 2) (Selenophosphate synthase 2)	SPS2	Sephs2 Sps2	46702500	75303000	42993000	73729500	44818000	72633000	67595000	64819500	35259500	48725000	39330000	47022000	52329500	40308000	43424000	62290500
P97370	11933	K01540	GO:0001671	Sodium/potassium-transporting ATPase subunit beta-3 (Sodium/potassium-dependent ATPase subunit beta-3) (ATPB-3) (CD antigen CD298)	AT1B3	Atp1b3	52747500	66334500	120000000	92669000	51058500	86172000	84553500	67319000	79896500	98421500	48746000	85278000	75645000	68589500	71161500	69092500
P97379	23881		GO:0003729	Ras GTPase-activating protein-binding protein 2 (G3BP-2) (GAP SH3 domain-binding protein 2)	G3BP2	G3bp2	17268000	21852500	7785400	13848000	31350500	27946500	24979500	35329500	6353900	11106000	8014800	6082050	29720000	36909000	26003500	32448000
P97384	11744	K17095	GO:0005509	Annexin A11 (Annexin XI) (Annexin-11) (Calcyclin-associated annexin 50) (CAP-50)	ANX11	Anxa11 Anx11	25113500	33872000	33188000	30374500	36142000	25627000	33300000	30815500	28171500	21572500	25887500	33458500	32827500	32174500	24209000	26937000
P97429	11746	K17093	GO:0001822	Annexin A4 (Annexin IV) (Annexin-4)	ANXA4	Anxa4 Anx4	94578500	77298500	112490000	90438500	50879500	64788500	56431000	53255000	92992000	86364500	82965500	100101000	71742500	61588500	58911500	54201000
P97449	16790	K11140	GO:0001525	Aminopeptidase N (AP-N) (mAPN) (EC 3.4.11.2) (Alanyl aminopeptidase) (Aminopeptidase M) (AP-M) (Membrane protein p161) (Microsomal aminopeptidase) (CD antigen CD13)	AMPN	Anpep Lap-1 Lap1	47252500	49708000	46892000	44144500	52870000	31133500	34834500	38817500	52923500	47380000	57825500	49422500	42522000	45683000	38767000	32929000
P97450	11957	K02131	GO:0000276	ATP synthase-coupling factor 6, mitochondrial (ATPase subunit F6)	ATP5J	Atp5j	182485000	321700000	114815000	147355000	530135000	150430000	188755000	323170000	333455000	166540000	221455000	229460000	145805000	250045000	255825000	237775000
P97457	17907	K12758	GO:0005509	Myosin regulatory light chain 2, skeletal muscle isoform (Fast skeletal myosin light chain 2) (MLC2F)	MLRS	Mylpf	4074200000	33200500000	9212700	2413000000	30864500000	1627450000	4636950000	9459700000	5957100000	156540000	11384000000	12025500000	942950000	6570650000	807470000	1380050000
P97478	12850	K06134	GO:0000122	5-demethoxyubiquinone hydroxylase, mitochondrial (DMQ hydroxylase) (EC 1.14.13.-) (Timing protein clk-1 homolog) (Ubiquinone biosynthesis monooxygenase COQ7)	COQ7	Coq7	196615000	181995000	271770000	255465000	92113000	144055000	154215000	131865000	234555000	257605000	174525000	218925000	100386500	101379500	116560000	131490000
P97494	14629	K11204	GO:0000287	Glutamate--cysteine ligase catalytic subunit (EC 6.3.2.2) (GCS heavy chain) (Gamma-ECS) (Gamma-glutamylcysteine synthetase)	GSH1	Gclc Glclc	0	0	3431500	3343800	0	0	0	0	0	0	0	0	0	0	0	4101300
P97765	22378	K22524	GO:0000790	WW domain-binding protein 2 (WBP-2)	WBP2	Wbp2	0	0	0	0	0	0	0	0	0	0	0	0	0	0	0	5765500
P97792	13052	K06788	GO:0001669	Coxsackievirus and adenovirus receptor homolog (CAR) (mCAR)	CXAR	Cxadr Car	16916000	18738500	13296500	18260500	18724500	20031000	19130000	23870500	29294500	19495500	14697500	14102500	18373500	16724500	23432000	21704500
P97807	14194	K01679	GO:0004333	Fumarate hydratase, mitochondrial (Fumarase) (EC 4.2.1.2) (EF-3)	FUMH	Fh Fh1	4806650000	4326650000	6176300000	6216850000	3392350000	6103300000	5578300000	4651250000	5272050000	6554550000	4148800000	5326100000	4923750000	4106500000	5048050000	5698850000
P97821	13032	K01275	GO:0001913	Dipeptidyl peptidase 1 (EC 3.4.14.1) (Cathepsin C) (Cathepsin J) (Dipeptidyl peptidase I) (DPP-I) (DPPI) (Dipeptidyl transferase) [Cleaved into: Dipeptidyl peptidase 1 exclusion domain chain (Dipeptidyl peptidase I exclusion domain chain); Dipeptidyl peptidase 1 heavy chain (Dipeptidyl peptidase I heavy chain); Dipeptidyl peptidase 1 light chain (Dipeptidyl peptidase I light chain)]	CATC	Ctsc	0	0	0	0	0	0	0	0	0	0	0	0	0	0	763360	0
P97823	18777	K06128	GO:0002084	Acyl-protein thioesterase 1 (APT-1) (EC 3.1.2.-) (Lysophospholipase 1) (Lysophospholipase I) (LPL-I) (LysoPLA I)	LYPA1	Lypla1 Apt1 Pla1a	184555000	164410000	215715000	196965000	122270000	166290000	164220000	147235000	193820000	189550000	175550000	178055000	152130000	142530000	150035000	162135000
P97825	15374		GO:0005634	Jupiter microtubule associated homolog 1 (Hematological and neurological expressed 1 protein) [Cleaved into: Jupiter microtubule associated homolog 1, N-terminally processed]	JUPI1	Jpt1 Hn1	0	9387300	6371300	8319200	0	0	0	8002250	8912500	0	6475300	8288900	6905200	7648400	5566700	7984150
P97855	27041	K17265	GO:0003677	Ras GTPase-activating protein-binding protein 1 (G3BP-1) (EC 3.6.4.12) (EC 3.6.4.13) (ATP-dependent DNA helicase VIII) (GAP SH3 domain-binding protein 1) (HDH-VIII)	G3BP1	G3bp1 G3bp	15567000	30246000	13639000	22005000	26934000	20058500	18998500	19855500	13996000	28167500	10500000	15346500	13617050	21835500	21302500	19965500
P97872	14263	K00485	GO:0004499	Dimethylaniline monooxygenase [N-oxide-forming] 5 (EC 1.14.13.8) (Dimethylaniline oxidase 5) (Hepatic flavin-containing monooxygenase 5) (FMO 5)	FMO5	Fmo5	0	0	0	0	0	0	0	0	0	31025000	0	0	0	0	0	0
P97927	16775	K06241	GO:0001568	Laminin subunit alpha-4 (Laminin-14 subunit alpha) (Laminin-8 subunit alpha) (Laminin-9 subunit alpha)	LAMA4	Lama4	260010000	206130000	319385000	251665000	176545000	231585000	196980000	199175000	204420000	269490000	294030000	307920000	270140000	237160000	245110000	193485000
P98083	20416	K06279	GO:0000165	SHC-transforming protein 1 (SHC-transforming protein A) (Src homology 2 domain-containing-transforming protein C1) (SH2 domain protein C1)	SHC1	Shc1 Shc ShcA	0	0	2749400	0	0	0	0	0	0	0	0	0	0	0	0	2996900
P98156	22359	K20053	GO:0000122	Very low-density lipoprotein receptor (VLDL receptor) (VLDL-R)	VLDLR	Vldlr	6213700	0	5317400	5938900	0	0	0	3710200	7622500	7602250	6440100	5755500	5518050	3931600	6259650	6461900
P99024	22154	K07375	GO:0003924	Tubulin beta-5 chain	TBB5	Tubb5	227195000	251425000	386530000	269760000	220045000	248855000	268085000	251205000	268955000	344220000	292340000	395510000	289745000	323445000	227450000	248490000
P99025	320415		GO:0004857	GTP cyclohydrolase 1 feedback regulatory protein (GFRP) (GTP cyclohydrolase I feedback regulatory protein) (p35)	GFRP	Gchfr Gfrp	13966000	16894500	11340000	16802500	140415000	219420000	210780000	148410000	0	0	0	0	0	0	0	0
P99026	19172	K02736	GO:0000502	Proteasome subunit beta type-4 (EC 3.4.25.1) (Low molecular mass protein 3) (Macropain beta chain) (Multicatalytic endopeptidase complex beta chain) (Proteasome beta chain) (Proteasome chain 3)	PSB4	Psmb4 Lmp3	78738500	97796500	70728000	91351000	68647500	71304000	84294000	75948000	86086000	82830000	71570000	85593000	83093500	78800500	76653500	69718000
P99027	67186	K02943	GO:0002181	60S acidic ribosomal protein P2	RLA2	Rplp2	845025000	1062500000	550475000	855305000	1490350000	722585000	838430000	1274450000	1210050000	696150000	641405000	597285000	758360000	1001985000	1197450000	1041050000
P99028	66576	K00416	GO:0005739	Cytochrome b-c1 complex subunit 6, mitochondrial (Complex III subunit 6) (Complex III subunit VIII) (Cytochrome c1 non-heme 11 kDa protein) (Mitochondrial hinge protein) (Ubiquinol-cytochrome c reductase complex 11 kDa protein)	QCR6	Uqcrh	2384600000	2377650000	1966150000	2269100000	3047850000	1883700000	2083150000	2611800000	4515000000	2268800000	2032700000	1847650000	1496900000	1995900000	2925600000	2442500000
P99029	54683	K11187	GO:0001016	Peroxiredoxin-5, mitochondrial (EC 1.11.1.15) (Antioxidant enzyme B166) (AOEB166) (Liver tissue 2D-page spot 2D-0014IV) (PLP) (Peroxiredoxin V) (Prx-V) (Peroxisomal antioxidant enzyme) (Thioredoxin peroxidase PMP20)	PRDX5	Prdx5 Prdx6	1978750000	1648900000	2538200000	2217150000	1032135000	1747950000	1617650000	1433800000	2659350000	2515750000	1975350000	2037900000	1692900000	1555000000	1766850000	1802300000
Q00519	22436	K00106	GO:0001933	Xanthine dehydrogenase/oxidase [Includes: Xanthine dehydrogenase (XD) (EC 1.17.1.4); Xanthine oxidase (XO) (EC 1.17.3.2) (Xanthine oxidoreductase) (XOR)]	XDH	Xdh	198215000	153175000	210980000	182285000	144850000	197485000	183475000	171720000	118330000	114325000	119845000	136470000	197480000	161190000	149340000	168860000
Q00612	14381	K00036	GO:0001816	Glucose-6-phosphate 1-dehydrogenase X (G6PD) (EC 1.1.1.49)	G6PD1	G6pdx G6pd G6pd-1	379025000	461510000	518615000	528460000	493115000	784225000	728700000	731840000	490125000	564815000	380315000	604410000	1098500000	916765000	935650000	1006225000
Q00623	11806	K08757	GO:0001540	Apolipoprotein A-I (Apo-AI) (ApoA-I) (Apolipoprotein A1) [Cleaved into: Proapolipoprotein A-I (ProapoA-I); Truncated apolipoprotein A-I]	APOA1	Apoa1	1469000000	1609500000	1276150000	1573200000	3398650000	1420600000	1652800000	2051600000	2809800000	1972900000	1954900000	2227200000	1789950000	2892750000	3032650000	1902550000
Q00897	20703	K03984	GO:0002020	Alpha-1-antitrypsin 1-4 (Alpha-1 protease inhibitor 4) (Serine protease inhibitor 1-4) (Serine protease inhibitor A1d) (Serpin A1d)	A1AT4	Serpina1d Dom4 Spi1-4	1333850000	1608200000	1306800000	1312000000	1986600000	1153600000	1479350000	1404550000	1684000000	1729800000	1746650000	2547500000	1937250000	2475300000	1715550000	1809550000
Q00898	20704	K03984	GO:0002020	Alpha-1-antitrypsin 1-5 (Alpha-1 protease inhibitor 5) (Serine protease inhibitor 1-5) (Serine protease inhibitor A1e) (Serpin A1e)	A1AT5	Serpina1e Dom5 Spi1-5	413260000	642915000	433655000	353005000	522965000	143150000	329155000	179310000	478765000	213625000	429990000	527130000	326610000	839145000	180680000	268665000
Q00PI9	68693		GO:0005634	Heterogeneous nuclear ribonucleoprotein U-like protein 2 (MLF1-associated nuclear protein)	HNRL2	Hnrnpul2 Hnrpul2 Manp	15851000	14269500	19774000	17217000	10132600	10803300	12211000	0	10576150	20421500	14046000	14948000	13278000	11956000	6659550	10877100
Q01149	12843	K06236	GO:0001501	Collagen alpha-2(I) chain (Alpha-2 type I collagen)	CO1A2	Col1a2 Cola2	336500000	31664500	151380000	144890000	368600000	39982500	68815500	147805000	47606500	114886500	623715000	216500000	219505000	190750000	312775000	78648000
Q01339	11818	K17305	GO:0001937	Beta-2-glycoprotein 1 (APC inhibitor) (Activated protein C-binding protein) (Apolipoprotein H) (Apo-H) (Beta-2-glycoprotein I) (B2GPI) (Beta(2)GPI)	APOH	Apoh B2gp1	28084500	59921500	71053500	59996000	68420000	49743000	50059500	50145000	58202000	58517000	37163000	92039500	56814000	49850000	43911500	40332000
Q01405	20334	K14006	GO:0000139	Protein transport protein Sec23A (SEC23-related protein A)	SC23A	Sec23a Sec23 Sec23r	32326000	27141000	25231000	25762500	26075500	30468500	28412000	25915000	28492500	31407500	30327500	36562000	27697500	30177500	30055500	29203500
Q01514			GO:0000139	Guanylate-binding protein 1 (EC 3.6.5.-) (GTP-binding protein 1) (GBP-1) (mGBP-1) (mGBP1) (Guanine nucleotide-binding protein 1) (Interferon-gamma-inducible protein MAG-1) (Interferon-induced guanylate-binding protein 1)	GBP1	Gbp1 Gbp-1 Mag-1 Mpa1	13628350	5396200	7405900	5375450	0	6616250	4374800	5836800	0	0	0	0	0	0	0	0
Q01853	269523	K13525	GO:0000502	Transitional endoplasmic reticulum ATPase (TER ATPase) (EC 3.6.4.6) (15S Mg(2+)-ATPase p97 subunit) (Valosin-containing protein) (VCP)	TERA	Vcp	1063500000	1092050000	1140600000	1080100000	953395000	1084350000	1046800000	1028550000	955400000	1001640000	965175000	1142550000	1106700000	1006500000	998870000	1070950000
Q02013	11826	K09864	GO:0003094	Aquaporin-1 (AQP-1) (Aquaporin-CHIP) (Delayed early response protein 2) (DER2) (Water channel protein for red blood cells and kidney proximal tubule)	AQP1	Aqp1	142365000	93616000	96257000	101730000	66344500	69753000	52035500	61084000	111605000	104356500	121710000	104125000	72280000	51904000	76835000	66993500
Q02053	22201	K03178	GO:0000792	Ubiquitin-like modifier-activating enzyme 1 (EC 6.2.1.45) (Ubiquitin-activating enzyme E1) (Ubiquitin-activating enzyme E1 X) (Ubiquitin-like modifier-activating enzyme 1 X)	UBA1	Uba1 Sbx Ube1 Ube1ax Ube1x	484605000	538280000	565995000	592065000	416605000	491705000	501220000	445470000	585720000	645040000	485190000	649315000	595135000	510560000	500515000	532225000
Q02248	12387	K02105	GO:0000122	Catenin beta-1 (Beta-catenin)	CTNB1	Ctnnb1 Catnb	39436000	26830000	38307500	33194000	22590000	32235000	27446500	27475000	29839000	33250000	33860500	34053000	30741000	25742000	26279500	25516500
Q02257	16480	K10056	GO:0001954	Junction plakoglobin (Desmoplakin III) (Desmoplakin-3)	PLAK	Jup	0	14625000	6553950	5667200	13765500	7005350	6524100	0	0	6247750	6501500	5411700	5912800	6416100	6595450	6411200
Q02788	12834	K06238	GO:0005576	Collagen alpha-2(VI) chain	CO6A2	Col6a2	192675000	155655000	127930000	106705000	128535000	79156500	76076500	104840000	87030000	150395000	211020000	142835000	172640000	165320000	117070000	102152500
Q02819	18220	K20371	GO:0001965	Nucleobindin-1 (CALNUC)	NUCB1	Nucb1 Nuc Nucb	72726500	84866500	63558500	72470000	103589500	54983500	56340000	77450500	139465000	94901000	73277500	78794000	48614000	68793000	70530000	62432000
Q03265	11946	K02132	GO:0000275	ATP synthase subunit alpha, mitochondrial (ATP synthase F1 subunit alpha)	ATPA	Atp5f1a Atp5a1	2569250000	3099750000	2462400000	2280650000	3283300000	3216600000	3195400000	3218700000	2530950000	2653500000	3429800000	3305750000	3069250000	3166600000	2805450000	3214250000
Q03311	12038	K01050	GO:0003990	Cholinesterase (EC 3.1.1.8) (Acylcholine acylhydrolase) (Butyrylcholine esterase) (Choline esterase II) (Pseudocholinesterase)	CHLE	Bche	3825850	3968800	3364750	3776150	0	4090400	4628750	5566900	2775200	2514200	4492500	4520450	3750400	3590850	4995700	2992900
Q04447	12709	K00933	GO:0004111	Creatine kinase B-type (EC 2.7.3.2) (B-CK) (Creatine kinase B chain) (Creatine phosphokinase B-type) (CPK-B)	KCRB	Ckb Ckbb	157650000	113460000	184605000	155185000	306500000	388805000	475100000	311250000	236320000	268800000	278390000	289020000	603095000	873825000	537305000	575530000
Q04736	22612	K05705	GO:0001784	Tyrosine-protein kinase Yes (EC 2.7.10.2) (Proto-oncogene c-Yes) (p61-Yes)	YES	Yes1 Yes	11794000	15219000	6261900	11643050	6920000	7386350	10648900	0	10634000	7728100	6921000	7255350	8396150	3559600	0	12898100
Q04750	21969	K03163	GO:0000932	DNA topoisomerase 1 (EC 5.99.1.2) (DNA topoisomerase I)	TOP1	Top1 Top-1	0	0	5055400	6780300	0	0	0	0	0	0	0	0	0	5502200	0	0
Q04857	12833	K06238	GO:0005576	Collagen alpha-1(VI) chain	CO6A1	Col6a1	229210000	165795000	134830000	102440000	148170000	95226000	78102000	127450000	137970000	161065000	295975000	151605000	170525000	170515000	141405000	111870000
Q05117	11433	K14379	GO:0003993	Tartrate-resistant acid phosphatase type 5 (TR-AP) (EC 3.1.3.2) (Tartrate-resistant acid ATPase) (TrATPase) (Type 5 acid phosphatase)	PPA5	Acp5 T5ap Trap	13072000	13562500	10443000	16521000	17844000	21731000	20622000	13314500	0	12726000	13756000	13923500	18585000	22028000	16582000	16043500
Q05186	19672		GO:0001701	Reticulocalbin-1	RCN1	Rcn1 Rca1 Rcn	10453000	0	0	0	11268000	0	0	0	8463400	0	8624900	0	0	0	7526800	7424900
Q05421	13106	K07415	GO:0000139	Cytochrome P450 2E1 (EC 1.14.13.-) (4-nitrophenol 2-hydroxylase) (EC 1.14.13.n7) (CYPIIE1) (Cytochrome P450-ALC) (Cytochrome P450-J)	CP2E1	Cyp2e1 Cyp2e Cyp2e-1	0	0	0	0	8328900	5551000	0	6100700	0	0	0	0	0	0	0	0
Q05816	16592	K08754	GO:0001972	Fatty acid-binding protein 5 (Epidermal-type fatty acid-binding protein) (E-FABP) (Fatty acid-binding protein, epidermal) (Keratinocyte lipid-binding protein) (Psoriasis-associated fatty acid-binding protein homolog) (PA-FABP)	FABP5	Fabp5 Fabpe Klbp Mal1	205875000	329275000	294490000	386180000	415870000	413655000	477275000	726290000	394220000	376290000	238805000	381265000	575450000	633680000	562060000	590425000
Q05D44	226982	K03243	GO:0003743	Eukaryotic translation initiation factor 5B (eIF-5B) (EC 3.6.5.3) (Translation initiation factor IF-2)	IF2P	Eif5b If2	11416000	7164100	6986150	11774500	11734500	8558250	7239900	10525100	8181400	7886000	8375400	0	11723500	15113500	8388000	13400000
Q06138	12283	K08272	GO:0004674	Calcium-binding protein 39 (MO25alpha) (Protein Mo25)	CAB39	Cab39 Mo25	17833500	18472000	27215500	24514500	16520500	18515500	25779000	15541000	15487000	25638500	15715500	16856500	20527500	18927000	19253500	18485500
Q06185	11958	K02129	GO:0000276	ATP synthase subunit e, mitochondrial (ATPase subunit e) (ATP synthase membrane subunit e)	ATP5I	Atp5me Atp5i Atp5k Lfm-1 Lfm1	166660000	175945000	118000000	124265000	157980000	150945000	140425000	172640000	220740000	141745000	188885000	163870000	147020000	144470000	154040000	158695000
Q06770	12401	K04525	GO:0004867	Corticosteroid-binding globulin (CBG) (Serpin A6) (Transcortin)	CBG	Serpina6 Cbg	0	6580000	5713300	5492650	12514000	5497850	7073000	7893900	0	6237250	7047300	8556550	0	6234900	5510650	5035600
Q06890	12759	K17252	GO:0000902	Clusterin (Apolipoprotein J) (Apo-J) (Clustrin) (Sulfated glycoprotein 2) (SGP-2) [Cleaved into: Clusterin beta chain; Clusterin alpha chain]	CLUS	Clu Apoj Msgp-2	33601000	34474000	14300100	25093000	67606000	25657500	33687000	40541000	54594000	26750500	37747500	32112500	40960000	53530000	57503000	36277500
Q07076	11750	K17095	GO:0005178	Annexin A7 (Annexin VII) (Annexin-7) (Synexin)	ANXA7	Anxa7 Anx7	54381000	51346500	54229000	48645500	41552500	59756500	47121500	50485500	52499500	58368000	49408500	59209500	64973000	55119500	57942500	61387500
Q07113	16004	K06564	GO:0001889	Cation-independent mannose-6-phosphate receptor (CI Man-6-P receptor) (CI-MPR) (M6PR) (300 kDa mannose 6-phosphate receptor) (MPR 300) (Insulin-like growth factor 2 receptor) (Insulin-like growth factor II receptor) (IGF-II receptor) (M6P/IGF2 receptor) (M6P/IGF2R) (CD antigen CD222)	MPRI	Igf2r	0	0	0	1996500	0	0	0	0	0	0	0	2415500	0	0	0	0
Q07417	11409	K00248	GO:0000062	Short-chain specific acyl-CoA dehydrogenase, mitochondrial (SCAD) (EC 1.3.8.1) (Butyryl-CoA dehydrogenase)	ACADS	Acads	3823100000	2237550000	3823650000	3407650000	1710600000	3316150000	3014550000	2693900000	3361300000	3227150000	2946100000	2716200000	2678850000	2066400000	2665100000	2886750000
Q07456	11699		GO:0004867	Protein AMBP [Cleaved into: Alpha-1-microglobulin; Inter-alpha-trypsin inhibitor light chain (ITI-LC) (Bikunin) (HI-30); Trypstatin]	AMBP	Ambp Itil	0	0	0	0	0	0	0	0	0	0	0	0	0	0	0	2410500
Q07797	19039	K17300	GO:0005044	Galectin-3-binding protein (Cyp-C-associated protein) (CyCAP) (Lectin galactoside-binding soluble 3-binding protein) (Protein MAMA)	LG3BP	Lgals3bp Cycap Mama	6347600	8959450	5611300	8127750	10610600	0	7360700	9604250	8122100	9443100	10179750	15135000	17779500	22534000	12245500	12241500
Q08091	12797		GO:0003779	Calponin-1 (Basic calponin) (Calponin H1, smooth muscle)	CNN1	Cnn1	0	3040300	8294700	0	8577000	7312100	6853850	0	0	6059700	10970500	0	8065100	8852400	8001300	0
Q08642	18600	K01481	GO:0004668	Protein-arginine deiminase type-2 (EC 3.5.3.15) (Peptidylarginine deiminase II) (Protein-arginine deiminase type II)	PADI2	Padi2 Pad2 Pdi Pdi2	4099300	51697000	0	8472500	71786000	6240950	16771500	14201500	11661000	0	43510500	42947500	4886800	16945000	0	3816250
Q08857	12491	K06259	GO:0000122	Platelet glycoprotein 4 (Glycoprotein IIIb) (GPIIIB) (PAS IV) (PAS-4) (Platelet glycoprotein IV) (GPIV) (CD antigen CD36)	CD36	Cd36	1808050000	1684100000	1839650000	1767200000	1958900000	1642500000	1679250000	2069300000	2674100000	1830000000	1565200000	1708800000	1500350000	1365100000	1839000000	1787250000
Q0VG49	69478		GO:0005576	Uncharacterized protein C15orf61 homolog	CO061		0	0	0	0	0	0	0	0	0	0	0	0	2456800	0	0	0
Q11011	19155	K08776	GO:0004177	Puromycin-sensitive aminopeptidase (PSA) (EC 3.4.11.14) (Cytosol alanyl aminopeptidase) (AAP-S)	PSA	Npepps Psa	98147000	118835000	117300000	113730000	125830000	101909000	102125000	96619000	122200000	112690000	123125000	146400000	110700000	113940000	94495500	102156000
Q11136	18624	K14213	GO:0004177	Xaa-Pro dipeptidase (X-Pro dipeptidase) (EC 3.4.13.9) (Imidodipeptidase) (Peptidase 4) (Peptidase D) (Proline dipeptidase) (Prolidase)	PEPD	Pepd Pep4	10513250	13857000	9009950	12836500	14723000	9627100	11532150	10574700	9251700	11524500	12887000	12119500	11527000	11072500	10547500	11125000
Q149B8	74183		GO:0005634	PGC-1 and ERR-induced regulator in muscle protein 1 (PPARGC1 and ESRR-induced regulator in muscle 1) (Peroxisome proliferator-activated receptor gamma coactivator 1 and estrogen-related receptor-induced regulator in muscle 1)	PERM1	Perm1	8608100	8004800	6453900	5953600	28596000	18880500	22003000	18894500	5404900	6010100	10213700	5979500	18305500	30003000	32405500	20767500
Q14BI5	17930		GO:0002074	Myomesin 2	Q14BI5	Myom2	136915000	681110000	0	155650000	989010000	103570000	225880000	253885000	163010000	0	825065000	426365000	49742000	215940000	18438600	63979500
Q14C51	69956	K17659	GO:0005654	Pentatricopeptide repeat domain-containing protein 3, mitochondrial (28S ribosomal protein S39, mitochondrial) (MRP-S39)	PTCD3	Ptcd3 Mrps39	37860000	31376500	58942000	57691000	25229500	47773000	48027500	37940500	42593500	57910500	41499500	50930500	52475000	44377000	50411500	49145000
Q14CH7	224805	K01872	GO:0000049	Alanine--tRNA ligase, mitochondrial (EC 6.1.1.7) (Alanyl-tRNA synthetase) (AlaRS)	SYAM	Aars2 Aarsl Gm89 Kiaa1270	0	0	10400900	12174500	0	11384500	11737500	9333400	0	10038000	9678300	7999100	12962000	11735500	12733500	10793350
Q14DH7	380660	K01908	GO:0003987	Acyl-CoA synthetase short-chain family member 3, mitochondrial (EC 6.2.1.1)	ACSS3	Acss3	66276000	47932500	71952500	69775500	62580000	109785000	96793000	100828000	120420000	119795000	90637000	85999500	209820000	154975000	196325000	235265000
Q1ERP8	52685	K16663	GO:0001791	CMRF35-like molecule 9 (CLM-9) (CD300 antigen-like family member G) (Nepmucin) (CD antigen CD300g)	CLM9	Cd300lg Clm9 D11Ertd736e	15432000	29953000	18974000	26987500	25841500	25365500	24075000	23955500	27891000	24211500	13792000	18819000	22815000	19866000	23794000	25578000
Q1XH17	434246	K12036	GO:0001778	Tripartite motif-containing protein 72 (Mitsugumin-53) (Mg53)	TRI72	Trim72 Mg53	23258000	279735000	0	48143500	232525000	26814500	71483000	72954500	74016500	0	143410000	188610000	18314500	82167000	0	16349500
Q2TPA8	72479		GO:0005739	Hydroxysteroid dehydrogenase-like protein 2 (EC 1.-.-.-)	HSDL2	Hsdl2	469905000	315775000	528495000	430285000	315190000	554485000	498125000	454380000	317390000	399520000	354855000	306895000	512855000	400825000	485200000	592560000
Q2VLH6	93671	K06545	GO:0005044	Scavenger receptor cysteine-rich type 1 protein M130 (CD antigen CD163) [Cleaved into: Soluble CD163 (sCD163)]	C163A	Cd163 M130	0	3374800	0	2140100	7816400	0	2961400	0	0	0	3571900	6045550	0	2391600	2293500	0
Q31125	14977	K14713	GO:0005385	Zinc transporter SLC39A7 (Histidine-rich membrane protein Ke4) (Solute carrier family 39 member 7) (Zrt-, Irt-like protein 7) (ZIP7)	S39A7	Slc39a7 H2-Ke4 Hke4	0	0	0	0	0	5264400	4072900	3890000	0	4578250	0	0	4141400	2483500	3322800	3587200
Q3B7Z2	76303	K20456	GO:0000139	Oxysterol-binding protein 1	OSBP1	Osbp Kiaa4220	9754950	14144000	8583400	10192600	10111950	10381500	10054750	9261750	9611900	8558900	0	11928000	9636500	6710150	9636700	10981500
Q3LFS6			GO:0007156	Carcinoembryonic antigen-related cell adhesion molecule 1	Q3LFS6	Ceacam1 CEACAM1a-2C1	0	0	6268000	0	13483000	0	0	0	15908500	8434800	0	5973100	7813700	7776700	8674350	0
Q3SXD3	69692	K07023	GO:0005739	HD domain-containing protein 2	HDDC2	Hddc2	0	10096800	0	0	0	15341500	0	0	10515000	10511550	8962900	18249000	0	8595700	10426000	0
Q3T9X3	13430		GO:0003924	Dynamin-2	Q3T9X3	Dnm2	51849500	24695000	46824000	44773000	38499500	40764500	29514000	29887500	22118500	48274500	28290500	46178000	43526500	45755500	29665000	40750500
Q3TAI4	66314		GO:0005737	Tumor protein D52-like 2, isoform CRA_c (Tumor protein D54)	Q3TAI4	Tpd52l2 mCG_23059	107605000	139840000	118335000	137790000	181575000	114395000	117045000	162770000	151960000	112810000	72081000	93284000	102016500	134450000	164900000	137865000
Q3TBU7			GO:0005096	Arf-GAP domain and FG repeat-containing protein 2 (Fragment)	Q3TBU7	Agfg2 Hrbl	0	0	0	0	0	2263800	0	0	0	0	0	0	0	0	0	0
Q3TBW2	107732	K02864	GO:0003735	39S ribosomal protein L10, mitochondrial (L10mt) (MRP-L10)	RM10	Mrpl10	19577500	16107500	53394500	38651000	0	21101500	20368000	14181000	26988500	50582000	37542000	32509000	37943500	33344000	35452500	39580000
Q3TCD4			GO:0000062	Enoyl-CoA delta isomerase 2, mitochondrial	Q3TCD4	Eci2 Peci	494850000	374535000	573805000	545390000	268705000	503960000	429560000	393890000	428925000	472375000	374865000	391425000	430840000	354550000	398310000	445230000
Q3TCH7	99375	K10609	GO:0001701	Cullin-4A (CUL-4A)	CUL4A	Cul4a	3441650	2817400	3120200	3029850	2911650	2464850	2309700	2838350	2641000	2735350	2501500	2554200	2972850	2172200	2851550	2832000
Q3TCJ8	52570		GO:0005737	Coiled-coil domain-containing protein 69	CCD69	Ccdc69 D11Ertd461e	0	0	0	0	0	3836100	3936200	3858300	0	0	0	0	0	0	4160700	0
Q3TDN2	76577	K18726	GO:0005783	FAS-associated factor 2 (UBX domain-containing protein 8)	FAF2	Faf2 Kiaa0887 Ubxd8	20171000	17180000	30814000	20247000	12174000	20374500	22939000	15275000	22976000	20083000	17472000	21041500	22012500	21306500	20130000	16631000
Q3TGG2	233871		GO:0005829	Ataxin-2-like protein	Q3TGG2	Atxn2l	15167000	13047000	10411650	13049500	11183500	10494000	9804650	11647500	9314450	11290750	12476500	6590150	13437500	18235500	17661000	14148500
Q3TH01	14972		GO:0001916	H-2 class I histocompatibility antigen, K-K alpha chain	Q3TH01	H2-K1	11512000	14263500	30188000	31720000	9388050	11005000	7147750	24555000	36138500	31384500	21959500	29452000	19723500	24322500	21539500	17013500
Q3TH34	67894			Protein FAM45A (RIKEN cDNA 1810055E12, isoform CRA_b)	Q3TH34	Fam45a 1810055E12Rik mCG_23044	0	0	0	0	0	0	0	0	0	0	0	0	0	0	0	4352500
Q3THE2	67938	K12757	GO:0001725	Myosin regulatory light chain 12B (Myosin regulatory light chain 2-B, smooth muscle isoform) (Myosin regulatory light chain 20 kDa) (MLC20) (Myosin regulatory light chain MRLC2)	ML12B	Myl12b Mrlc2 Mylc2b	140800000	143370000	155455000	143035000	205835000	126350000	140170000	190690000	172365000	158785000	174935000	135565000	128670000	185345000	167760000	150910000
Q3THK7	229363	K01951	GO:0003921	GMP synthase [glutamine-hydrolyzing] (EC 6.3.5.2) (GMP synthetase) (Glutamine amidotransferase)	GUAA	Gmps	93429500	63045000	108170000	92984000	50276500	71865500	80959000	70408500	66729000	76167000	66426500	71554500	79274000	71188000	71474000	77747500
Q3THS6	232087	K00789	GO:0004478	S-adenosylmethionine synthase isoform type-2 (AdoMet synthase 2) (EC 2.5.1.6) (Methionine adenosyltransferase 2) (MAT 2)	METK2	Mat2a	25742000	23959500	26248000	29376500	19900500	25248000	22869000	22701000	24120500	23641500	22658500	22761000	22415000	23994500	22835500	19538000
Q3THW5	77605	K11251	GO:0000786	Histone H2A.V (H2A.F/Z)	H2AV	H2afv H2av	95792000	65168500	43877000	68873000	29675000	28161500	24494000	23447000	55177000	84092500	54157000	48113000	30466000	27148000	26743500	31062000
[truncated: 1,810 more rows]

## Sheet: BAT_ANOVA
UNIPROT IDs	Protein names	Gene names	f.value	p_raw	p_FDR	Tukey's HSD
[truncated: 570 more rows]

## Sheet: GASTRO_proteomics
							P116	P117	P118	P119	P120	P121	P122	P123	P124	P125	P126	P127	P128	P129	P130	P131	P132	P133	P134	P135
[truncated: 1,772 more rows]

[truncated: 2 more sheets: GASTRO_ANOVA, README]
