# Supplementary material for: Impairment of adrenergically-regulated thermogenesis in brown fat of obesity-resistant mice is compensated by non-shivering thermogenesis in skeletal muscle
Source: Mol Metab. 2023 Jan 30;69:101683. doi: 10.1016/j.molmet.2023.101683 (PMC9922683; doi:10.1016/j.molmet.2023.101683)
Supplement: Multimedia component 4 [file mmc4.xlsx]

## Sheet: AJ-WA vs AJ-CA BAT
UNIPROT ID	Protein name	Gene name	ENTRY NAME UNIPROT	AXIS x (log2(FC))	AXIS y (-log10(p_FDR))	FC AJ-CA/AJ-WA	p_raw	p_FDR	KEGG pathway	Highlighted in Fig. 3C-D
E9Q496	Vesicle transport protein USE1	Use1	E9Q496	-6.3927	7.77384	0.0119015	5.6334e-12	1.6833e-08
Q9DBB9	Carboxypeptidase N subunit 2 (Carboxypeptidase N 83 kDa chain) (Carboxypeptidase N large subunit) (Carboxypeptidase N polypeptide 2) (Carboxypeptidase N regulatory subunit)	Cpn2	CPN2	5.3789	5.08194	41.6129	5.5426e-09	8.2806e-06
Q8BXZ1	Protein disulfide-isomerase TMX3 (EC 5.3.4.1) (Thioredoxin domain-containing protein 10) (Thioredoxin-related transmembrane protein 3)	Tmx3 Kiaa1830 Txndc10	TMX3	-5.4172	4.81426	0.0234022	1.8528e-08	1.5337e-05
Q8K2Y3	Protein eva-1 homolog B (Protein FAM176B)	Eva1b Fam176b	EVA1B	-4.8596	4.81426	0.0344448	2.2592e-08	1.5337e-05
Q9QXV0	ProSAAS (IA-4) (Proprotein convertase subtilisin/kexin type 1 inhibitor) (Proprotein convertase 1 inhibitor) (pro-SAAS) [Cleaved into: KEP; Big SAAS (b-SAAS); Little SAAS (l-SAAS); Big PEN-LEN (b-PEN-LEN) (SAAS CT(1-49)); PEN; PEN-20; PEN-19; Little LEN (l-LEN); Big LEN (b-LEN) (SAAS CT(25-40))]	Pcsk1n	PCS1N	-5.4796	4.81426	0.022411	2.5665e-08	1.5337e-05
Q9CRA7	ATP synthase subunit s, mitochondrial (ATP synthase-coupling factor B) (Mitochondrial ATP synthase regulatory component factor B)	Atp5s Atpw	ATP5S	-5.2064	4.53766	0.0270834	5.8224e-08	2.8996e-05	OXPHOS	YES
Q9CW42	Mitochondrial amidoxime-reducing component 1 (mARC1) (EC 1.-.-.-) (Molybdenum cofactor sulfurase C-terminal domain-containing protein 1) (MOSC domain-containing protein 1) (Moco sulfurase C-terminal domain-containing protein 1)	Marc1 Mosc1	MARC1	6.2355	4.41391	75.3466	9.0325e-08	3.8556e-05
Q8K0C4	Lanosterol 14-alpha demethylase (LDM) (EC 1.14.13.70) (CYPLI) (Cytochrome P450 51A1) (Cytochrome P450-14DM) (Cytochrome P45014DM) (Cytochrome P450LI) (Sterol 14-alpha demethylase)	Cyp51a1 Cyp51	CP51A	4.668	4.0021	25.4227	2.6645e-07	9.9518e-05
Q3UKJ7	WD40 repeat-containing protein SMU1 (Smu-1 suppressor of mec-8 and unc-52 protein homolog) [Cleaved into: WD40 repeat-containing protein SMU1, N-terminally processed]	Smu1	SMU1	-5.102	3.95113	0.0291172	3.3709e-07	0.00011191
E9Q0C1	SH3 domain-containing kinase-binding protein 1	Sh3kbp1	E9Q0C1	-6.221	3.60021	0.0134061	8.4024e-07	0.00025107
Q91XH5	Sepiapterin reductase (Sepiapterin reductase, isoform CRA_b)	Spr mCG_128676	Q91XH5	-0.51187	3.1951	0.701311	2.3491e-06	0.00063811
P99025	GTP cyclohydrolase 1 feedback regulatory protein (GFRP) (GTP cyclohydrolase I feedback regulatory protein) (p35)	Gchfr Gfrp	GFRP	3.6072	3.13218	12.1862	2.9622e-06	0.00073759
Q921F4	Heterogeneous nuclear ribonucleoprotein L-like	Hnrnpll Hnrpll	HNRLL	-4.8444	3.12471	0.034808	3.2648e-06	0.0007504
Q80XN0	D-beta-hydroxybutyrate dehydrogenase, mitochondrial (EC 1.1.1.30) (3-hydroxybutyrate dehydrogenase) (BDH)	Bdh1 Bdh	BDH	6.1196	2.98034	69.5314	4.9021e-06	0.0010463
Q64516	Glycerol kinase (GK) (Glycerokinase) (EC 2.7.1.30) (ATP:glycerol 3-phosphotransferase)	Gk Gyk	GLPK	4.0891	2.33125	17.0192	2.3413e-05	0.0046639	lipid synthesis	YES
Q8C6B0	MCG20149, isoform CRA_a (Methyltransferase-like 7A1)	Mettl7a1 Mettl7a mCG_20149	Q8C6B0	-2.8505	2.20359	0.13865	3.5409e-05	0.0062577
P10852	4F2 cell-surface antigen heavy chain (4F2hc) (Solute carrier family 3 member 2) (CD antigen CD98)	Slc3a2 Mdu1	4F2	0.95909	2.20359	1.94409	3.727e-05	0.0062577
Q8JZR0	Long-chain-fatty-acid--CoA ligase 5 (EC 6.2.1.3) (Long-chain acyl-CoA synthetase 5) (LACS 5)	Acsl5 Facl5	ACSL5	3.5735	2.20359	11.9053	3.7697e-05	0.0062577	lipid synthesis	YES
Q9DCZ1	GMP reductase 1 (GMPR 1) (EC 1.7.1.7) (Guanosine 5'-monophosphate oxidoreductase 1) (Guanosine monophosphate reductase 1)	Gmpr Gmpr1	GMPR1	1.8137	2.14305	3.51531	4.8776e-05	0.0071936
Q99J99	3-mercaptopyruvate sulfurtransferase (MST) (EC 2.8.1.2)	Mpst	THTM	-0.80567	2.14305	0.572082	5.0085e-05	0.0071936
Q8BHK3	Proton-coupled amino acid transporter 2 (Proton/amino acid transporter 2) (Solute carrier family 36 member 2) (Tramdorin-1)	Slc36a2 Pat2 Tramd1	S36A2	-1.5834	2.14305	0.3337	5.1519e-05	0.0071936
Q7TNG8	Probable D-lactate dehydrogenase, mitochondrial (DLD) (Lactate dehydrogenase D) (EC 1.1.2.4)	Ldhd	LDHD	-1.975	2.14305	0.254362	5.2965e-05	0.0071936
G3X983	T cell activation inhibitor, mitochondrial	Tcaim D9Ertd402e	G3X983	3.4949	2.11249	11.274	5.9409e-05	0.0077181
Q9EQH2	Endoplasmic reticulum aminopeptidase 1 (EC 3.4.11.-) (ARTS-1) (Adipocyte-derived leucine aminopeptidase) (A-LAP) (Aminopeptidase PILS) (Puromycin-insensitive leucyl-specific aminopeptidase) (PILS-AP) (VEGF-induced aminopeptidase)	Erap1 Appils Arts1	ERAP1	-0.80401	2.09104	0.57277	6.6776e-05	0.0081088
Q8R2H9	Phosphoethanolamine/phosphocholine phosphatase (EC 3.1.3.75)	Phospho1	PHOP1	1.9362	2.09104	3.82702	6.7845e-05	0.0081088	lipid synthesis	YES
Q8C3V4	Signal transducer and activator of transcription	Stat1 mCG_123683	Q8C3V4	-0.70602	1.99443	0.613008	8.8136e-05	0.010129
A0A0R4J107	Acylamino-acid-releasing enzyme (Fragment)	Apeh	A0A0R4J107	-0.29144	1.98498	0.81706	9.4516e-05	0.010352
Q8VCA8	Secernin-2	Scrn2	SCRN2	-1.3411	1.98498	0.394711	9.7011e-05	0.010352
Q91WU0	Carboxylesterase 1F (EC 3.1.1.1) (Carboxylic ester hydrolase) (Triacylglycerol hydrolase 2) (TGH-2)	Ces1f CesML1	EST1F	-0.95072	1.9841	0.517384	0.00010068	0.010373
P46935	E3 ubiquitin-protein ligase NEDD4 (EC 2.3.2.26) (HECT-type E3 ubiquitin transferase NEDD4) (Neural precursor cell expressed developmentally down-regulated protein 4) (NEDD-4)	Nedd4 Kiaa0093 Nedd-4 Nedd4-1 Nedd4a	NEDD4	-0.36517	1.92223	0.776398	0.00012015	0.011961
Q9WUU7	Cathepsin Z (EC 3.4.18.1)	Ctsz	CATZ	2.1297	1.92223	4.37618	0.00012409	0.011961
E9PYI8	Ubiquitin carboxyl-terminal hydrolase 14	Usp14	E9PYI8	-0.56124	1.92111	0.677736	0.00012843	0.011992
Q91V64	Isochorismatase domain-containing protein 1	Isoc1	ISOC1	-1.5109	1.92071	0.350877	0.00013256	0.012003
Q149B8	PGC-1 and ERR-induced regulator in muscle protein 1 (PPARGC1 and ESRR-induced regulator in muscle 1) (Peroxisome proliferator-activated receptor gamma coactivator 1 and estrogen-related receptor-induced regulator in muscle 1)	Perm1	PERM1	1.6066	1.90932	3.04525	0.00014788	0.012322
Q9DB73	NADH-cytochrome b5 reductase 1 (b5R.1) (EC 1.6.2.2) (NAD(P)H:quinone oxidoreductase type 3 polypeptide A2)	Cyb5r1 Nqo3a2	NB5R1	1.0251	1.90932	2.03513	0.0001537	0.012322
A0A0N4SV66	Histone H2A	H2afj	A0A0N4SV66	-1.7731	1.90932	0.292577	0.0001554	0.012322
P17563	Methanethiol oxidase (MTO) (EC 1.8.3.4) (56 kDa selenium-binding protein) (SBP56) (SP56) (Selenium-binding protein 1)	Selenbp1 Lpsb	SBP1	-1.2532	1.90932	0.419516	0.00015935	0.012322
Q9JHU9	Inositol-3-phosphate synthase 1 (IPS 1) (EC 5.5.1.4) (Myo-inositol 1-phosphate synthase) (MI-1-P synthase) (MIP synthase)	Isyna1 Ino1	INO1	2.4481	1.90932	5.45703	0.00016026	0.012322
Q9Z1F9	SUMO-activating enzyme subunit 2 (EC 2.3.2.-) (Anthracycline-associated resistance ARX) (Ubiquitin-like 1-activating enzyme E1B) (Ubiquitin-like modifier-activating enzyme 2)	Uba2 Sae2 Uble1b	SAE2	-0.32822	1.90932	0.796495	0.00016082	0.012322
Q61586	Glycerol-3-phosphate acyltransferase 1, mitochondrial (GPAT-1) (EC 2.3.1.15) (P90)	Gpam Gpat1	GPAT1	1.6629	1.88622	3.16656	0.00017397	0.012995	lipid synthesis	YES
A2AUK8	Band 4.1-like protein 1 (Erythrocyte protein band 4.1-like 1, isoform CRA_a)	Epb41l1 Epb4.1l1 mCG_5224	A2AUK8	-1.2485	1.88266	0.420875	0.00018369	0.013102
Q3U7R1	Extended synaptotagmin-1 (E-Syt1) (Membrane-bound C2 domain-containing protein)	Esyt1 Fam62a Mbc2	ESYT1	-0.81783	1.88266	0.567312	0.00018417	0.013102	FAOX	YES
P49443	Protein phosphatase 1A (EC 3.1.3.16) (Protein phosphatase 2C isoform alpha) (PP2C-alpha) (Protein phosphatase IA)	Ppm1a Pppm1a	PPM1A	-0.51992	1.87999	0.697399	0.00019052	0.013183
Q61239	Protein farnesyltransferase/geranylgeranyltransferase type-1 subunit alpha (EC 2.5.1.58) (EC 2.5.1.59) (CAAX farnesyltransferase subunit alpha) (FTase-alpha) (Ras proteins prenyltransferase subunit alpha) (Type I protein geranyl-geranyltransferase subunit alpha) (GGTase-I-alpha)	Fnta	FNTA	-0.5707	1.87999	0.67331	0.00019413	0.013183
O35114	Lysosome membrane protein 2 (85 kDa lysosomal membrane sialoglycoprotein) (LGP85) (Lysosome membrane protein II) (LIMP II) (Scavenger receptor class B member 2)	Scarb2	SCRB2	1.1171	1.86012	2.16906	0.00020784	0.0138
Q8R3V5	Endophilin-B2 (SH3 domain-containing GRB2-like protein B2)	Sh3glb2 Kiaa1848	SHLB2	-0.6258	1.84318	0.648046	0.00022846	0.014349
Q8CBB6	Histone H2B	Hist1h2bq Hist1h2br mCG_50238	Q8CBB6	-1.5308	1.84318	0.346081	0.00022918	0.014349
O70503	Very-long-chain 3-oxoacyl-CoA reductase (EC 1.1.1.330) (17-beta-hydroxysteroid dehydrogenase 12) (17-beta-HSD 12) (3-ketoacyl-CoA reductase) (KAR) (Estradiol 17-beta-dehydrogenase 12) (EC 1.1.1.62) (KIK-I)	Hsd17b12 Kik1	DHB12	1.3675	1.84318	2.58031	0.00023086	0.014349	lipid synthesis	YES
P21619	Lamin-B2	Lmnb2	LMNB2	-0.90579	1.84318	0.533732	0.00023531	0.014349
F6SJM7	Fucose mutarotase (Fragment)	Fuom 1810014F10Rik	F6SJM7	0.83582	1.80327	1.78489	0.00026322	0.01573
P43883	Perilipin-2 (Adipophilin) (Adipose differentiation-related protein) (ADRP)	Plin2 Adfp Adrp	PLIN2	7.6412	1.71801	199.637	0.0003279	0.019142
Q8C0E2	Vacuolar protein sorting-associated protein 26B (Vesicle protein sorting 26B)	Vps26b	VP26B	-0.29268	1.71801	0.816393	0.00033892	0.019142
Q9R112	Sulfide:quinone oxidoreductase, mitochondrial (SQOR) (EC 1.8.5.-) (Sulfide quinone oxidoreductase)	Sqor Sqrdl	SQOR	1.868	1.71801	3.65017	0.00034413	0.019142
Q91ZJ5	UTP--glucose-1-phosphate uridylyltransferase (EC 2.7.7.9) (UDP-glucose pyrophosphorylase) (UDPGP) (UGPase)	Ugp2	UGPA	0.88773	1.71801	1.85028	0.00035202	0.019142	starch	YES
P48771	Cytochrome c oxidase subunit 7A2, mitochondrial (Cytochrome c oxidase subunit VIIa-liver/heart) (Cytochrome c oxidase subunit VIIa-L)	Cox7a2 Cox7a3 Cox7al	CX7A2	-0.7114	1.71801	0.610724	0.00036061	0.019142	OXPHOS	YES
P05132	cAMP-dependent protein kinase catalytic subunit alpha (PKA C-alpha) (EC 2.7.11.11)	Prkaca Pkaca	KAPCA	-0.97602	1.71801	0.508388	0.00036468	0.019142
Q5SV64	Myosin-10	Myh10	Q5SV64	-1.2413	1.71801	0.422994	0.00037338	0.019142
Q9DCL9	Multifunctional protein ADE2 [Includes: Phosphoribosylaminoimidazole-succinocarboxamide synthase (EC 6.3.2.6) (SAICAR synthetase); Phosphoribosylaminoimidazole carboxylase (EC 4.1.1.21) (AIR carboxylase) (AIRC)]	Paics	PUR6	-0.91305	1.71801	0.531067	0.00037948	0.019142
P50396	Rab GDP dissociation inhibitor alpha (Rab GDI alpha) (Guanosine diphosphate dissociation inhibitor 1) (GDI-1)	Gdi1 Rabgdia	GDIA	-1.0181	1.71801	0.493778	0.00039162	0.019142
Q9D114	Guanosine-3',5'-bis(diphosphate) 3'-pyrophosphohydrolase MESH1 (EC 3.1.7.2) (HD domain-containing protein 3) (Metazoan SpoT homolog 1) (MESH1) (Penta-phosphate guanosine-3'-pyrophosphohydrolase) ((ppGpp)ase)	Hddc3 Mesh1	MESH1	-0.9491	1.71801	0.517947	0.00039347	0.019142
Q6P069	Sorcin	Sri	SORCN	-0.79126	1.71801	0.577834	0.00040028	0.019142
E9QMY1	OX-2 membrane glycoprotein	Cd200	E9QMY1	-0.72972	1.71801	0.603027	0.00040331	0.019142
Q61335	B-cell receptor-associated protein 31 (BCR-associated protein 31) (Bap31) (p28)	Bcap31 Bap31	BAP31	0.75157	1.71801	1.68362	0.0004091	0.019142
P16015	Carbonic anhydrase 3 (EC 4.2.1.1) (Carbonate dehydratase III) (Carbonic anhydrase III) (CA-III)	Ca3 Car3	CAH3	-1.8028	1.71801	0.286615	0.00041001	0.019142
P28474	Alcohol dehydrogenase class-3 (EC 1.1.1.1) (Alcohol dehydrogenase 2) (Alcohol dehydrogenase 5) (Alcohol dehydrogenase B2) (ADH-B2) (Alcohol dehydrogenase class-III) (Glutathione-dependent formaldehyde dehydrogenase) (FALDH) (FDH) (GSH-FDH) (EC 1.1.1.-) (S-(hydroxymethyl)glutathione dehydrogenase) (EC 1.1.1.284)	Adh5 Adh-2 Adh2	ADHX	-0.49911	1.70489	0.707564	0.00042917	0.019729
Q3ULJ0	Glycerol-3-phosphate dehydrogenase 1-like protein (EC 1.1.1.8)	Gpd1l Kiaa0089	GPD1L	-0.7289	1.69708	0.603355	0.00044369	0.020087
Q9DBF1	Alpha-aminoadipic semialdehyde dehydrogenase (Alpha-AASA dehydrogenase) (EC 1.2.1.31) (Aldehyde dehydrogenase family 7 member A1) (EC 1.2.1.3) (Antiquitin-1) (Betaine aldehyde dehydrogenase) (EC 1.2.1.8) (Delta1-piperideine-6-carboxylate dehydrogenase) (P6c dehydrogenase)	Aldh7a1 Ald7a1	AL7A1	-0.66444	1.6862	0.630915	0.00046186	0.020597
Q9CPV4	Glyoxalase domain-containing protein 4	Glod4	GLOD4	-0.7916	1.68119	0.577701	0.00047418	0.020836
P52795	Ephrin-B1 (CEK5 receptor ligand) (CEK5-L) (ELK ligand) (ELK-L) (EPH-related receptor tyrosine kinase ligand 2) (LERK-2) (Stimulated by retinoic acid gene 1 protein)	Efnb1 Epl2 Eplg2 Lerk2 Stra1	EFNB1	0.44265	1.65455	1.3591	0.0005116	0.022154
P08207	Protein S100-A10 (Calpactin I light chain) (Calpactin-1 light chain) (Cellular ligand of annexin II) (S100 calcium-binding protein A10) (p10 protein) (p11)	S100a10 Cal1l	S10AA	-0.91853	1.62118	0.529045	0.00056498	0.023923
P46656	Adrenodoxin, mitochondrial (Adrenal ferredoxin) (Ferredoxin-1)	Fdx1	ADX	0.80765	1.62118	1.75036	0.00056844	0.023923
Q8BH58	TIP41-like protein	Tiprl	TIPRL	-0.86829	1.61593	0.547795	0.00058348	0.024214
Q8VHQ9	Acyl-coenzyme A thioesterase 11 (Acyl-CoA thioesterase 11) (EC 3.1.2.-) (Acyl-CoA thioester hydrolase 11) (Adipose-associated thioesterase) (Brown fat-inducible thioesterase) (BFIT)	Acot11 Bfit Thea	ACO11	1.5565	1.60857	2.94135	0.00060169	0.024628	lipid synthesis	YES
P14733	Lamin-B1	Lmnb1	LMNB1	-0.60491	1.60585	0.657505	0.00061378	0.024783
Q9CXS4	Centromere protein V (CENP-V) (Proline-rich protein 6)	Cenpv Prr6	CENPV	-1.4772	1.60441	0.359183	0.00062412	0.024865
G3UXZ5	Proteasome activator complex subunit 1 (Fragment)	Psme1	G3UXZ5	-0.87268	1.60131	0.54612	0.00063698	0.025043
Q8CGC7	Bifunctional glutamate/proline--tRNA ligase (Bifunctional aminoacyl-tRNA synthetase) [Includes: Glutamate--tRNA ligase (EC 6.1.1.17) (Glutamyl-tRNA synthetase) (GluRS); Proline--tRNA ligase (EC 6.1.1.15) (Prolyl-tRNA synthetase) (ProRS)]	Eprs Qprs	SYEP	0.19187	1.59974	1.14224	0.0006477	0.025134
A2AQJ8	Neutral alpha-glucosidase C	Ganc	A2AQJ8	-0.77985	1.55366	0.582411	0.00073803	0.027947
Q920E5	Farnesyl pyrophosphate synthase (FPP synthase) (FPS) (EC 2.5.1.10) ((2E,6E)-farnesyl diphosphate synthase) (Cholesterol-regulated 39 kDa protein) (CR 39) (Dimethylallyltranstransferase) (EC 2.5.1.1) (Farnesyl diphosphate synthase) (Geranyltranstransferase)	Fdps	FPPS	1.2751	1.55366	2.42014	0.0007493	0.027947
B9EHJ3	Tight junction protein ZO-1 (Tjp1 protein)	Tjp1	B9EHJ3	-0.71142	1.55366	0.610724	0.00075665	0.027947
P06745	Glucose-6-phosphate isomerase (GPI) (EC 5.3.1.9) (Autocrine motility factor) (AMF) (Neuroleukin) (NLK) (Phosphoglucose isomerase) (PGI) (Phosphohexose isomerase) (PHI)	Gpi Gpi1	G6PI	0.97601	1.55366	1.96703	0.00075786	0.027947	glycolysis	YES
Q8R2G4	Ecto-ADP-ribosyltransferase 3 (EC 2.4.2.31) (ADP-ribosyltransferase C2 and C3 toxin-like 3) (ARTC3) (Mono(ADP-ribosyl)transferase 3) (NAD(P)(+)--arginine ADP-ribosyltransferase 3)	Art3	NAR3	-0.98074	1.55366	0.506714	0.00076695	0.027947
Q8R2Y2	Cell surface glycoprotein MUC18 (Gicerin) (Melanoma cell adhesion molecule) (Melanoma-associated antigen MUC18) (CD antigen CD146)	Mcam Muc18	MUC18	-0.56909	1.54665	0.674036	0.00078894	0.028402
Q61133	Glutathione S-transferase theta-2 (EC 2.5.1.18) (GST class-theta-2)	Gstt2	GSTT2	-1.1222	1.53918	0.45939	0.00081942	0.028895
Q80Y98	Phospholipase DDHD2 (EC 3.1.1.-) (DDHD domain-containing protein 2) (SAM, WWE and DDHD domain-containing protein 1)	Ddhd2 Kiaa0725 Samwd1	DDHD2	1.6266	1.53918	3.08794	0.00082655	0.028895
Q923B6	Metalloreductase STEAP4 (EC 1.16.1.-) (Dudulin-4) (Six-transmembrane epithelial antigen of prostate 4) (Tumor necrosis factor-alpha-induced adipose-related protein)	Steap4 Tiarp	STEA4	-1.1774	1.53918	0.442145	0.00083751	0.028895
Q64471	Glutathione S-transferase theta-1 (EC 2.5.1.18) (GST class-theta-1)	Gstt1	GSTT1	-1.3734	1.53918	0.385981	0.00084133	0.028895
Q9CY64	Biliverdin reductase A (BVR A) (EC 1.3.1.24) (Biliverdin-IX alpha-reductase)	Blvra	BIEA	-0.67516	1.52447	0.626253	0.00088182	0.02989
P50428	Arylsulfatase A (ASA) (EC 3.1.6.8) (Cerebroside-sulfatase)	Arsa As2	ARSA	-0.75764	1.52447	0.591471	0.00089805	0.02989
Q04447	Creatine kinase B-type (EC 2.7.3.2) (B-CK) (Creatine kinase B chain) (Creatine phosphokinase B-type) (CPK-B)	Ckb Ckbb	KCRB	1.2782	1.52447	2.42536	0.00090032	0.02989
Q9CQV1	Mitochondrial import inner membrane translocase subunit TIM16 (Mitochondria-associated granulocyte macrophage CSF-signaling molecule) (Presequence translocated-associated motor subunit PAM16)	Pam16 Magmas Tim16 Timm16	TIM16	0.55107	1.51867	1.46518	0.00092255	0.030292
P55096	ATP-binding cassette sub-family D member 3 (68 kDa peroxisomal membrane protein) (PMP68) (70 kDa peroxisomal membrane protein) (PMP70)	Abcd3 Pmp70 Pxmp1	ABCD3	1.0008	1.50892	2.00116	0.00096403	0.03098	FAOX	YES
O70318	Band 4.1-like protein 2 (Generally expressed protein 4.1) (4.1G)	Epb41l2 Epb4.1l2	E41L2	-0.84843	1.50892	0.555401	0.00096924	0.03098
P06801	NADP-dependent malic enzyme (NADP-ME) (EC 1.1.1.40) (Malic enzyme 1)	Me1 Mod-1 Mod1	MAOX	1.32	1.50892	2.49675	0.00098668	0.03098
Q543K9	Purine nucleoside phosphorylase (EC 2.4.2.1) (Inosine-guanosine phosphorylase)	Pnp	Q543K9	1.0008	1.50892	2.00108	0.00098993	0.03098
F7A1B4	Endoglin	Eng	F7A1B4	0.82251	1.50892	1.76847	0.00099535	0.03098
P61022	Calcineurin B homologous protein 1 (Calcineurin B-like protein) (Calcium-binding protein CHP) (Calcium-binding protein p22) (EF-hand calcium-binding domain-containing protein p22) (Sid 470) (p24)	Chp1 Chp Sid470	CHP1	0.5197	1.5034	1.43365	0.0010186	0.031376
Q9D7J4	Cytochrome c oxidase assembly protein COX20, mitochondrial	Cox20 Fam36a	COX20	0.74676	1.49695	1.67802	0.0010445	0.031846	OXPHOS	YES
A0A0A6YX45	Transmembrane protein 79 (Fragment)	Tmem79	A0A0A6YX45	-0.2626	1.49294	0.833611	0.0010649	0.032141
P00329	Alcohol dehydrogenase 1 (EC 1.1.1.1) (ADH-A2) (Alcohol dehydrogenase A subunit)	Adh1 Adh-1	ADH1	-0.88197	1.48919	0.542623	0.001085	0.03242
E9QN44	D-2-hydroxyglutarate dehydrogenase, mitochondrial	D2hgdh	E9QN44	-1.6106	1.47338	0.327472	0.0011374	0.033622
Q99PT1	Rho GDP-dissociation inhibitor 1 (Rho GDI 1) (GDI-1) (Rho-GDI alpha)	Arhgdia C87222 Gdi1	GDIR1	-0.23297	1.47338	0.850919	0.0011477	0.033622
P12242	Mitochondrial brown fat uncoupling protein 1 (UCP 1) (Solute carrier family 25 member 7) (Thermogenin)	Ucp1 Slc25a7 Ucp	UCP1	1.5202	1.47076	2.86837	0.0011684	0.033825	Ucp1	YES
E9Q3H6	Coenzyme Q10A	Coq10a	E9Q3H6	-1.013	1.47076	0.49554	0.0011773	0.033825
E9QPX1	Collagen alpha-1(XVIII) chain	Col18a1	E9QPX1	0.54828	1.46977	1.46233	0.001192	0.033902
Q3U9G9	Lamin-B receptor (Integral nuclear envelope inner membrane protein)	Lbr	LBR	-0.94062	1.46977	0.520996	0.0012027	0.033902
Q8R3Q6	Coiled-coil domain-containing protein 58	Ccdc58	CCD58	-0.44239	1.45663	0.735889	0.0012513	0.034944
Q9D819	Inorganic pyrophosphatase (EC 3.6.1.1) (Pyrophosphate phospho-hydrolase) (PPase)	Ppa1 Pp Pyp	IPYR	-0.60109	1.45445	0.659239	0.0012694	0.03512
Q8R2Y0	Monoacylglycerol lipase ABHD6 (EC 3.1.1.23) (2-arachidonoylglycerol hydrolase) (Abhydrolase domain-containing protein 6)	Abhd6	ABHD6	1.8162	1.45416	3.52162	0.001282	0.035143
P59266	Fat storage-inducing transmembrane protein 2 (Fat-inducing protein 2)	Fitm2 Fit2	FITM2	0.91753	1.44528	1.88886	0.0013205	0.035869	lipid synthesis	YES
P47968	Ribose-5-phosphate isomerase (EC 5.3.1.6) (Phosphoriboisomerase)	Rpia Rpi	RPIA	0.47236	1.44518	1.38737	0.001339	0.035877	pentose phosphate	NO
Q9CPZ8	COX assembly mitochondrial protein homolog (Cmc1p)	Cmc1	COXM1	-0.71624	1.44518	0.60868	0.0013448	0.035877
Q8CBC4	Consortin	Cnst	CNST	0.87996	1.43667	1.84033	0.0013871	0.036587
Q8VCR7	Protein ABHD14B (EC 3.-.-.-) (Alpha/beta hydrolase domain-containing protein 14B) (Abhydrolase domain-containing protein 14B) (CCG1-interacting factor B)	Abhd14b Cib	ABHEB	-0.78515	1.43667	0.580282	0.0013959	0.036587
Q9QYB5	Gamma-adducin (Adducin-like protein 70)	Add3 Addl	ADDG	-0.6501	1.43604	0.637227	0.0014169	0.03664
Q8CI94	Glycogen phosphorylase, brain form (EC 2.4.1.1)	Pygb	PYGB	-1.0587	1.43604	0.480077	0.0014262	0.03664
Q9WUA3	ATP-dependent 6-phosphofructokinase, platelet type (ATP-PFK) (PFK-P) (EC 2.7.1.11) (6-phosphofructokinase type C) (Phosphofructo-1-kinase isozyme C) (PFK-C) (Phosphohexokinase)	Pfkp Pfkc	PFKAP	1.0233	1.43604	2.03256	0.0014347	0.03664	glycolysis	YES
E9Q3B9	Monoglyceride lipase	Mgll	E9Q3B9	1.0262	1.41797	2.03662	0.0015207	0.038197	FAOX	YES
P24472	Glutathione S-transferase A4 (EC 2.5.1.18) (GST A4-4) (GSTA4-4) (GST class-alpha member 4) (Glutathione S-transferase 5.7) (GST 5.7)	Gsta4 Gsta	GSTA4	-0.76686	1.41797	0.587682	0.0015212	0.038197
Q9DCC5	Cbx3 protein (Chromobox protein homolog 3) (MCG119115, isoform CRA_a)	Cbx3 mCG_119115	Q9DCC5	-0.85876	1.41582	0.55142	0.0015471	0.038387
Q9CXR1	Dehydrogenase/reductase SDR family member 7 (EC 1.1.-.-) (Retinal short-chain dehydrogenase/reductase 4) (retSDR4)	Dhrs7 Retsdr4	DHRS7	1.2616	1.41582	2.39762	0.0015579	0.038387
P62806	Histone H4	Hist1h4a; Hist1h4b H4-53; Hist1h4c H4-12; Hist1h4d; Hist1h4f; Hist1h4h; Hist1h4i; Hist1h4j; Hist1h4k; Hist1h4m; Hist2h4a Hist2h4; Hist4h4	H4	-0.81332	1.41582	0.569055	0.0015673	0.038387
O35488	Very long-chain acyl-CoA synthetase (VLACS) (VLCS) (EC 6.2.1.-) (Fatty acid transport protein 2) (FATP-2) (Fatty-acid-coenzyme A ligase, very long-chain 1) (Long-chain-fatty-acid--CoA ligase) (EC 6.2.1.3) (Solute carrier family 27 member 2) (THCA-CoA ligase) (Very long-chain-fatty-acid-CoA ligase)	Slc27a2 Acsvl1 Facvl1 Fatp2 Vlacs Vlcs	S27A2	1.6235	1.40257	3.08128	0.0016295	0.039576	FAOX	YES
Q3THW5	Histone H2A.V (H2A.F/Z)	H2afv H2av	H2AV	-1.3716	1.40257	0.386458	0.0016424	0.039576
P97429	Annexin A4 (Annexin IV) (Annexin-4)	Anxa4 Anx4	ANXA4	-0.73395	1.401	0.601251	0.0016616	0.039719
Q61739	Integrin alpha-6 (CD49 antigen-like family member F) (VLA-6) (CD antigen CD49f) [Cleaved into: Integrin alpha-6 heavy chain; Integrin alpha-6 light chain]	Itga6	ITA6	-0.49801	1.39076	0.708065	0.0017149	0.040667
P61750	ADP-ribosylation factor 4	Arf4	ARF4	-0.60323	1.3895	0.658285	0.0017335	0.040785
Q9D0R2	Threonine--tRNA ligase, cytoplasmic (EC 6.1.1.3) (Threonyl-tRNA synthetase) (ThrRS)	Tars	SYTC	0.59203	1.38916	1.50736	0.0017568	0.040817
P15626	Glutathione S-transferase Mu 2 (EC 2.5.1.18) (GST 5-5) (GST class-mu 2) (Glutathione S-transferase pmGT2)	Gstm2	GSTM2	-0.95233	1.38916	0.516796	0.0017622	0.040817
G3X8U3	Queuosine salvage protein	2210016F16Rik mCG_6895	G3X8U3	-0.70963	1.38899	0.611471	0.0017838	0.040833
Q9D0A3	Arpin (Arp2/3 inhibition protein)	Arpin	ARPIN	-0.6263	1.38899	0.647836	0.0017932	0.040833
Q9Z1Q9	Valine--tRNA ligase (EC 6.1.1.9) (Protein G7a) (Valyl-tRNA synthetase) (ValRS)	Vars Bat6 G7a Vars2	SYVC	-0.31603	1.38899	0.803277	0.0018039	0.040833
A2AKU9	ATP synthase subunit gamma	Atp5c1	A2AKU9	0.50068	1.38562	1.41489	0.0018317	0.041151	OXPHOS	YES
Q91V77	Protein S100 (S100 calcium-binding protein)	S100a1 mCG_68132	Q91V77	-1.1975	1.38195	0.436015	0.0018611	0.0415
O35386	Phytanoyl-CoA dioxygenase, peroxisomal (EC 1.14.11.18) (Lupus nephritis-associated peptide 1) (Phytanic acid oxidase) (Phytanoyl-CoA alpha-hydroxylase) (PhyH)	Phyh Ln1 Lnap1 Pahx	PAHX	-0.5915	1.38024	0.663658	0.0018824	0.041664
Q9D1A2	Cytosolic non-specific dipeptidase (EC 3.4.13.18) (CNDP dipeptidase 2) (Glutamate carboxypeptidase-like protein 1)	Cndp2 Cn2	CNDP2	-0.36659	1.3795	0.775615	0.0018996	0.041735
Q80VP1	Epsin-1 (EPS-15-interacting protein 1) (Intersectin-EH-binding protein 1) (Ibp1)	Epn1	EPN1	-0.39645	1.37895	0.759705	0.001916	0.041788
Q9Z329	Inositol 1,4,5-trisphosphate receptor type 2 (IP3 receptor isoform 2) (IP3R 2) (InsP3R2) (Inositol 1,4,5-trisphosphate type V receptor) (Type 2 inositol 1,4,5-trisphosphate receptor) (Type 2 InsP3 receptor)	Itpr2 Itpr5	ITPR2	-1.5855	1.37583	0.333211	0.0019439	0.042089
Q61699	Heat shock protein 105 kDa (42 degrees C-HSP) (Heat shock 110 kDa protein) (Heat shock-related 100 kDa protein E7I) (HSP-E7I)	Hsph1 Hsp105 Hsp110 Kiaa0201	HS105	0.55223	1.36314	1.46636	0.0020535	0.043337
Q922B1	O-acetyl-ADP-ribose deacetylase MACROD1 (EC 3.2.2.-) (EC 3.5.1.-) (MACRO domain-containing protein 1) (Protein LRP16) ([Protein ADP-ribosylglutamate] hydrolase)	Macrod1 Lrp16	MACD1	-0.76609	1.36314	0.587993	0.0020567	0.043337
Q8K3A0	Iron-sulfur cluster co-chaperone protein HscB, mitochondrial (Hsc20)	Hscb Hsc20	HSC20	-0.72653	1.36314	0.604339	0.0020579	0.043337
Q9QZQ8	Core histone macro-H2A.1 (Histone macroH2A1) (mH2A1) (H2A.y) (H2A/y)	H2afy	H2AY	-0.81847	1.36314	0.567054	0.0020595	0.043337
Q9QZC8	Protein ABHD1 (EC 3.1.1.-) (Alpha/beta hydrolase domain-containing protein 1) (Abhydrolase domain-containing protein 1) (Lung alpha/beta hydrolase 1) (MmLABH1)	Abhd1 Labh1	ABHD1	1.6507	1.34836	3.13982	0.0021458	0.044837
Q9Z0E6	Guanylate-binding protein 2 (EC 3.6.5.-) (GTP-binding protein 2) (GBP-2) (mGBP-2) (mGBP2) (Guanine nucleotide-binding protein 2) (Interferon-induced guanylate-binding protein 2)	Gbp2	GBP2	-0.97567	1.34124	0.508492	0.002203	0.045578
Q60936	Atypical kinase COQ8A, mitochondrial (EC 2.7.-.-) (Chaperone activity of bc1 complex-like) (Chaperone-ABC1-like) (Coenzyme Q protein 8A) (aarF domain-containing protein kinase 3)	Coq8a Adck3 Cabc1	COQ8A	-1.339	1.34124	0.395304	0.0022183	0.045578
Q3U1J4	DNA damage-binding protein 1 (DDB p127 subunit) (Damage-specific DNA-binding protein 1) (UV-damaged DNA-binding factor)	Ddb1	DDB1	-0.35484	1.34124	0.781983	0.0022305	0.045578
P61082	NEDD8-conjugating enzyme Ubc12 (EC 2.3.2.-) (NEDD8 carrier protein) (Ubiquitin-conjugating enzyme E2 M)	Ube2m Ubc-rs2 Ubc12	UBC12	-0.32397	1.34124	0.79885	0.0022544	0.045578
Q8CC86	Nicotinate phosphoribosyltransferase (NAPRTase) (EC 6.3.4.21) (Nicotinate phosphoribosyltransferase domain-containing protein 1)	Naprt Naprt1	PNCB	-1.1152	1.34124	0.461638	0.0022787	0.045578
Q8CGN5	Perilipin-1 (Lipid droplet-associated protein) (Perilipin A)	Plin1 Peri Plin	PLIN1	-1.3575	1.34124	0.390259	0.0022821	0.045578
Q8BX70	Vacuolar protein sorting-associated protein 13C	Vps13c Kiaa3021	VP13C	-0.72758	1.34124	0.603901	0.0022922	0.045578
Q99KC8	von Willebrand factor A domain-containing protein 5A (Loss of heterozygosity 11 chromosomal region 2 gene A protein homolog)	Vwa5a Loh11cr2a	VMA5A	-0.60386	1.34124	0.657981	0.002307	0.045578
O35639	Annexin A3 (35-alpha calcimedin) (Annexin III) (Annexin-3) (Lipocortin III) (Placental anticoagulant protein III) (PAP-III)	Anxa3 Anx3	ANXA3	0.27068	1.34124	1.20637	0.0023185	0.045578
Q9CPW4	Actin-related protein 2/3 complex subunit 5 (Arp2/3 complex 16 kDa subunit) (p16-ARC)	Arpc5	ARPC5	-0.31002	1.33694	0.806647	0.0023571	0.046032
Q9D7N9	Adipocyte plasma membrane-associated protein (Protein DD16)	Apmap	APMAP	0.93747	1.33547	1.91516	0.0023965	0.046188
P63321	Ras-related protein Ral-A	Rala Ral Ral-a	RALA	-0.7247	1.33547	0.605107	0.0023993	0.046188
P29758	Ornithine aminotransferase, mitochondrial (EC 2.6.1.13) (Ornithine--oxo-acid aminotransferase)	Oat	OAT	-0.58043	1.33547	0.668762	0.0024239	0.046188
Q9CPU2	NADH dehydrogenase [ubiquinone] 1 beta subcomplex subunit 2, mitochondrial (Complex I-AGGG) (CI-AGGG) (NADH-ubiquinone oxidoreductase AGGG subunit)	Ndufb2	NDUB2	-0.49623	1.33547	0.708968	0.0024269	0.046188	OXPHOS	YES
P51432	1-phosphatidylinositol 4,5-bisphosphate phosphodiesterase beta-3 (EC 3.1.4.11) (Phosphoinositide phospholipase C-beta-3) (Phospholipase C-beta-3) (PLC-beta-3)	Plcb3	PLCB3	-1.058	1.33287	0.480284	0.002457	0.046465
P52480	Pyruvate kinase PKM (EC 2.7.1.40) (Pyruvate kinase muscle isozyme)	Pkm Pk3 Pkm2 Pykm	KPYM	0.45666	1.31642	1.37236	0.002568	0.048259
Q99LB6	Methionine adenosyltransferase 2 subunit beta (Methionine adenosyltransferase II beta) (MAT II beta)	Mat2b	MAT2B	-0.33075	1.31489	0.795102	0.0026001	0.048429
Q9CQ22	Ragulator complex protein LAMTOR1 (Late endosomal/lysosomal adaptor and MAPK and MTOR activator 1) (Lipid raft adaptor protein p18)	Lamtor1	LTOR1	0.41695	1.31489	1.33511	0.0026095	0.048429
P62880	Guanine nucleotide-binding protein G(I)/G(S)/G(T) subunit beta-2 (G protein subunit beta-2) (Transducin beta chain 2)	Gnb2	GBB2	-0.84827	1.31171	0.555463	0.0026567	0.048785
E9Q6R7	Utrophin	Utrn	E9Q6R7	-0.46495	1.31171	0.72448	0.0026776	0.048785
O89023	Tripeptidyl-peptidase 1 (TPP-1) (EC 3.4.14.9) (Lysosomal pepstatin-insensitive protease) (LPIC) (Tripeptidyl aminopeptidase) (Tripeptidyl-peptidase I) (TPP-I)	Tpp1 Cln2	TPP1	0.61664	1.31171	1.5333	0.0026776	0.048785
P32020	Non-specific lipid-transfer protein (NSL-TP) (EC 2.3.1.176) (Propanoyl-CoA C-acyltransferase) (SCP-chi) (SCPX) (Sterol carrier protein 2) (SCP-2) (Sterol carrier protein X) (SCP-X)	Scp2 Scp-2	SCP2	1.5256	1.30967	2.87902	0.0027242	0.049015	FAOX	YES
P47738	Aldehyde dehydrogenase, mitochondrial (EC 1.2.1.3) (AHD-M1) (ALDH class 2) (ALDH-E2) (ALDHI)	Aldh2 Ahd-1 Ahd1	ALDH2	-0.72676	1.30967	0.604266	0.0027345	0.049015
Q8C838	Tumor suppressor candidate 5 homolog (Dispanin subfamily B member 1) (DSPB1)	Tusc5	TARG1	-1.2062	1.30967	0.433407	0.0027395	0.049015
A0A0G2JEC4	Endophilin-B1	Sh3glb1	A0A0G2JEC4	-0.46962	1.30811	0.722178	0.0027707	0.049191
P10493	Nidogen-1 (NID-1) (Entactin)	Nid1 Ent	NID1	-0.34356	1.30811	0.788084	0.0027822	0.049191
Q3TTF6	Serine/threonine-protein phosphatase 2A 65 kDa regulatory subunit A beta isoform	Ppp2r1b	Q3TTF6	1.0465	1.30261	2.06548	0.0028344	0.049818
Q9WVJ3	Carboxypeptidase Q	Cpq Hls2, Pgcp	CBPQ	-0.65515	1.30014	0.635001	0.0028741	0.050103
Q564E2	L-lactate dehydrogenase (EC 1.1.1.27)	Ldha Ldh1 mCG_19938	Q564E2	0.87844	1.30014	1.8384	0.0028841	0.050103
Q9ET22	Dipeptidyl peptidase 2 (EC 3.4.14.2) (Dipeptidyl aminopeptidase II) (Dipeptidyl peptidase 7) (Dipeptidyl peptidase II) (DPP II) (Quiescent cell proline dipeptidase)	Dpp7 Dpp2 Qpp	DPP2	0.67551	1.29788	1.59716	0.0029191	0.050364
P24270	Catalase (EC 1.11.1.6)	Cat Cas-1 Cas1	CATA	0.59846	1.29788	1.5141	0.0029438	0.050364
Q9DBL9	1-acylglycerol-3-phosphate O-acyltransferase ABHD5 (EC 2.3.1.51) (Abhydrolase domain-containing protein 5) (Lipid droplet-binding protein CGI-58) (Protein CGI-58)	Abhd5	ABHD5	-0.83675	1.29788	0.55991	0.0029623	0.050364
P51660	Peroxisomal multifunctional enzyme type 2 (MFE-2) (17-beta-hydroxysteroid dehydrogenase 4) (17-beta-HSD 4) (D-bifunctional protein) (DBP) (Multifunctional protein 2) (MPF-2) [Cleaved into: (3R)-hydroxyacyl-CoA dehydrogenase (EC 1.1.1.n12); Enoyl-CoA hydratase 2 (EC 4.2.1.107) (EC 4.2.1.119) (3-alpha,7-alpha,12-alpha-trihydroxy-5-beta-cholest-24-enoyl-CoA hydratase)]	Hsd17b4 Edh17b4	DHB4	0.90581	1.29788	1.87361	0.0029665	0.050364	FAOX	NO
A2A9X5	5'(3')-deoxyribonucleotidase, cytosolic type	Nt5c	A2A9X5	-0.27679	1.29022	0.825423	0.0030424	0.05126
Q8VHY0	Chondroitin sulfate proteoglycan 4 (Chondroitin sulfate proteoglycan NG2) (Proteoglycan AN2)	Cspg4 An2 Kiaa4232 Ng2	CSPG4	-0.41281	1.29022	0.751145	0.0030635	0.05126
P48036	Annexin A5 (Anchorin CII) (Annexin V) (Annexin-5) (Calphobindin I) (CBP-I) (Endonexin II) (Lipocortin V) (Placental anticoagulant protein 4) (PP4) (Placental anticoagulant protein I) (PAP-I) (Thromboplastin inhibitor) (Vascular anticoagulant-alpha) (VAC-alpha)	Anxa5 Anx5	ANXA5	-0.54829	1.29022	0.683807	0.0030841	0.05126
Q9DCD0	6-phosphogluconate dehydrogenase, decarboxylating (EC 1.1.1.44)	Pgd	6PGD	1.0807	1.29022	2.1151	0.0031057	0.05126	pentose phosphate	NO
Q60902	Epidermal growth factor receptor substrate 15-like 1 (Epidermal growth factor receptor pathway substrate 15-related sequence) (Eps15-rs) (Eps15-related protein) (Eps15R)	Eps15l1 Eps15-rs Eps15R	EP15R	-0.64155	1.29022	0.641026	0.0031416	0.05126
Q99JW2	Aminoacylase-1 (ACY-1) (EC 3.5.1.14) (N-acyl-L-amino-acid amidohydrolase)	Acy1	ACY1	-0.54362	1.29022	0.686059	0.0031489	0.05126
Q9R1P0	Proteasome subunit alpha type-4 (EC 3.4.25.1) (Macropain subunit C9) (Multicatalytic endopeptidase complex subunit C9) (Proteasome component C9) (Proteasome subunit L)	Psma4	PSA4	-0.31335	1.29022	0.804764	0.0031616	0.05126
Q8K1Z0	Ubiquinone biosynthesis protein COQ9, mitochondrial	Coq9	COQ9	-0.78887	1.29022	0.578804	0.0031721	0.05126
O88587	Catechol O-methyltransferase (EC 2.1.1.6)	Comt Comt1	COMT	0.70427	1.29022	1.62933	0.0031737	0.05126
Q9DBM2	Peroxisomal bifunctional enzyme (PBE) (PBFE) [Includes: Enoyl-CoA hydratase/3,2-trans-enoyl-CoA isomerase (EC 4.2.1.17) (EC 5.3.3.8); 3-hydroxyacyl-CoA dehydrogenase (EC 1.1.1.35)]	Ehhadh	ECHP	1.5747	1.2865	2.97876	0.0032183	0.051701	FAOX	NO
Q02013	Aquaporin-1 (AQP-1) (Aquaporin-CHIP) (Delayed early response protein 2) (DER2) (Water channel protein for red blood cells and kidney proximal tubule)	Aqp1	AQP1	-0.80019	1.26969	0.574284	0.0033633	0.053741
Q8VCB3	Glycogen [starch] synthase, liver (EC 2.4.1.11)	Gys2	GYS2	4.1851	1.26372	18.1904	0.0034281	0.054485	starch	NO
B2RXM2	EG627828 protein	Gm6793 EG627828 Hnrnpa3	B2RXM2	-0.36898	1.26245	0.774353	0.0034564	0.054645
Q9D2R0	Acetoacetyl-CoA synthetase (EC 6.2.1.16)	Aacs	AACS	0.83603	1.25483	1.78514	0.0035363	0.055612	lipid synthesis	NO
E9Q1W0	Calcium/calmodulin-dependent protein kinase type II subunit delta	Camk2d	E9Q1W0	-0.47582	1.24525	0.719062	0.0036342	0.056853
P49586	Choline-phosphate cytidylyltransferase A (EC 2.7.7.15) (CCT-alpha) (CTP:phosphocholine cytidylyltransferase A) (CCT A) (CT A) (Phosphorylcholine transferase A)	Pcyt1a Ctpct Pcyt1	PCY1A	-0.43953	1.23668	0.737354	0.0037296	0.057986
Q9WUL7	ADP-ribosylation factor-like protein 3	Arl3	ARL3	-0.53199	1.23668	0.691611	0.0037596	0.057986
Q3U4W8	Ubiquitin carboxyl-terminal hydrolase (EC 3.4.19.12)	Usp5	Q3U4W8	-0.27109	1.23668	0.828706	0.0037648	0.057986
A3KMP2	Tetratricopeptide repeat protein 38 (TPR repeat protein 38)	Ttc38	TTC38	-1.0212	1.22991	0.492708	0.0038455	0.058896
Q64010	Adapter molecule crk (Proto-oncogene c-Crk) (p38)	Crk Crko	CRK	-0.42532	1.22991	0.744657	0.0038633	0.058896
G5E902	MCG10343, isoform CRA_b (Phosphate carrier protein, mitochondrial)	Slc25a3 mCG_10343	G5E902	0.31072	1.22768	1.24033	0.0039172	0.0592
Q62318	Transcription intermediary factor 1-beta (TIF1-beta) (E3 SUMO-protein ligase TRIM28) (EC 2.3.2.27) (KRAB-A-interacting protein) (KRIP-1) (RING-type E3 ubiquitin transferase TIF1-beta) (Tripartite motif-containing protein 28)	Trim28 Kap1 Krip1 Tif1b	TIF1B	-0.36598	1.22768	0.775916	0.0039335	0.0592
E9QKQ5	Phosphatidate phosphatase LPIN1	Lpin1	E9QKQ5	1.0504	1.22768	2.07108	0.0039427	0.0592
Q8K3K7	1-acyl-sn-glycerol-3-phosphate acyltransferase beta (EC 2.3.1.51) (1-acylglycerol-3-phosphate O-acyltransferase 2) (1-AGP acyltransferase 2) (1-AGPAT 2) (Lysophosphatidic acid acyltransferase beta) (LPAAT-beta)	Agpat2	PLCB	0.7974	1.21728	1.73795	0.0040586	0.060635	lipid synthesis	NO
P09528	Ferritin heavy chain (Ferritin H subunit) (EC 1.16.3.1) [Cleaved into: Ferritin heavy chain, N-terminally processed]	Fth1 Fth	FRIH	-0.7389	1.21366	0.599197	0.004113	0.061142
Q8CEB6	Aldo-keto reductase family 1, member E1	Akr1e1	Q8CEB6	-0.51993	1.21087	0.697399	0.004187	0.061536
F8VQJ3	Laminin subunit gamma-1	Lamc1	F8VQJ3	-0.35379	1.21087	0.782534	0.0041871	0.061536
P70695	Fructose-1,6-bisphosphatase isozyme 2 (FBPase 2) (EC 3.1.3.11) (D-fructose-1,6-bisphosphate 1-phosphohydrolase 2) (Muscle FBPase) (RAE-30)	Fbp2	F16P2	0.88576	1.21087	1.84775	0.0042012	0.061536
P11438	Lysosome-associated membrane glycoprotein 1 (LAMP-1) (Lysosome-associated membrane protein 1) (120 kDa lysosomal membrane glycoprotein) (CD107 antigen-like family member A) (LGP-120) (Lysosomal membrane glycoprotein A) (LGP-A) (P2B) (CD antigen CD107a)	Lamp1 Lamp-1	LAMP1	0.97751	1.20896	1.96909	0.0042592	0.061808
Q9D5T0	ATPase family AAA domain-containing protein 1 (EC 3.6.1.3) (Thorase)	Atad1	ATAD1	-0.56215	1.20896	0.677277	0.0042612	0.061808
Q9CXI0	2-methoxy-6-polyprenyl-1,4-benzoquinol methylase, mitochondrial (EC 2.1.1.201) (Ubiquinone biosynthesis methyltransferase COQ5)	Coq5 D5Ertd33e	COQ5	-0.82649	1.20832	0.563889	0.0042882	0.061899
Q91VD1	Galectin-12 (Gal-12)	Lgals12	LEG12	-1.0794	1.20668	0.473216	0.0043252	0.062133
O54724	Caveolae-associated protein 1 (Cav-p60) (Cavin-1) (Polymerase I and transcript release factor)	Cavin1 Ptrf	CAVN1	-1.0975	1.20494	0.467312	0.0043925	0.062382
H3BKH6	S-formylglutathione hydrolase (EC 3.1.2.12)	Esd	H3BKH6	-0.28071	1.20494	0.823181	0.0043966	0.062382
P56380	Bis(5'-nucleosyl)-tetraphosphatase [asymmetrical] (EC 3.6.1.17) (Diadenosine 5',5'''-P1,P4-tetraphosphate asymmetrical hydrolase) (Ap4A hydrolase) (Ap4Aase) (Diadenosine tetraphosphatase) (Nucleoside diphosphate-linked moiety X motif 2) (Nudix motif 2)	Nudt2 Apah1	AP4A	-0.71696	1.20494	0.608384	0.0044051	0.062382
B7ZN28	Papilin (Papln protein)	Papln	B7ZN28	2.856	1.20115	7.24008	0.0044648	0.062929
Q64FW2	All-trans-retinol 13,14-reductase (EC 1.3.99.23) (All-trans-13,14-dihydroretinol saturase) (RetSat) (PPAR-alpha-regulated and starvation-induced gene protein)	Retsat Ppsig	RETST	3.941	1.19523	15.3593	0.0045475	0.063793
P14152	Malate dehydrogenase, cytoplasmic (EC 1.1.1.37) (Cytosolic malate dehydrogenase)	Mdh1 Mor2	MDHC	-0.23277	1.194	0.850991	0.0045818	0.063974
Q9D1P4	Cysteine and histidine-rich domain-containing protein 1 (CHORD domain-containing protein 1) (CHORD-containing protein 1) (Chp-1) (Protein morgana)	Chordc1 Chp1 Morgana	CHRD1	0.60357	1.19071	1.51948	0.0046382	0.06446
Q8VBZ3	Cleft lip and palate transmembrane protein 1 homolog (Thymic epithelial cell surface antigen)	Clptm1 N14	CLPT1	0.58207	1.17796	1.49698	0.0047985	0.06638
E9Q7G0	Nuclear mitotic apparatus protein 1 (Nuclear mitotic apparatus protein) (NuMA protein)	Numa1	NUMA1	-1.4304	1.17233	0.37103	0.0049123	0.067246
Q9R1T2	SUMO-activating enzyme subunit 1 (Ubiquitin-like 1-activating enzyme E1A) [Cleaved into: SUMO-activating enzyme subunit 1, N-terminally processed]	Sae1 Aos1 Sua1 Ubl1a1 Uble1a	SAE1	-0.53205	1.17233	0.691563	0.0049172	0.067246
Q9JKX6	ADP-sugar pyrophosphatase (EC 3.6.1.13) (8-oxo-dGDP phosphatase) (EC 3.6.1.58) (Nuclear ATP-synthesis protein NUDIX5) (EC 2.7.7.96) (Nucleoside diphosphate-linked moiety X motif 5) (Nudix motif 5)	Nudt5	NUDT5	-0.74256	1.17233	0.597693	0.0049495	0.067246
Q9DCB8	Iron-sulfur cluster assembly 2 homolog, mitochondrial (HESB-like domain-containing protein 1)	Isca2 Hbld1	ISCA2	-0.32281	1.17233	0.799488	0.0049512	0.067246
Q8C2Q7	Heterogeneous nuclear ribonucleoprotein H	Hnrnph1 Hnrph1	Q8C2Q7	-0.35455	1.16435	0.782105	0.005066	0.068494
Q9WVA4	Transgelin-2 (SM22-beta)	Tagln2 Kiaa0120	TAGL2	0.28571	1.15172	1.21901	0.005239	0.070514
Q922D8	C-1-tetrahydrofolate synthase, cytoplasmic (C1-THF synthase) [Cleaved into: C-1-tetrahydrofolate synthase, cytoplasmic, N-terminally processed] [Includes: Methylenetetrahydrofolate dehydrogenase (EC 1.5.1.5); Methenyltetrahydrofolate cyclohydrolase (EC 3.5.4.9); Formyltetrahydrofolate synthetase (EC 6.3.4.3)]	Mthfd1	C1TC	-0.42477	1.14415	0.744934	0.0053552	0.071755
Q9D1H6	NADH dehydrogenase [ubiquinone] 1 alpha subcomplex assembly factor 4 (Hormone-regulated proliferation-associated protein of 20 kDa homolog)	Ndufaf4 Hrpap20	NDUF4	0.5765	1.13618	1.49122	0.0054788	0.073083	OXPHOS	YES
F6ZFT1	Acyl carrier protein (Fragment)	Ndufab1	F6ZFT1	-0.28087	1.12992	0.823113	0.0056063	0.074145
Q9D8N0	Elongation factor 1-gamma (EF-1-gamma) (eEF-1B gamma)	Eef1g	EF1G	0.2217	1.12992	1.1661	0.0056094	0.074145
D3Z7E5	Glycogen synthase kinase-3 alpha	Gsk3a	D3Z7E5	0.39994	1.12992	1.31945	0.0056329	0.074145
Q9D1Q6	Endoplasmic reticulum resident protein 44 (ER protein 44) (ERp44) (Thioredoxin domain-containing protein 4)	Erp44 Kiaa0573 Txndc4	ERP44	-0.46975	1.12792	0.722074	0.0056837	0.074487
P08113	Endoplasmin (94 kDa glucose-regulated protein) (GRP-94) (Endoplasmic reticulum resident protein 99) (ERp99) (Heat shock protein 90 kDa beta member 1) (Polymorphic tumor rejection antigen 1) (Tumor rejection antigen gp96)	Hsp90b1 Grp94 Tra-1 Tra1	ENPL	-0.25383	1.12782	0.838645	0.00571	0.074504
E9QN70	Laminin subunit beta-1	Lamb1	E9QN70	-0.29753	1.126	0.81367	0.005759	0.074817
Q80SW1	S-adenosylhomocysteine hydrolase-like protein 1 (IP3R-binding protein released with inositol 1,4,5-trisphosphate) (Putative adenosylhomocysteinase 2) (S-adenosyl-L-homocysteine hydrolase 2) (AdoHcyase 2)	Ahcyl1 Irbit	SAHH2	-1.0743	1.12523	0.474901	0.0057943	0.07495
P40142	Transketolase (TK) (EC 2.2.1.1) (P68)	Tkt	TKT	0.66122	1.11397	1.58143	0.0059723	0.076919	pentose phosphate	NO
Q6PA06	Atlastin-2 (EC 3.6.5.-) (ADP-ribosylation factor-like protein 6-interacting protein 2) (ARL-6-interacting protein 2) (Aip-2)	Atl2 Arl6ip2	ATLA2	0.58215	1.11031	1.49707	0.0060488	0.07757
Q6PCP5	Mitochondrial fission factor	Mff	MFF	-0.30471	1.10782	0.809585	0.0061096	0.078015
A0A0J9YU62	C-terminal-binding protein 1	Ctbp1	A0A0J9YU62	-0.70622	1.10638	0.612933	0.0061561	0.078275
G3UZ26	Serine hydroxymethyltransferase (EC 2.1.2.1) (Fragment)	Shmt1	G3UZ26	-0.91444	1.1035	0.53056	0.0062234	0.078795
Q9EQK5	Major vault protein (MVP)	Mvp	MVP	-0.66889	1.09651	0.62901	0.0063658	0.080074
Q8R0Y6	Cytosolic 10-formyltetrahydrofolate dehydrogenase (10-FTHFDH) (FDH) (EC 1.5.1.6) (Aldehyde dehydrogenase family 1 member L1)	Aldh1l1 Fthfd	AL1L1	-0.37641	1.09651	0.770357	0.0063781	0.080074
P21981	Protein-glutamine gamma-glutamyltransferase 2 (EC 2.3.2.13) (Tissue transglutaminase) (Transglutaminase C) (TG(C)) (TGC) (TGase C) (Transglutaminase-2) (TGase-2)	Tgm2	TGM2	-0.47905	1.09638	0.717463	0.0064348	0.080097
A0A0R4J1Z3	Transmembrane protein 33	Tmem33	A0A0R4J1Z3	0.25483	1.09638	1.19319	0.0064597	0.080097
A8DUK4	Beta-globin (Globin a1) (Hemoglobin, beta adult s chain) (Hemoglobin, beta adult t chain)	Hbb-bs Glna1 Hbb-bt Hbbt1 Hbbt2	A8DUK4	0.353	1.09638	1.2772	0.0064603	0.080097
Q8K1M6	Dynamin-1-like protein (EC 3.6.5.5) (Dynamin family member proline-rich carboxyl-terminal domain less) (Dymple) (Dynamin-related protein 1)	Dnm1l Drp1	DNM1L	-0.521	1.09409	0.696913	0.006529	0.080522
A3KGU5	Spectrin alpha chain, non-erythrocytic 1	Sptan1 Spna2	A3KGU5	-0.45169	1.09409	0.731208	0.0065763	0.080522
Q9JHW2	Omega-amidase NIT2 (EC 3.5.1.3) (Nitrilase homolog 2)	Nit2 D16Ertd502e	NIT2	-0.6198	1.09409	0.650745	0.0065898	0.080522
Q91YP0	L-2-hydroxyglutarate dehydrogenase, mitochondrial (EC 1.1.99.2) (Duranin)	L2hgdh	L2HDH	-0.70275	1.09409	0.614402	0.0066024	0.080522
Q9DBC0	Selenoprotein O (SelO)	Selenoo Selo	SELO	-0.78615	1.09318	0.579878	0.0066432	0.08069
Q8VCV2	Ndrg3 protein (Protein NDRG3)	Ndrg3	Q8VCV2	0.66677	1.08996	1.58753	0.0067198	0.081291
Q9D3B1	Very-long-chain (3R)-3-hydroxyacyl-CoA dehydratase 2 (EC 4.2.1.134) (3-hydroxyacyl-CoA dehydratase 2) (HACD2) (Protein-tyrosine phosphatase-like member B)	Hacd2 Ptplb	HACD2	1.053	1.08575	2.07482	0.0068128	0.082083	lipid synthesis	NO
A0A0R4J0Z1	Protein disulfide-isomerase A4 (EC 5.3.4.1) (Endoplasmic reticulum resident protein 72)	Pdia4	A0A0R4J0Z1	-0.32309	1.07285	0.799361	0.0070567	0.084557
A0A0R4J0S3	Reticulon 4 interacting protein 1 (Reticulon-4-interacting protein 1, mitochondrial)	Rtn4ip1 mCG_52123	A0A0R4J0S3	-0.67205	1.07285	0.627628	0.0070747	0.084557
Q9D0E1	Heterogeneous nuclear ribonucleoprotein M (hnRNP M)	Hnrnpm Hnrpm	HNRPM	-0.42278	1.07277	0.74599	0.0071043	0.084573
G3XA48	Isopentenyl-diphosphate Delta-isomerase 1 (Isopentenyl-diphosphate delta isomerase)	Idi1 mCG_4413	G3XA48	0.70175	1.06944	1.62647	0.0071875	0.085223
G3X9V0	MCG22048, isoform CRA_a (Proteasome activator complex subunit 2)	Psme2 mCG_22048	G3X9V0	-0.7228	1.05937	0.605914	0.0073853	0.087223
Q8QZR5	Alanine aminotransferase 1 (ALT1) (EC 2.6.1.2) (Glutamate pyruvate transaminase 1) (GPT 1) (Glutamic--alanine transaminase 1) (Glutamic--pyruvic transaminase 1)	Gpt Gpt1	ALAT1	-0.52001	1.05123	0.69735	0.0075548	0.088873
Q8K4Z3	NAD(P)H-hydrate epimerase (EC 5.1.99.6) (Apolipoprotein A-I-binding protein) (AI-BP) (NAD(P)HX epimerase)	Naxe Aibp Apoa1bp	NNRE	-0.69937	1.05122	0.615839	0.0075847	0.088875
Q923D2	Flavin reductase (NADPH) (FR) (EC 1.5.1.30) (Biliverdin reductase B) (BVR-B) (EC 1.3.1.24) (Biliverdin-IX beta-reductase) (NADPH-dependent diaphorase) (NADPH-flavin reductase) (FLR)	Blvrb	BLVRB	-0.51665	1.05096	0.699007	0.007619	0.088928
P50285	Dimethylaniline monooxygenase [N-oxide-forming] 1 (EC 1.14.13.8) (Dimethylaniline oxidase 1) (Hepatic flavin-containing monooxygenase 1) (FMO 1)	Fmo1 Fmo-1	FMO1	-0.58768	1.04897	0.665425	0.0076838	0.089336
Q61768	Kinesin-1 heavy chain (Conventional kinesin heavy chain) (Ubiquitous kinesin heavy chain) (UKHC)	Kif5b Khcs Kns1	KINH	-0.36485	1.04834	0.776578	0.0077529	0.089467
O89017	Legumain (EC 3.4.22.34) (Asparaginyl endopeptidase) (Protease, cysteine 1)	Lgmn Prsc1	LGMN	-0.37969	1.04834	0.76858	0.007755	0.089467
B2RUF0	Y box protein 2 (Y-box-binding protein 2)	Ybx2	B2RUF0	-1.1361	1.04287	0.455	0.0078835	0.0906
O55013	Trafficking protein particle complex subunit 3 (BET3 homolog)	Trappc3 Bet3	TPPC3	-0.70907	1.04188	0.611696	0.007932	0.090808
Q9DB05	Alpha-soluble NSF attachment protein (SNAP-alpha) (N-ethylmaleimide-sensitive factor attachment protein alpha)	Napa Snapa	SNAA	-0.34919	1.04165	0.785053	0.0079666	0.090856
Q9CQ60	6-phosphogluconolactonase (6PGL) (EC 3.1.1.31)	Pgls	6PGL	-0.56554	1.04072	0.675721	0.0080191	0.091049
Q62433	Protein NDRG1 (N-myc downstream-regulated gene 1 protein) (Protein Ndr1)	Ndrg1 Ndr1 Ndrl Tdd5	NDRG1	0.51552	1.04072	1.42951	0.0080445	0.091049
Q99N94	39S ribosomal protein L9, mitochondrial (L9mt) (MRP-L9)	Mrpl9	RM09	-0.83888	1.0386	0.559065	0.0081145	0.091495
P42669	Transcriptional activator protein Pur-alpha (Purine-rich single-stranded DNA-binding protein alpha)	Pura	PURA	0.38002	1.03186	1.30135	0.0082726	0.092927
Q3V3R4	Integrin alpha-1 (CD49 antigen-like family member A) (Laminin and collagen receptor) (VLA-1) (CD antigen CD49a)	Itga1	ITA1	-0.30818	1.02535	0.807689	0.008429	0.094329
Q8JZK9	Hydroxymethylglutaryl-CoA synthase, cytoplasmic (HMG-CoA synthase) (EC 2.3.3.10) (3-hydroxy-3-methylglutaryl coenzyme A synthase)	Hmgcs1	HMCS1	1.1567	1.02432	2.22941	0.0084806	0.094553
Q64737	Trifunctional purine biosynthetic protein adenosine-3 [Includes: Phosphoribosylamine--glycine ligase (EC 6.3.4.13) (Glycinamide ribonucleotide synthetase) (GARS) (Phosphoribosylglycinamide synthetase); Phosphoribosylformylglycinamidine cyclo-ligase (EC 6.3.3.1) (AIR synthase) (AIRS) (Phosphoribosyl-aminoimidazole synthetase); Phosphoribosylglycinamide formyltransferase (EC 2.1.2.2) (5'-phosphorib…	Gart	PUR2	-0.32	1.02224	0.801089	0.0085532	0.095007
P62141	Serine/threonine-protein phosphatase PP1-beta catalytic subunit (PP-1B) (EC 3.1.3.16) (EC 3.1.3.53)	Ppp1cb	PP1B	-0.47053	1.01983	0.721709	0.0086328	0.095536
Q9CQ65	S-methyl-5'-thioadenosine phosphorylase (EC 2.4.2.28) (5'-methylthioadenosine phosphorylase) (MTA phosphorylase) (MTAP) (MTAPase)	Mtap	MTAP	-0.27931	1.01761	0.823995	0.0087091	0.096026
Q569Z6	Thyroid hormone receptor-associated protein 3 (Thyroid hormone receptor-associated protein complex 150 kDa component) (Trap150)	Thrap3 Trap150	TR150	-2.7017	1.01038	0.153716	0.008888	0.097638
A0A140T8J4	Heme-binding protein 1	Hebp1 mCG_22258	A0A140T8J4	-0.57953	1.00959	0.669165	0.008937	0.097815
Q64520	Guanylate kinase (EC 2.7.4.8) (GMP kinase)	Guk1 Gmk	KGUA	-0.78366	1.00404	0.580889	0.0090852	0.099075
O35387	HCLS1-associated protein X-1 (HS1-associating protein X-1) (HAX-1) (HS1-binding protein 1) (HSP1BP-1)	Hax1 Hs1bp1	HAX1	0.61085	1.00123	1.52716	0.0092001	0.099717
Q8VEK3	Heterogeneous nuclear ribonucleoprotein U (hnRNP U) (Scaffold-attachment factor A) (SAF-A)	Hnrnpu Hnrpu	HNRPU	-0.64173	1.00123	0.640943	0.0092115	0.099717
A2A7S7	Tyrosine--tRNA ligase (EC 6.1.1.1) (Tyrosyl-tRNA synthetase)	Yars mCG_141662	A2A7S7	0.38855	1.00123	1.30907	0.0092579	0.099717
E9Q4Z2	Acetyl-CoA carboxylase 2 (EC 6.4.1.2) (ACC-beta) [Includes: Biotin carboxylase (EC 6.3.4.14)]	Acacb Acc2 Accb	ACACB	0.81719	1.00123	1.76196	0.0092775	0.099717
Q9D881	Cytochrome c oxidase subunit 5B, mitochondrial (Cytochrome c oxidase, subunit Vb) (MCG17741, isoform CRA_d) (MCG23026)	Gm11273 Cox5b mCG_17741 mCG_23026	Q9D881	-0.53353	0.996238	0.690846	0.0094182	0.10087
Q99NF7	Ppm1b protein (Protein phosphatase 1B) (Protein phosphatase 1B2 53 kDa isoform)	Ppm1b ppm1b2	Q99NF7	-0.61775	0.994734	0.651678	0.0094851	0.10122
E9Q0A7	Oxidation resistance protein 1	Oxr1	E9Q0A7	-0.56457	0.992338	0.676178	0.0095717	0.10178
Q8BXK9	Chloride intracellular channel protein 5	Clic5	CLIC5	-0.6295	0.99157	0.646412	0.0096232	0.10196
Q6P5E4	UDP-glucose:glycoprotein glucosyltransferase 1 (UGT1) (EC 2.4.1.-) (UDP--Glc:glycoprotein glucosyltransferase) (UDP-glucose ceramide glucosyltransferase-like 1)	Uggt1 Gt Ugcgl1 Uggt Ugt1 Ugtr	UGGG1	-0.2743	0.98485	0.826856	0.0098079	0.10355
E9PVA8	eIF-2-alpha kinase activator GCN1 (GCN1 eIF-2-alpha kinase activator homolog) (GCN1-like protein 1) (General control of amino-acid synthesis 1-like protein 1) (Translational activator GCN1)	Gcn1 Gcn1l1	GCN1	-0.81469	0.973998	0.568537	0.010091	0.10617
Q8CIB5	Fermitin family homolog 2 (Kindlin-2) (Pleckstrin homology domain-containing family C member 1)	Fermt2 Plekhc1	FERM2	-0.51571	0.972814	0.699447	0.010192	0.10646
Q61292	Laminin subunit beta-2 (Laminin-11 subunit beta) (Laminin-14 subunit beta) (Laminin-15 subunit beta) (Laminin-3 subunit beta) (Laminin-4 subunit beta) (Laminin-7 subunit beta) (Laminin-9 subunit beta) (S-laminin subunit beta) (S-LAM beta)	Lamb2 Lams	LAMB2	-0.54468	0.972814	0.685542	0.010219	0.10646
P27612	Phospholipase A-2-activating protein (PLA2P) (PLAP)	Plaa Plap	PLAP	-0.21993	0.972814	0.85859	0.010226	0.10646
P97478	5-demethoxyubiquinone hydroxylase, mitochondrial (DMQ hydroxylase) (EC 1.14.13.-) (Timing protein clk-1 homolog) (Ubiquinone biosynthesis monooxygenase COQ7)	Coq7	COQ7	-0.79453	0.971754	0.576535	0.010298	0.10672
P17047	Lysosome-associated membrane glycoprotein 2 (LAMP-2) (Lysosome-associated membrane protein 2) (CD107 antigen-like family member B) (Lysosomal membrane glycoprotein type B) (LGP-B) (CD antigen CD107b)	Lamp2 Lamp-2	LAMP2	0.36723	0.971754	1.28987	0.010322	0.10672
P46638	Ras-related protein Rab-11B	Rab11b	RB11B	-0.36651	0.970373	0.775675	0.010407	0.10706
A0JNY3	Gephyrin (Gphn protein)	Gphn	A0JNY3	0.25571	0.970373	1.19392	0.010426	0.10706
Q8VEA4	Mitochondrial intermembrane space import and assembly protein 40 (Coiled-coil-helix-coiled-coil-helix domain-containing protein 4)	Chchd4 Mia40	MIA40	0.90384	0.966496	1.87105	0.010583	0.10802
Q9D6U8	Protein FAM162A (E2-induced gene 5 protein homolog) (Growth and transformation-dependent protein) (HGTD-P)	Fam162a E2ig5	F162A	0.60331	0.966496	1.5192	0.010592	0.10802
Q9R099	Transducin beta-like protein 2	Tbl2	TBL2	0.2814	0.965532	1.21538	0.010684	0.10826
Q9D0G0	28S ribosomal protein S30, mitochondrial (MRP-S30) (S30mt)	Mrps30	RT30	-0.72577	0.965532	0.604668	0.010689	0.10826
Q8C5P7	Testis development-related protein	Tdrp	TDRP	2.3718	0.962653	5.17598	0.010796	0.10898
E9QL12	Dysferlin	Dysf	E9QL12	0.32261	0.956559	1.25059	0.010986	0.11052
O88492	Perilipin-4 (Adipocyte protein S3-12)	Plin4 Kiaa1881	PLIN4	-0.93532	0.954599	0.522931	0.011101	0.11102
C0HKD8	Microfibrillar-associated protein 1A	Mfap1a	MFA1A	0.62226	0.954599	1.53929	0.01111	0.11102
A0A0R4J1R7	Pterin-4-alpha-carbinolamine dehydratase 2	Pcbd2	A0A0R4J1R7	-0.45994	0.952063	0.727008	0.011212	0.11167
Q61233	Plastin-2 (65 kDa macrophage protein) (L-plastin) (Lymphocyte cytosolic protein 1) (LCP-1) (pp65)	Lcp1 Pls2	PLSL	-0.34263	0.950588	0.788581	0.011307	0.11205
Q99JR1	Sideroflexin-1	Sfxn1 F	SFXN1	0.79847	0.950588	1.73925	0.011325	0.11205
Q9WTM5	RuvB-like 2 (EC 3.6.4.12) (p47 protein)	Ruvbl2	RUVB2	-0.40661	0.947768	0.754375	0.011437	0.11278
P60122	RuvB-like 1 (EC 3.6.4.12) (49 kDa TATA box-binding protein-interacting protein) (49 kDa TBP-interacting protein) (DNA helicase p50) (Pontin 52) (TIP49a)	Ruvbl1 Tip49 Tip49a	RUVB1	-0.37388	0.94696	0.771724	0.011507	0.11299
Q9JMH6	Thioredoxin reductase 1, cytoplasmic (TR) (EC 1.8.1.9) (Thioredoxin reductase TR1)	Txnrd1 Trxr1	TRXR1	0.31298	0.94696	1.24227	0.011613	0.11299
Q99J39	Malonyl-CoA decarboxylase, mitochondrial (MCD) (EC 4.1.1.9)	Mlycd	DCMC	0.90986	0.94696	1.87885	0.011622	0.11299
O88792	Junctional adhesion molecule A (JAM-A) (Junctional adhesion molecule 1) (JAM-1) (CD antigen CD321)	F11r Jam1 Jcam Jcam1	JAM1	-0.6649	0.94696	0.630716	0.011689	0.11299
O08600	Endonuclease G, mitochondrial (Endo G) (EC 3.1.30.-)	Endog	NUCG	0.33766	0.94696	1.26371	0.011694	0.11299
Q8BJU0	Small glutamine-rich tetratricopeptide repeat-containing protein alpha (Alpha-SGT)	Sgta Sgt	SGTA	-0.42245	0.94696	0.746157	0.011704	0.11299
Q99KQ4	Nicotinamide phosphoribosyltransferase (NAmPRTase) (Nampt) (EC 2.4.2.12) (Pre-B-cell colony-enhancing factor 1 homolog) (PBEF) (Visfatin)	Nampt Pbef1	NAMPT	-0.64399	0.94696	0.639959	0.011723	0.11299
Q921T2	Torsin-1A-interacting protein 1 (Lamina-associated polypeptide 1B) (LAP1B)	Tor1aip1	TOIP1	-0.41228	0.937757	0.751428	0.012012	0.11541
O88544	COP9 signalosome complex subunit 4 (SGN4) (Signalosome subunit 4) (JAB1-containing signalosome subunit 4)	Cops4 Csn4	CSN4	-0.29509	0.935879	0.814996	0.012115	0.11591
G3X8T3	Carboxypeptidase (EC 3.4.16.-)	Ctsa Ppgb mCG_17533	G3X8T3	-2.3952	0.935879	0.190103	0.012142	0.11591
P16045	Galectin-1 (Gal-1) (14 kDa lectin) (Beta-galactoside-binding lectin L-14-I) (Galaptin) (Lactose-binding lectin 1) (Lectin galactoside-binding soluble 1) (S-Lac lectin 1)	Lgals1 Gbp	LEG1	-0.86697	0.935205	0.548306	0.012218	0.11609
Q99P30	Peroxisomal coenzyme A diphosphatase NUDT7 (EC 3.6.1.-) (Nucleoside diphosphate-linked moiety X motif 7) (Nudix motif 7)	Nudt7	NUDT7	0.82096	0.935205	1.76657	0.012238	0.11609
Q5SWU9	Acetyl-CoA carboxylase 1 (ACC1) (EC 6.4.1.2) (ACC-alpha) (Acetyl-CoA carboxylase 265) [Includes: Biotin carboxylase (EC 6.3.4.14)]	Acaca Acac Gm738	ACACA	0.75011	0.934756	1.68192	0.012339	0.11621	lipid synthesis	NO
I3ITR1	MCG50313 (cDNA sequence AK157302)	AK157302 mCG_50313	I3ITR1	0.46891	0.934756	1.38406	0.012342	0.11621
Q99KK9	Probable histidine--tRNA ligase, mitochondrial (EC 6.1.1.21) (Histidine--tRNA ligase-like) (Histidyl-tRNA synthetase) (HisRS)	Hars2 Harsl	SYHM	-0.68417	0.934756	0.622355	0.012367	0.11621
Q8K157	Aldose 1-epimerase (EC 5.1.3.3) (Galactose mutarotase)	Galm	GALM	-0.8187	0.932892	0.566958	0.01246	0.11671
Q3U9N4	Granulins	Grn	Q3U9N4	0.92316	0.932446	1.89627	0.012514	0.11683
O88322	Nidogen-2 (NID-2) (Entactin-2)	Nid2	NID2	-0.33863	0.932446	0.790764	0.012586	0.11683
Q9R111	Guanine deaminase (Guanase) (Guanine aminase) (EC 3.5.4.3) (Guanine aminohydrolase) (GAH)	Gda	GUAD	0.208	0.932446	1.15508	0.01259	0.11683
B9EHT6	Fibronectin (Fn1 protein)	Fn1	B9EHT6	0.3639	0.931666	1.2869	0.012713	0.11704
A7E1Z5	Anion exchange protein	Slc4a4 slc4a4	A7E1Z5	0.96474	0.931666	1.95171	0.012739	0.11704
Q91Z53	Glyoxylate reductase/hydroxypyruvate reductase (EC 1.1.1.79) (EC 1.1.1.81)	Grhpr Glxr	GRHPR	-0.59482	0.931666	0.66212	0.012769	0.11704
Q61081	Hsp90 co-chaperone Cdc37 (Hsp90 chaperone protein kinase-targeting subunit) (p50Cdc37) [Cleaved into: Hsp90 co-chaperone Cdc37, N-terminally processed]	Cdc37	CDC37	-0.26493	0.931666	0.832224	0.012772	0.11704
Q63918	Caveolae-associated protein 2 (Cavin-2) (Phosphatidylserine-binding protein) (Serum deprivation-response protein)	Cavin2 Sdpr Sdr	CAVN2	-0.695	0.931666	0.617703	0.012842	0.11704
Q61171	Peroxiredoxin-2 (EC 1.11.1.15) (Thiol-specific antioxidant protein) (TSA) (Thioredoxin peroxidase 1) (Thioredoxin-dependent peroxide reductase 1)	Prdx2 Tdpx1 Tpx	PRDX2	-0.40872	0.931666	0.753296	0.012847	0.11704
Q80ZP8	Armet protein (Mesencephalic astrocyte-derived neurotrophic factor)	Manf Armet	Q80ZP8	0.57596	0.913676	1.49067	0.013431	0.12199
Q9D6J5	NADH dehydrogenase [ubiquinone] 1 beta subcomplex subunit 8, mitochondrial (Complex I-ASHI) (CI-ASHI) (NADH-ubiquinone oxidoreductase ASHI subunit)	Ndufb8	NDUB8	-0.37096	0.911191	0.773276	0.01355	0.12269	OXPHOS	YES
Q9D892	Inosine triphosphate pyrophosphatase (ITPase) (Inosine triphosphatase) (EC 3.6.1.9) (Non-canonical purine NTP pyrophosphatase) (Non-standard purine NTP pyrophosphatase) (Nucleoside-triphosphate diphosphatase) (Nucleoside-triphosphate pyrophosphatase) (NTPase)	Itpa	ITPA	-0.53366	0.910095	0.690799	0.013626	0.123
D3Z781	Enhancer trap locus 4	Etl4	D3Z781	-2.5123	0.905075	0.175282	0.013826	0.12443
A2A7A7	GDH/6PGL endoplasmic bifunctional protein	H6pd	A2A7A7	-0.41964	0.902604	0.747608	0.013952	0.12514
P21278	Guanine nucleotide-binding protein subunit alpha-11 (G alpha-11) (G-protein subunit alpha-11)	Gna11 Gna-11	GNA11	-0.9787	0.902604	0.507434	0.013988	0.12514
Q3V117	ATP-citrate synthase (EC 2.3.3.8) (ATP-citrate (pro-S-)-lyase) (Citrate cleavage enzyme)	Acly	Q3V117	0.81306	0.898631	1.75694	0.014159	0.12629	lipid synthesis	NO
Q9CPQ8	ATP synthase subunit g, mitochondrial (ATPase subunit g)	Atp5l	ATP5L	0.4164	0.89449	1.3346	0.014337	0.1275	OXPHOS	YES
Q91V76	Ester hydrolase C11orf54 homolog (EC 3.1.-.-)	0	CK054	0.76545	0.890421	1.6999	0.014515	0.1287
Q64444	Carbonic anhydrase 4 (EC 4.2.1.1) (Carbonate dehydratase IV) (Carbonic anhydrase IV) (CA-IV)	Ca4 Car4	CAH4	-0.53361	0.890286	0.690846	0.014563	0.12874
Q9D1M4	Eukaryotic translation elongation factor 1 epsilon-1 (Elongation factor p18) (Multisynthase complex auxiliary component p18)	Eef1e1	MCA3	2.2115	0.888737	4.63134	0.014659	0.1292
Q03265	ATP synthase subunit alpha, mitochondrial (ATP synthase F1 subunit alpha)	Atp5f1a Atp5a1	ATPA	0.31068	0.88867	1.24029	0.014732	0.12922	OXPHOS	YES
P62077	Mitochondrial import inner membrane translocase subunit Tim8 B (Deafness dystonia protein 2 homolog)	Timm8b Ddp2 Tim8b	TIM8B	0.35854	0.88867	1.28213	0.014749	0.12922
P12787	Cytochrome c oxidase subunit 5A, mitochondrial (Cytochrome c oxidase polypeptide Va)	Cox5a	COX5A	-0.34455	0.88867	0.787526	0.014791	0.12922	OXPHOS	YES
D3Z4M2	Ceramide synthase 2 (Fragment)	Cers2 Lass2	D3Z4M2	-2.4626	0.886826	0.181426	0.014897	0.12977
G5E924	Heterogeneous nuclear ribonucleoprotein L (Fragment)	Hnrnpl	G5E924	-0.43325	0.882994	0.740576	0.01509	0.13092
Q3UDE2	Tubulin--tyrosine ligase-like protein 12	Ttll12	TTL12	0.22446	0.882994	1.16833	0.015117	0.13092
P84104	Serine/arginine-rich splicing factor 3 (Pre-mRNA-splicing factor SRP20) (Protein X16) (Splicing factor, arginine/serine-rich 3)	Srsf3 Sfrs3 Srp20 X16	SRSF3	-0.77357	0.881107	0.584966	0.015226	0.13149
Q61553	Fascin (Singed-like protein)	Fscn1 Fan1 Snl	FSCN1	-0.60412	0.881008	0.657895	0.015273	0.13152
Q8K0U4	Heat shock 70 kDa protein 12A	Hspa12a Kiaa0417	HS12A	-1.3006	0.879689	0.405959	0.015366	0.13192
D3Z3H4	Cingulin-like protein 1	Cgnl1	D3Z3H4	-2.1617	0.879689	0.223494	0.015427	0.13192
Q8BTY1	Kynurenine--oxoglutarate transaminase 1 (EC 2.6.1.7) (Cysteine-S-conjugate beta-lyase) (EC 4.4.1.13) (Glutamine transaminase K) (GTK) (Glutamine--phenylpyruvate transaminase) (EC 2.6.1.64) (Kynurenine aminotransferase 1) (Kynurenine aminotransferase I) (KATI) (Kynurenine--oxoglutarate transaminase I)	Kyat1 Ccbl1 Kat	KAT1	-0.55501	0.879689	0.680643	0.015464	0.13192
P34022	Ran-specific GTPase-activating protein (HpaII tiny fragments locus 9a protein) (Ran-binding protein 1) (RANBP1)	Ranbp1 Htf9-a Htf9a	RANG	-0.21946	0.879689	0.858885	0.015497	0.13192
P54116	Erythrocyte band 7 integral membrane protein (Protein 7.2b) (Stomatin)	Stom Epb7.2 Epb72	STOM	0.60361	0.871633	1.5195	0.015832	0.13439
Q9CPR5	39S ribosomal protein L15, mitochondrial (L15mt) (MRP-L15)	Mrpl15	RM15	-0.79923	0.868766	0.574647	0.015995	0.13528
Q9Z1P7	KN motif and ankyrin repeat domain-containing protein 3 (Ankyrin repeat domain-containing protein 47)	Kank3 Ankrd47 D17Ertd288e Ng28	KANK3	-0.36457	0.868766	0.776699	0.016099	0.13528
P62827	GTP-binding nuclear protein Ran (GTPase Ran) (Ras-like protein TC4) (Ras-related nuclear protein)	Ran Rasl2-8	RAN	0.17369	0.868766	1.12794	0.016112	0.13528
Q9JIW9	Ras-related protein Ral-B	Ralb	RALB	-0.40045	0.868766	0.757633	0.016132	0.13528
Q9CQR2	40S ribosomal protein S21	Rps21	RS21	0.28974	0.868766	1.22242	0.016163	0.13528
Q9D273	Cob(I)yrinic acid a,c-diamide adenosyltransferase, mitochondrial (EC 2.5.1.17) (Cob(I)alamin adenosyltransferase) (Methylmalonic aciduria type B homolog)	Mmab	MMAB	0.60272	0.862804	1.51858	0.016453	0.13715
A0A140LHL5	NAD-dependent protein deacetylase (EC 3.5.1.-)	Sirt2	A0A140LHL5	-0.24927	0.862804	0.841326	0.016478	0.13715
Q9WVA2	Mitochondrial import inner membrane translocase subunit Tim8 A (Deafness dystonia protein 1 homolog)	Timm8a1 Ddp1 Tim8a Timm8a	TIM8A	0.58707	0.861129	1.50218	0.016588	0.13768
Q6IRU2	Tropomyosin alpha-4 chain (Tropomyosin-4)	Tpm4	TPM4	0.98873	0.859461	1.98444	0.016698	0.13821
Q3UJB0	Splicing factor 3b, subunit 2	Sf3b2 mCG_19856	Q3UJB0	-0.70348	0.858613	0.6141	0.016777	0.13848
F8VQ28	Paxillin	Pxn	F8VQ28	-0.49865	0.857579	0.707764	0.016864	0.13881
A0A0A0MQ68	Glutaryl-CoA dehydrogenase, mitochondrial	Gcdh	A0A0A0MQ68	-0.71425	0.849735	0.609533	0.017218	0.14134
O35945	Aldehyde dehydrogenase, cytosolic 1 (EC 1.2.1.3) (ALDH class 1) (ALDH-E1) (ALHDII) (Aldehyde dehydrogenase family 1 member A7) (Aldehyde dehydrogenase phenobarbital-inducible)	Aldh1a7 Aldh-pb	AL1A7	-0.4911	0.848661	0.711491	0.017308	0.14169
A0A0R4J094	Fumarylacetoacetate hydrolase domain-containing 2A	Fahd2a	A0A0R4J094	-0.86401	0.847284	0.54942	0.017449	0.14214
P13516	Acyl-CoA desaturase 1 (EC 1.14.19.1) (Delta(9)-desaturase 1) (Delta-9 desaturase 1) (Fatty acid desaturase 1) (Stearoyl-CoA desaturase 1)	Scd1	ACOD1	0.9143	0.847284	1.88466	0.017458	0.14214	lipid synthesis	NO
Q9CR51	V-type proton ATPase subunit G 1 (V-ATPase subunit G 1) (V-ATPase 13 kDa subunit 1) (Vacuolar proton pump subunit G 1)	Atp6v1g1 Atp6g1	VATG1	0.69372	0.846612	1.61744	0.017556	0.14236	OXPHOS	YES
G3X9K8	EKC/KEOPS complex subunit Tprkb (Tp53rk binding protein, isoform CRA_b)	Tprkb mCG_128691	G3X9K8	-2.1968	0.846612	0.218122	0.017581	0.14236
P02089	Hemoglobin subunit beta-2 (Beta-2-globin) (Hemoglobin beta-2 chain) (Hemoglobin beta-minor chain)	Hbb-b2	HBB2	0.22426	0.84333	1.16818	0.017762	0.14344
A2APT9	Kelch domain-containing protein 7A	Klhdc7a	KLD7A	-0.44926	0.842694	0.73244	0.017844	0.14365
Q9QYE6	Golgin subfamily A member 5 (Golgin-84) (Protein Ret-II) (Protein Sumiko)	Golga5 Retii	GOGA5	0.28655	0.842694	1.21972	0.017897	0.14365
E9Q5C9	Nucleolar and coiled-body phosphoprotein 1 (140 kDa nucleolar phosphoprotein) (Nopp140)	Nolc1 Kiaa0035	NOLC1	-1.9122	0.842694	0.265689	0.017932	0.14365
Q6R0H7	Guanine nucleotide-binding protein G(s) subunit alpha isoforms XLas (Adenylate cyclase-stimulating G alpha protein) (Extra large alphas protein) (XLalphas)	Gnas Gnas1	GNAS1	-0.63076	0.842543	0.645828	0.017987	0.1437
Q9DBL1	Short/branched chain specific acyl-CoA dehydrogenase, mitochondrial (SBCAD) (EC 1.3.8.5) (2-methyl branched chain acyl-CoA dehydrogenase) (2-MEBCAD) (2-methylbutyryl-coenzyme A dehydrogenase) (2-methylbutyryl-CoA dehydrogenase)	Acadsb	ACDSB	-0.64127	0.837974	0.641149	0.018225	0.14522	FAOX	NO
Q9QYC0	Alpha-adducin (Erythrocyte adducin subunit alpha)	Add1	ADDA	-0.42314	0.835617	0.745823	0.018373	0.14601
P11152	Lipoprotein lipase (LPL) (EC 3.1.1.34)	Lpl	LIPL	0.50112	0.835201	1.41531	0.018511	0.14615
Q9CR10	Oxidoreductase-like domain-containing protein 1	Oxld1	OXLD1	-0.69659	0.835201	0.617017	0.01852	0.14615
A0A140T8V5	Proliferating cell nuclear antigen	Pcna-ps2	A0A140T8V5	-2.0909	0.835201	0.234731	0.018613	0.14615
Q9JI75	Ribosyldihydronicotinamide dehydrogenase [quinone] (EC 1.10.5.1) (NRH dehydrogenase [quinone] 2) (NRH:quinone oxidoreductase 2) (Quinone reductase 2) (QR2)	Nqo2 Nmor2	NQO2	-0.70206	0.835201	0.614704	0.018642	0.14615
A0A0G2JEP0	Fragile X mental retardation syndrome-related protein 1	Fxr1	A0A0G2JEP0	0.3707	0.835201	1.29298	0.018687	0.14615
O88342	WD repeat-containing protein 1 (Actin-interacting protein 1) (AIP1)	Wdr1	WDR1	-0.14318	0.835201	0.905551	0.018699	0.14615
Q8BJY1	26S proteasome non-ATPase regulatory subunit 5 (26S protease subunit S5 basic) (26S proteasome subunit S5B)	Psmd5 Kiaa0072	PSMD5	-0.41795	0.835201	0.748503	0.018782	0.14615
P13707	Glycerol-3-phosphate dehydrogenase [NAD(+)], cytoplasmic (GPD-C) (GPDH-C) (EC 1.1.1.8)	Gpd1 Gdc-1 Gdc1 Kiaa4010	GPDA	0.6644	0.835201	1.58491	0.018797	0.14615	Gpd1	YES
P19096	Fatty acid synthase (EC 2.3.1.85) [Includes: [Acyl-carrier-protein] S-acetyltransferase (EC 2.3.1.38); [Acyl-carrier-protein] S-malonyltransferase (EC 2.3.1.39); 3-oxoacyl-[acyl-carrier-protein] synthase (EC 2.3.1.41); 3-oxoacyl-[acyl-carrier-protein] reductase (EC 1.1.1.100); 3-hydroxyacyl-[acyl-carrier-protein] dehydratase (EC 4.2.1.59); Enoyl-[acyl-carrier-protein] reductase (EC 1.3.1.39); Ole…	Fasn	FAS	0.65519	0.835201	1.57483	0.018835	0.14615	lipid synthesis	NO
E9PUM4	Talin-2	Tln2	E9PUM4	-0.65701	0.835201	0.634196	0.018881	0.14615
Q9Z2I0	Mitochondrial proton/calcium exchanger protein (Leucine zipper-EF-hand-containing transmembrane protein 1)	Letm1	LETM1	0.70731	0.831326	1.63276	0.019098	0.14746
E9Q705	BolA-like protein 3	Bola3	E9Q705	0.32385	0.829357	1.25166	0.019258	0.14813
P63328	Serine/threonine-protein phosphatase 2B catalytic subunit alpha isoform (EC 3.1.3.16) (CAM-PRP catalytic subunit) (Calmodulin-dependent calcineurin A subunit alpha isoform) (CNA alpha)	Ppp3ca Calna	PP2BA	-0.54648	0.829357	0.684697	0.019329	0.14813
P56394	Cytochrome c oxidase copper chaperone	Cox17 Cox17a	COX17	0.70977	0.829357	1.63554	0.019335	0.14813	OXPHOS	YES
A2ABY3	Ethanolamine-phosphate cytidylyltransferase (Phosphate cytidylyltransferase 2, ethanolamine, isoform CRA_b)	Pcyt2 mCG_2151	A2ABY3	0.90568	0.827806	1.87343	0.019532	0.14866	lipid synthesis	NO
O08715	A-kinase anchor protein 1, mitochondrial (Dual specificity A-kinase-anchoring protein 1) (D-AKAP-1) (Protein kinase A-anchoring protein 1) (PRKA1) (Spermatid A-kinase anchor protein) (S-AKAP)	Akap1 Akap	AKAP1	-0.27718	0.827806	0.825219	0.01954	0.14866
P12815	Programmed cell death protein 6 (ALG-257) (Apoptosis-linked gene 2 protein) (ALG-2) (PMP41)	Pdcd6 Alg2	PDCD6	-0.62326	0.827806	0.649224	0.019552	0.14866
P97379	Ras GTPase-activating protein-binding protein 2 (G3BP-2) (GAP SH3 domain-binding protein 2)	G3bp2	G3BP2	0.97724	0.826872	1.9687	0.019644	0.14898
D3Z6K5	28S ribosomal protein S10, mitochondrial (Fragment)	Mrps10	D3Z6K5	-2.144	0.823157	0.22626	0.019864	0.15026
Q8BRQ9	Sideroflexin	Sfxn5	Q8BRQ9	0.61199	0.819559	1.52835	0.020079	0.15151
E9PWQ3	Collagen, type VI, alpha 3	Col6a3	E9PWQ3	-0.55729	0.815564	0.679579	0.020317	0.15291
A2A5R2	Brefeldin A-inhibited guanine nucleotide-exchange protein 2 (Brefeldin A-inhibited GEP 2) (ADP-ribosylation factor guanine nucleotide-exchange factor 2)	Arfgef2 Arfgep2 Big2	BIG2	2.079	0.814486	4.22511	0.020418	0.15329
Q61035	Histidine--tRNA ligase, cytoplasmic (EC 6.1.1.21) (Histidyl-tRNA synthetase) (HisRS)	Hars	HARS1	-0.28221	0.814005	0.822301	0.020537	0.15346
O08582	GTP-binding protein 1 (G-protein 1) (GP-1) (GP1)	Gtpbp1 Gtpbp	GTPB1	2.084	0.814005	4.2398	0.020543	0.15346
P58064	28S ribosomal protein S6, mitochondrial (MRP-S6) (S6mt)	Mrps6 Rpms6	RT06	1.0373	0.812507	2.05242	0.020665	0.15399
Q8K310	Matrin-3	Matr3	MATR3	-0.75207	0.807879	0.593754	0.02094	0.15564
Q8JZN7	Mitochondrial Rho GTPase 2 (MIRO-2) (EC 3.6.5.-) (Ras homolog gene family member T2)	Rhot2 Arht2	MIRO2	-0.86743	0.806987	0.548125	0.021035	0.15596
Q9D0B5	Thiosulfate sulfurtransferase/rhodanese-like domain-containing protein 3 (Rhodanese domain-containing protein 3)	Tstd3	TSTD3	0.76514	0.805819	1.69952	0.021143	0.15638
P00405	Cytochrome c oxidase subunit 2 (Cytochrome c oxidase polypeptide II)	Mtco2 COII COX2 mt-Co2	COX2	-0.64774	0.801343	0.638284	0.021454	0.158
P63037	DnaJ homolog subfamily A member 1 (DnaJ protein homolog 2) (Heat shock 40 kDa protein 4) (Heat shock protein J2) (HSJ-2)	Dnaja1 Dnaj2 Hsj2 Hspf4	DNJA1	0.52084	0.801343	1.43478	0.021469	0.158
P17182	Alpha-enolase (EC 4.2.1.11) (2-phospho-D-glycerate hydro-lyase) (Enolase 1) (Non-neural enolase) (NNE)	Eno1 Eno-1	ENOA	0.4917	0.798821	1.40611	0.021713	0.15892	glycolysis	NO
A0A0J9YU92	F-box only protein 21 (Fragment)	Fbxo21	A0A0J9YU92	-1.7531	0.798821	0.296665	0.021742	0.15892
Q62264	Thyroid hormone-inducible hepatic protein (Spot 14 protein) (S14) (SPOT14)	Thrsp S14	THRSP	0.86717	0.798821	1.82409	0.021951	0.15892
Q8VDJ3	Vigilin (High density lipoprotein-binding protein) (HDL-binding protein)	Hdlbp	VIGLN	-0.32221	0.798821	0.799872	0.022423	0.15892
D3Z7X0	Acyl-Coenzyme A dehydrogenase family, member 12 (MCG142036)	Acad12 mCG_142036	D3Z7X0	-0.72292	0.798821	0.605877	0.022602	0.15892	FAOX	NO
Q91XF0	Pyridoxine-5'-phosphate oxidase (EC 1.4.3.5) (Pyridoxamine-phosphate oxidase)	Pnpo	PNPO	-0.35636	0.798821	0.781128	0.022649	0.15892
Q91YR1	Twinfilin-1 (Protein A6)	Twf1 Ptk9	TWF1	0.4789	0.798821	1.39367	0.022885	0.15892
H7BWY6	Retinol-binding protein 4	Rbp4	H7BWY6	-0.48435	0.798821	0.714796	0.022915	0.15892
P26231	Catenin alpha-1 (102 kDa cadherin-associated protein) (Alpha E-catenin) (CAP102)	Ctnna1 Catna1	CTNA1	-0.38689	0.798821	0.76476	0.023206	0.15892
Q9DCM0	Persulfide dioxygenase ETHE1, mitochondrial (EC 1.13.11.18) (Ethylmalonic encephalopathy protein 1 homolog) (Hepatoma subtracted clone one protein) (Sulfur dioxygenase ETHE1)	Ethe1 Hsco	ETHE1	-0.50439	0.798821	0.70497	0.023501	0.15892
Q3TML0	Protein disulfide-isomerase A6	Pdia6	Q3TML0	-0.4307	0.798821	0.741895	0.023654	0.15892
Q99JR6	Nicotinamide/nicotinic acid mononucleotide adenylyltransferase 3 (NMN/NaMN adenylyltransferase 3) (EC 2.7.7.1) (EC 2.7.7.18) (Nicotinamide-nucleotide adenylyltransferase 3) (NMN adenylyltransferase 3) (Nicotinate-nucleotide adenylyltransferase 3) (NaMN adenylyltransferase 3)	Nmnat3	NMNA3	-0.65933	0.798821	0.633192	0.023684	0.15892
Q8VDQ1	Prostaglandin reductase 2 (PRG-2) (EC 1.3.1.48) (15-oxoprostaglandin 13-reductase) (Zinc-binding alcohol dehydrogenase domain-containing protein 1)	Ptgr2 Zadh1	PTGR2	-0.65321	0.798821	0.635849	0.023827	0.15892
P19783	Cytochrome c oxidase subunit 4 isoform 1, mitochondrial (Cytochrome c oxidase polypeptide IV) (Cytochrome c oxidase subunit IV isoform 1) (COX IV-1)	Cox4i1 Cox4 Cox4a	COX41	-0.63397	0.798821	0.644413	0.023865	0.15892	OXPHOS	YES
A2A8E2	RIKEN cDNA 0610037L13 gene	0610037L13Rik	A2A8E2	-0.54535	0.798821	0.685213	0.023939	0.15892
P09411	Phosphoglycerate kinase 1 (EC 2.7.2.3)	Pgk1 Pgk-1	PGK1	0.52206	0.798821	1.436	0.023974	0.15892	glycolysis	NO
Q3TCJ8	Coiled-coil domain-containing protein 69	Ccdc69 D11Ertd461e	CCD69	3.6104	0.798821	12.2137	0.024011	0.15892
Q99J56	Derlin-1 (Degradation in endoplasmic reticulum protein 1) (Der1-like protein 1)	Derl1 Der1	DERL1	5.8774	0.798821	58.7855	0.024018	0.15892
O88851	Putative hydrolase RBBP9 (EC 3.-.-.-) (B5T-overexpressed gene protein) (Protein BOG) (Retinoblastoma-binding protein 9) (RBBP-9)	Rbbp9 Bog	RBBP9	-0.83274	0.798821	0.561451	0.024026	0.15892
B1AUB9	Nuclear factor 1	Nfia	B1AUB9	-5.0002	0.798821	0.0312451	0.024027	0.15892
Q9QWR8	Alpha-N-acetylgalactosaminidase (EC 3.2.1.49) (Alpha-galactosidase B)	Naga	NAGAB	-4.1005	0.798821	0.058292	0.024043	0.15892
P30115	Glutathione S-transferase A3 (EC 2.5.1.18) (GST class-alpha member 3) (Glutathione S-transferase Ya3) (Glutathione S-transferase Yc)	Gsta3 Gstyc	GSTA3	4.1429	0.798821	17.6657	0.024048	0.15892
O89053	Coronin-1A (Coronin-like protein A) (Clipin-A) (Coronin-like protein p57) (Tryptophan aspartate-containing coat protein) (TACO)	Coro1a Coro1	COR1A	-3.6477	0.798821	0.0797894	0.024065	0.15892
Q9CU62	Structural maintenance of chromosomes protein 1A (SMC protein 1A) (SMC-1-alpha) (SMC-1A) (Chromosome segregation protein SmcB) (Sb1.8)	Smc1a Sb1.8 Smc1 Smc1l1 Smcb	SMC1A	-4.0586	0.798821	0.0600132	0.024071	0.15892
A0JNU3	60 kDa lysophospholipase (EC 3.1.1.5) [Includes: L-asparaginase (EC 3.5.1.1) (L-asparagine amidohydrolase); Platelet-activating factor acetylhydrolase (PAF acetylhydrolase) (EC 3.1.1.47)]	Aspg	LPP60	6.3048	0.798821	79.0576	0.024096	0.15892
Q71FD5	E3 ubiquitin-protein ligase ZNRF2 (EC 2.3.2.27) (RING-type E3 ubiquitin transferase ZNRF2) (Zinc/RING finger protein 2)	Znrf2	ZNRF2	-4.9536	0.798821	0.0322716	0.024104	0.15892
Q920L5	Elongation of very long chain fatty acids protein 6 (EC 2.3.1.199) (3-keto acyl-CoA synthase Elovl6) (ELOVL fatty acid elongase 6) (ELOVL FA elongase 6) (Fatty acyl-CoA elongase) (Long chain fatty acid elongase) (Myelin-associated SUR4 protein) (Very long chain 3-ketoacyl-CoA synthase 6) (Very long chain 3-oxoacyl-CoA synthase 6)	Elovl6 Face Lce Masr	ELOV6	4.4076	0.798821	21.2238	0.02411	0.15892	lipid synthesis	NO
F8WJG3	Transformer-2 protein homolog beta	Tra2b	F8WJG3	-4.7385	0.798821	0.0374602	0.024127	0.15892
Q501J2	Protein N-lysine methyltransferase FAM173A (EC 2.1.1.-)	Fam173a	ANKMT	-2.9015	0.798821	0.133829	0.024157	0.15892
P06537	Glucocorticoid receptor (GR) (Nuclear receptor subfamily 3 group C member 1)	Nr3c1 Grl Grl1	GCR	-3.7138	0.798821	0.0762137	0.024198	0.15892
P17439	Glucosylceramidase (EC 3.2.1.45) (Acid beta-glucosidase) (Beta-glucocerebrosidase) (D-glucosyl-N-acylsphingosine glucohydrolase)	Gba	GLCM	-4.1744	0.798821	0.0553833	0.0242	0.15892
O55028	[3-methyl-2-oxobutanoate dehydrogenase [lipoamide]] kinase, mitochondrial (EC 2.7.11.4) (Branched-chain alpha-ketoacid dehydrogenase kinase) (BCKD-kinase) (BCKDHKIN)	Bckdk	BCKD	-0.59931	0.798821	0.660066	0.024208	0.15892
P61759	Prefoldin subunit 3 (von Hippel-Lindau-binding protein 1) (VBP-1) (VHL-binding protein 1)	Vbp1 Pfdn3	PFD3	3.9451	0.798821	15.4031	0.024213	0.15892
Q9DC51	Guanine nucleotide-binding protein G(k) subunit alpha (G(i) alpha-3)	Gnai3	GNAI3	-4.3376	0.798821	0.0494609	0.024243	0.15892
Q8VEJ9	Vacuolar protein sorting-associated protein 4A (EC 3.6.4.6)	Vps4a	VPS4A	4.179	0.798821	18.113	0.024246	0.15892
E9Q8N5	CLIP-associating protein 2	Clasp2	E9Q8N5	-4.1704	0.798821	0.055537	0.024258	0.15892
Q9D0J4	ADP-ribosylation factor-like protein 2	Arl2	ARL2	-3.2617	0.798821	0.10426	0.024263	0.15892
B7ZCU2	Abl interactor 1	Abi1	B7ZCU2	-4.3575	0.798821	0.0487829	0.02429	0.15892
Q9Z0R4	Intersectin-1 (EH and SH3 domains protein 1)	Itsn1 Ese1 Itsn	ITSN1	-6.5046	0.798821	0.0110131	0.024294	0.15892
O55042	Alpha-synuclein (Non-A beta component of AD amyloid) (Non-A4 component of amyloid precursor) (NACP)	Snca Syn	SYUA	1.2424	0.798821	2.36586	0.024327	0.15892
Q5H8C4	Vacuolar protein sorting-associated protein 13A (Chorea-acanthocytosis protein homolog) (Chorein)	Vps13a Chac Kiaa0986	VP13A	-0.73273	0.798821	0.601757	0.024332	0.15892
Q8R086	Sulfite oxidase, mitochondrial (EC 1.8.3.1)	Suox	SUOX	-0.49999	0.798821	0.707114	0.024351	0.15892
Q6A068	Cell division cycle 5-like protein (Cdc5-like protein)	Cdc5l Kiaa0432	CDC5L	-4.0843	0.798821	0.0589518	0.024378	0.15892
Q8CHP5	Partner of Y14 and mago (PYM homolog 1 exon junction complex-associated factor) (Protein wibg homolog)	Pym1 Pym Wibg	PYM1	5.4285	0.798821	43.0663	0.02438	0.15892
Q7TSQ8	Pyruvate dehydrogenase phosphatase regulatory subunit, mitochondrial (PDPr)	Pdpr Kiaa1990	PDPR	-4.3003	0.798821	0.0507537	0.024382	0.15892
Q31125	Zinc transporter SLC39A7 (Histidine-rich membrane protein Ke4) (Solute carrier family 39 member 7) (Zrt-, Irt-like protein 7) (ZIP7)	Slc39a7 H2-Ke4 Hke4	S39A7	3.7924	0.798821	13.8562	0.024405	0.15892
Q9JMC3	DnaJ homolog subfamily A member 4 (MmDjA4)	Dnaja4	DNJA4	4.7766	0.798821	27.41	0.02442	0.15892
F6QL70	60S ribosomal protein L29	Gm17669	F6QL70	-1.9841	0.798821	0.252761	0.02442	0.15892
E0CZ81	Tubulin-specific chaperone E	Tbce	E0CZ81	-2.4885	0.798821	0.178196	0.02444	0.15892
Q9QZB9	Dynactin subunit 5 (Dynactin subunit p25)	Dctn5	DCTN5	1.6401	0.798821	3.11692	0.024492	0.15892
Q8K370	Acyl-CoA dehydrogenase family member 10 (ACAD-10) (EC 1.3.99.-)	Acad10	ACD10	-0.86095	0.798821	0.5506	0.02452	0.15892
Q05421	Cytochrome P450 2E1 (EC 1.14.13.-) (4-nitrophenol 2-hydroxylase) (EC 1.14.13.n7) (CYPIIE1) (Cytochrome P450-ALC) (Cytochrome P450-J)	Cyp2e1 Cyp2e Cyp2e-1	CP2E1	4.3787	0.798821	20.803	0.024525	0.15892
Q9CQN1	Heat shock protein 75 kDa, mitochondrial (HSP 75) (TNFR-associated protein 1) (Tumor necrosis factor type 1 receptor-associated protein) (TRAP-1)	Trap1 Hsp75	TRAP1	-0.65136	0.798821	0.636699	0.024527	0.15892
A0A0R4J1X1	Atypical kinase COQ8B, mitochondrial	Coq8b Adck4	A0A0R4J1X1	5.3068	0.798821	39.582	0.024556	0.15892
E9QNN1	ATP-dependent RNA helicase A	Dhx9	E9QNN1	-0.53725	0.798821	0.689085	0.024563	0.15892
Q8C166	Copine-1 (Copine I)	Cpne1	CPNE1	-0.53651	0.798821	0.689417	0.024573	0.15892
Q91VC7	Protein phosphatase 1 regulatory subunit 14A (17 kDa PKC-potentiated inhibitory protein of PP1) (Protein kinase C-potentiated inhibitor protein of 17 kDa) (CPI-17)	Ppp1r14a Cpi17	PP14A	4.0339	0.798658	16.3808	0.024634	0.15898
Q6P4T2	U5 small nuclear ribonucleoprotein 200 kDa helicase (EC 3.6.4.13) (BRR2 homolog) (U5 snRNP-specific 200 kDa protein) (U5-200KD)	Snrnp200 Kiaa0788	U520	-4.4477	0.798248	0.0458253	0.024766	0.15913
P70168	Importin subunit beta-1 (Karyopherin subunit beta-1) (Nuclear factor p97) (Pore targeting complex 97 kDa subunit) (PTAC97) (SCG)	Kpnb1 Impnb	IMB1	-0.53574	0.798248	0.689798	0.024811	0.15913
Q62009	Periostin (PN) (Osteoblast-specific factor 2) (OSF-2)	Postn Osf2	POSTN	-0.61668	0.798248	0.652188	0.024859	0.15913
Q62426	Cystatin-B (Stefin-B)	Cstb Cst6 Stfb	CYTB	-0.41328	0.798248	0.75092	0.024964	0.15913
E9PV41	Protein diaphanous homolog 1	Diaph1	E9PV41	-8.2994	0.798248	0.0031743	0.02499	0.15913
Q99P88	Nuclear pore complex protein Nup155 (155 kDa nucleoporin) (Nucleoporin Nup155)	Nup155	NU155	-3.3187	0.798248	0.100228	0.025004	0.15913
P62259	14-3-3 protein epsilon (14-3-3E)	Ywhae	1433E	-0.2157	0.798248	0.861104	0.025031	0.15913
E9Q3E1	Aldehyde dehydrogenase family 3 member B2 (EC 1.2.1.3) (Aldehyde dehydrogenase 8)	Aldh3b2	AL3B2	5.3017	0.796913	39.4415	0.025177	0.15962
A0A0R4J0X2	5-aminolevulinate synthase (EC 2.3.1.37) (5-aminolevulinic acid synthase) (Delta-ALA synthase) (Delta-aminolevulinate synthase)	Alas1	A0A0R4J0X2	-2.9402	0.796913	0.130293	0.025214	0.15962
Q91WG5	5'-AMP-activated protein kinase subunit gamma-2 (AMPK gamma2) (AMPK subunit gamma-2)	Prkag2	AAKG2	-4.3208	0.796831	0.05004	0.025272	0.15965
Q9D020	Cytosolic 5'-nucleotidase 3A (EC 3.1.3.5) (7-methylguanosine phosphate-specific 5'-nucleotidase) (7-methylguanosine nucleotidase) (EC 3.1.3.91) (Cytosolic 5'-nucleotidase 3) (Cytosolic 5'-nucleotidase III) (cN-III) (Lupin) (Pyrimidine 5'-nucleotidase 1) (P5'N-1) (P5N-1) (PN-I)	Nt5c3a Nt5c3	5NT3A	-3.7887	0.796016	0.0723589	0.025397	0.15995
Q3TL72	NEDD8-activating enzyme E1 catalytic subunit	Uba3 Ube1c	Q3TL72	-0.38457	0.796016	0.76599	0.025428	0.15995
Q9Z0J0	NPC intracellular cholesterol transporter 2 (Epididymal secretory protein E1) (mE1) (Niemann Pick type C2 protein homolog)	Npc2	NPC2	-0.65474	0.794444	0.635203	0.025577	0.16053
Q8R1S0	Ubiquinone biosynthesis monooxygenase COQ6, mitochondrial (EC 1.14.13.-) (Coenzyme Q10 monooxygenase 6)	Coq6	COQ6	-0.83216	0.794444	0.561672	0.025698	0.16053
G3X8R0	Receptor expression-enhancing protein	Reep5 mCG_121499	G3X8R0	0.30094	0.794444	1.23194	0.025729	0.16053
D6RG41	FGGY carbohydrate kinase domain-containing protein (Fragment)	Fggy	D6RG41	-3.5907	0.794444	0.0830013	0.025803	0.16053
Q61696	Heat shock 70 kDa protein 1A (Heat shock 70 kDa protein 3) (HSP70.3) (Hsp68)	Hspa1a Hsp70-3 Hsp70A1	HS71A	0.93513	0.794444	1.91205	0.025882	0.16053
G3X9Q1	Integrin alpha-7	Itga7 mCG_18693	G3X9Q1	-0.51395	0.794444	0.70028	0.025883	0.16053
A0A2I3BRQ3	Inter-alpha-trypsin inhibitor heavy chain H3	Itih3	A0A2I3BRQ3	-1.7517	0.794444	0.296947	0.025926	0.16053
Q6PAM1	Alpha-taxilin	Txlna Txln	TXLNA	0.85281	0.794444	1.80603	0.02604	0.16053
P27601	Guanine nucleotide-binding protein subunit alpha-13 (G alpha-13) (G-protein subunit alpha-13)	Gna13 Gna-13	GNA13	-0.66253	0.794444	0.631752	0.026044	0.16053
P31324	cAMP-dependent protein kinase type II-beta regulatory subunit	Prkar2b	KAP3	-0.65105	0.794444	0.636821	0.026112	0.16053
P05533	Lymphocyte antigen 6A-2/6E-1 (Ly-6A.2/Ly-6E.1) (Stem cell antigen 1) (SCA-1) (T-cell-activating protein) (TAP)	Ly6a Ly6	LY6A	0.88731	0.794444	1.84973	0.026121	0.16053
Q9WVF5	Epidermal growth factor receptor (Epidermal growth factor receptor isoform 3) (Epidermal growth factor receptor, isoform CRA_a)	Egfr mCG_140518	Q9WVF5	0.60008	0.794444	1.51579	0.026163	0.16053
O35857	Mitochondrial import inner membrane translocase subunit TIM44	Timm44 Mimt44 Tim44	TIM44	-0.43899	0.794227	0.737626	0.026367	0.16061
Q99JI4	26S proteasome non-ATPase regulatory subunit 6 (26S proteasome regulatory subunit RPN7) (26S proteasome regulatory subunit S10) (p42A)	Psmd6	PSMD6	-0.2702	0.794227	0.829187	0.026371	0.16061
Q9Z1N5	Spliceosome RNA helicase Ddx39b (EC 3.6.4.13) (56 kDa U2AF65-associated protein) (DEAD box protein UAP56) (HLA-B-associated transcript 1 protein)	Ddx39b Bat1 Bat1a Uap56	DX39B	-0.38509	0.794227	0.765755	0.026435	0.16061
Q9CWE0	Mitochondrial fission regulator 1-like	Mtfr1l Fam54b	MFR1L	-0.38399	0.794227	0.766342	0.026439	0.16061
P62874	Guanine nucleotide-binding protein G(I)/G(S)/G(T) subunit beta-1 (Transducin beta chain 1)	Gnb1	GBB1	-0.56967	0.794227	0.673764	0.026445	0.16061
Q8K2Q9	Shootin-1 (Shootin1)	Shtn1 Kiaa1598	SHOT1	1.7817	0.792419	3.4382	0.026646	0.16128
Q8BMS4	Ubiquinone biosynthesis O-methyltransferase, mitochondrial (3-demethylubiquinol 3-O-methyltransferase) (EC 2.1.1.64) (Polyprenyldihydroxybenzoate methyltransferase) (EC 2.1.1.114)	Coq3	COQ3	-0.54429	0.792419	0.68573	0.026712	0.16128
Q8BFS6	Serine/threonine-protein phosphatase CPPED1 (EC 3.1.3.16) (Calcineurin-like phosphoesterase domain-containing protein 1)	Cpped1 Cstp1	CPPED	-0.77243	0.792419	0.585412	0.026718	0.16128
P11404	Fatty acid-binding protein, heart	Fabp3	FABPH	0.39365	0.792366	1.31372	0.026776	0.1613
O35215	D-dopachrome decarboxylase (EC 4.1.1.84) (D-dopachrome tautomerase)	Ddt	DOPD	0.36387	0.787679	1.28687	0.027144	0.16305
P06837	Neuromodulin (Axonal membrane protein GAP-43) (Calmodulin-binding protein P-57) (Growth-associated protein 43)	Gap43 Basp2	NEUM	-3.3862	0.787679	0.0956389	0.027195	0.16305
Q9DB29	Isoamyl acetate-hydrolyzing esterase 1 homolog (EC 3.1.-.-)	Iah1	IAH1	-1.1201	0.787679	0.460066	0.02723	0.16305
A0A0R4J0I9	Low density lipoprotein receptor-related protein 1 (Prolow-density lipoprotein receptor-related protein 1)	Lrp1 mCG_17035	A0A0R4J0I9	-0.89734	0.78744	0.536884	0.027299	0.16314
P20029	Endoplasmic reticulum chaperone BiP (EC 3.6.4.10) (78 kDa glucose-regulated protein) (GRP-78) (Binding-immunoglobulin protein) (BiP) (Heat shock protein 70 family protein 5) (HSP70 family protein 5) (Heat shock protein family A member 5) (Immunoglobulin heavy chain-binding protein)	Hspa5 Grp78	BIP	-0.18053	0.786509	0.882379	0.027416	0.16349
P21279	Guanine nucleotide-binding protein G(q) subunit alpha (Guanine nucleotide-binding protein alpha-q)	Gnaq	GNAQ	-0.6764	0.786509	0.625743	0.027468	0.16349
Q3UMU9	Hepatoma-derived growth factor-related protein 2 (HRP-2)	Hdgfl2 Hdgfrp2	HDGR2	-2.8197	0.784706	0.141641	0.027704	0.16417
Q9CWK8	Sorting nexin-2	Snx2	SNX2	-0.20071	0.784706	0.870095	0.02777	0.16417
O35864	COP9 signalosome complex subunit 5 (SGN5) (Signalosome subunit 5) (EC 3.4.-.-) (Jun activation domain-binding protein 1) (Kip1 C-terminus-interacting protein 2)	Cops5 Csn5 Jab1 Kic2	CSN5	-0.3902	0.784706	0.763009	0.027789	0.16417
P70670	Nascent polypeptide-associated complex subunit alpha, muscle-specific form (Alpha-NAC, muscle-specific form) (skNAC)	Naca Gm1878	NACAM	0.7298	0.784706	1.6584	0.027801	0.16417
Q9Z2A7	Diacylglycerol O-acyltransferase 1 (EC 2.3.1.20) (Acyl-CoA retinol O-fatty-acyltransferase) (ARAT) (Retinol O-fatty-acyltransferase) (EC 2.3.1.76) (Diglyceride acyltransferase)	Dgat1 Dgat	DGAT1	0.47886	0.780782	1.39365	0.028131	0.16566
A0A087WQF8	Kinectin	Ktn1	A0A087WQF8	-1.8848	0.780782	0.270775	0.028246	0.16566
P35505	Fumarylacetoacetase (FAA) (EC 3.7.1.2) (Beta-diketonase) (Fumarylacetoacetate hydrolase)	Fah	FAAA	0.83888	0.780782	1.78865	0.028251	0.16566
Q9CQF9	Prenylcysteine oxidase (EC 1.8.3.5)	Pcyox1 Kiaa0908	PCYOX	-0.3182	0.780782	0.802053	0.028322	0.16566
P10639	Thioredoxin (Trx) (ATL-derived factor) (ADF)	Txn Txn1	THIO	-0.50188	0.780782	0.706165	0.028331	0.16566
Q8K0Q5	Rho GTPase-activating protein 18 (Rho-type GTPase-activating protein 18)	Arhgap18	RHG18	-0.49659	0.780651	0.708767	0.028395	0.16571
O70252	Heme oxygenase 2 (HO-2) (EC 1.14.14.18)	Hmox2	HMOX2	-0.28916	0.780337	0.818398	0.028471	0.16583
Q3TKD0	Transportin-1 (Fragment)	Tnpo1	Q3TKD0	-0.46175	0.779238	0.726111	0.028599	0.16625
Q99LS3	Phosphoserine phosphatase (PSP) (PSPase) (EC 3.1.3.3) (O-phosphoserine phosphohydrolase)	Psph	SERB	0.56416	0.777726	1.47852	0.028754	0.16683
O70423	Membrane primary amine oxidase (EC 1.4.3.21) (Copper amine oxidase) (Semicarbazide-sensitive amine oxidase) (SSAO) (Vascular adhesion protein 1) (VAP-1)	Aoc3 Vap1	AOC3	-0.58244	0.769781	0.667824	0.029342	0.16991
P10922	Histone H1.0 (Histone H1') (Histone H1(0)) (MyD196) [Cleaved into: Histone H1.0, N-terminally processed]	H1f0 H1fv	H10	-1.0523	0.769296	0.482207	0.029484	0.1701
Q921F2	TAR DNA-binding protein 43 (TDP-43)	Tardbp Tdp43	TADBP	-0.44458	0.769296	0.734808	0.029543	0.1701
G3UXW9	COP9 signalosome complex subunit 1 (MCG2137, isoform CRA_b)	Gps1 mCG_2137	G3UXW9	-0.188	0.769296	0.877809	0.029546	0.1701
P07901	Heat shock protein HSP 90-alpha (Heat shock 86 kDa) (HSP 86) (HSP86) (Tumor-specific transplantation 86 kDa antigen) (TSTA)	Hsp90aa1 Hsp86 Hsp86-1 Hspca	HS90A	0.62791	0.766319	1.54533	0.029844	0.17127
P26039	Talin-1	Tln1 Tln	TLN1	-0.43503	0.766319	0.7397	0.029864	0.17127
Q9ER00	Syntaxin-12	Stx12	STX12	0.54177	0.765356	1.45575	0.029997	0.17165
Q9ESU7	Amino acid transporter	Slc1a5 mCG_2082	Q9ESU7	-0.3785	0.765356	0.769231	0.030045	0.17165
O08528	Hexokinase-2 (EC 2.7.1.1) (Hexokinase type II) (HK II)	Hk2	HXK2	0.75773	0.764977	1.69082	0.030128	0.1718	glycolysis	NO
Q9CR26	Vacuolar protein sorting-associated protein VTA1 homolog (SKD1-binding protein 1) (SBP1)	Vta1	VTA1	-0.25257	0.76427	0.839419	0.030267	0.17208
P55264	Adenosine kinase (AK) (EC 2.7.1.20) (Adenosine 5'-phosphotransferase)	Adk	ADK	0.30027	0.76427	1.23138	0.030293	0.17208
Q91VI7	Ribonuclease inhibitor (Ribonuclease/angiogenin inhibitor 1)	Rnh1 Rnh	RINI	-0.44019	0.761603	0.737028	0.030537	0.17314
Q99KR7	Peptidyl-prolyl cis-trans isomerase F, mitochondrial (PPIase F) (EC 5.2.1.8) (Cyclophilin D) (CyP-D) (CypD) (Cyclophilin F) (Rotamase F)	Ppif	PPIF	0.6544	0.756664	1.57396	0.030977	0.17512
Q9Z2X1	Heterogeneous nuclear ribonucleoprotein F (hnRNP F) [Cleaved into: Heterogeneous nuclear ribonucleoprotein F, N-terminally processed]	Hnrnpf Hnrpf	HNRPF	-0.41161	0.756664	0.751767	0.031004	0.17512
Q00612	Glucose-6-phosphate 1-dehydrogenase X (G6PD) (EC 1.1.1.49)	G6pdx G6pd G6pd-1	G6PD1	0.5365	0.756094	1.45045	0.031102	0.17535	pentose phosphate	NO
E9Q852	Afadin	Afdn	E9Q852	-0.5232	0.755946	0.695846	0.031254	0.17541
P07356	Annexin A2 (Annexin II) (Annexin-2) (Calpactin I heavy chain) (Calpactin-1 heavy chain) (Chromobindin-8) (Lipocortin II) (Placental anticoagulant protein IV) (PAP-IV) (Protein I) (p36)	Anxa2 Anx2 Cal1h	ANXA2	-0.46213	0.755946	0.7259	0.031258	0.17541
Q6PB66	Leucine-rich PPR motif-containing protein, mitochondrial (130 kDa leucine-rich protein) (LRP 130) (mLRP130)	Lrpprc Lrp130	LPPRC	-0.74839	0.755946	0.595274	0.03129	0.17541
P15105	Glutamine synthetase (GS) (EC 6.3.1.2) (Glutamate decarboxylase) (EC 4.1.1.15) (Glutamate--ammonia ligase)	Glul Glns	GLNA	0.64366	0.755302	1.56228	0.031394	0.17567
D3Z4S3	Putative peptidyl-tRNA hydrolase PTRHD1 (EC 3.1.1.29) (Peptidyl-tRNA hydrolase domain-containing protein 1)	Ptrhd1	PTRD1	1.6104	0.746565	3.05325	0.0321	0.17924
Q9R0A0	Peroxisomal membrane protein PEX14 (PTS1 receptor-docking protein) (Peroxin-14) (Peroxisomal membrane anchor protein PEX14)	Pex14	PEX14	1.0332	0.746565	2.04662	0.032189	0.17924
A0A0N4SW28	Guanine nucleotide-binding protein subunit gamma	Gng12	A0A0N4SW28	-0.51336	0.746565	0.700574	0.032213	0.17924
A0A0R4J1N3	Apolipoprotein C-III	Apoc3	A0A0R4J1N3	0.67693	0.745114	1.59875	0.032381	0.17984
Q91VB8	Alpha globin 1 (Alpha globin 2) (Alpha-globin) (Globin c1) (Hemoglobin alpha, adult chain 1) (Hemoglobin alpha, adult chain 2)	Hba-a1 Glnc1 haemaglobin alpha 1 haemaglobin alpha 2 Hba-a2	Q91VB8	0.60192	0.744752	1.51773	0.032468	0.17999
Q45VK7	Cytoplasmic dynein 2 heavy chain 1 (Cytoplasmic dynein 2 heavy chain) (Dynein cytoplasmic heavy chain 2) (Dynein heavy chain 11) (mDHC11) (Dynein heavy chain isotype 1B)	Dync2h1 Dhc1b Dnchc2 Kiaa1997	DYHC2	1.5119	0.74333	2.85193	0.032821	0.18058
Q6P5F9	Exportin-1 (Exp1) (Chromosome region maintenance 1 protein homolog)	Xpo1 Crm1	XPO1	-0.36191	0.74333	0.77815	0.032835	0.18058
Q921W4	Quinone oxidoreductase-like protein 1 (EC 1.-.-.-) (Quinone oxidoreductase homolog 1) (QOH-1) (Zeta-crystallin homolog)	Cryzl1	QORL1	0.30655	0.74333	1.23675	0.032867	0.18058
P61087	Ubiquitin-conjugating enzyme E2 K (EC 2.3.2.23) (E2 ubiquitin-conjugating enzyme K) (Huntingtin-interacting protein 2) (HIP-2) (Ubiquitin carrier protein) (Ubiquitin-conjugating enzyme E2-25 kDa) (Ubiquitin-conjugating enzyme E2(25K)) (Ubiquitin-conjugating enzyme E2-25K) (Ubiquitin-protein ligase)	Ube2k Hip2	UBE2K	-0.3877	0.74333	0.764351	0.032936	0.18058
P14602	Heat shock protein beta-1 (HspB1) (Growth-related 25 kDa protein) (Heat shock 25 kDa protein) (HSP 25) (Heat shock 27 kDa protein) (HSP 27) (p25)	Hspb1 Hsp25 Hsp27	HSPB1	1.0058	0.74333	2.00811	0.032972	0.18058
Q9DBG9	Tax1-binding protein 3 (Tax interaction protein 1) (TIP-1)	Tax1bp3	TX1B3	-0.47523	0.74333	0.719373	0.032996	0.18058
E9Q3G8	Nucleoporin 153	Nup153	E9Q3G8	-2.1676	0.74333	0.222588	0.03304	0.18058
Q62261	Spectrin beta chain, non-erythrocytic 1 (Beta-II spectrin) (Embryonic liver fodrin) (Fodrin beta chain)	Sptbn1 Elf Spnb-2 Spnb2 Sptb2	SPTB2	-0.38225	0.74333	0.767224	0.033115	0.18058
Q9DBE0	Cysteine sulfinic acid decarboxylase (EC 4.1.1.29) (Cysteine-sulfinate decarboxylase) (Sulfinoalanine decarboxylase)	Csad	CSAD	-0.43277	0.74333	0.74085	0.033118	0.18058
Q9Z2M7	Phosphomannomutase 2 (PMM 2) (EC 5.4.2.8)	Pmm2	PMM2	-0.34003	0.742994	0.790014	0.033204	0.18072
Q3UM45	Protein phosphatase 1 regulatory subunit 7 (Protein phosphatase 1 regulatory subunit 22)	Ppp1r7 Sds22	PP1R7	-0.34778	0.742034	0.785793	0.033338	0.18112
Q3UGR5	Haloacid dehalogenase-like hydrolase domain-containing protein 2	Hdhd2	HDHD2	-0.36909	0.726397	0.774293	0.034624	0.18776
Q05816	Fatty acid-binding protein 5 (Epidermal-type fatty acid-binding protein) (E-FABP) (Fatty acid-binding protein, epidermal) (Keratinocyte lipid-binding protein) (Psoriasis-associated fatty acid-binding protein homolog) (PA-FABP)	Fabp5 Fabpe Klbp Mal1	FABP5	0.74174	0.725911	1.67218	0.034725	0.18797
P83917	Chromobox protein homolog 1 (Heterochromatin protein 1 homolog beta) (HP1 beta) (Heterochromatin protein p25) (M31) (Modifier 1 protein)	Cbx1 Cbx	CBX1	-0.28049	0.72485	0.823316	0.034873	0.18843
Q7TMG8	Glioblastoma amplified sequence (Protein NipSnap homolog 2)	Nipsnap2 Gbas	Q7TMG8	0.62958	0.722964	1.54713	0.035088	0.18925
Q8R104	NAD-dependent protein deacetylase sirtuin-3 (EC 3.5.1.-) (Regulatory protein SIR2 homolog 3) (SIR2-like protein 3) (mSIR2L3)	Sirt3 Sir2l3	SIR3	-0.54644	0.721612	0.684697	0.035261	0.18984
Q99LB7	Sarcosine dehydrogenase, mitochondrial (SarDH) (EC 1.5.8.3)	Sardh	SARDH	-0.6663	0.721109	0.63012	0.035367	0.19006
Q8VCQ8	Caldesmon 1	Cald1	Q8VCQ8	1.2025	0.71824	2.30134	0.035709	0.19132
E9Q616	AHNAK nucleoprotein (desmoyokin)	Ahnak	E9Q616	-1.3311	0.71824	0.397472	0.035729	0.19132
Q9JKF7	39S ribosomal protein L39, mitochondrial (L39mt) (MRP-L39)	Mrpl39	RM39	-0.60125	0.71731	0.659196	0.035872	0.19173
Q99KK7	Dipeptidyl peptidase 3 (EC 3.4.14.4) (Dipeptidyl aminopeptidase III) (Dipeptidyl arylamidase III) (Dipeptidyl peptidase III) (DPP III) (Enkephalinase B)	Dpp3	DPP3	-0.21148	0.71731	0.863632	0.036051	0.19173
A0A0A0MQF6	Glyceraldehyde-3-phosphate dehydrogenase (EC 1.2.1.12)	Gapdh	A0A0A0MQF6	0.72967	0.71731	1.65826	0.036105	0.19173
Q9JJU8	SH3 domain-binding glutamic acid-rich-like protein	Sh3bgrl	SH3L1	0.32792	0.71731	1.25521	0.036133	0.19173
E9QMK9	D-glutamate cyclase, mitochondrial	Dglucy 9030617O03Rik	E9QMK9	-0.59728	0.71731	0.660982	0.036173	0.19173
A0A1B0GT63	Transmembrane protein 143	Tmem143	A0A1B0GT63	-0.6946	0.71731	0.617894	0.036197	0.19173
F7C386	Phosphatidylserine decarboxylase proenzyme, mitochondrial (Fragment)	Pisd	F7C386	0.86223	0.71731	1.81785	0.036283	0.19173	lipid synthesis	NO
Q60865	Caprin-1 (Cytoplasmic activation- and proliferation-associated protein 1) (GPI-anchored membrane protein 1) (GPI-anchored protein p137) (GPI-p137) (p137GPI) (Membrane component chromosome 11 surface marker 1) (RNA granule protein 105)	Caprin1 Gpiap Gpiap1 Gpip137 M11s1 Rng105 G5E5	CAPR1	0.53373	0.71731	1.44766	0.036353	0.19173
Q8BTS0	DEAD (Asp-Glu-Ala-Asp) box polypeptide 5 (MCG2872, isoform CRA_a) (Probable ATP-dependent RNA helicase DDX5)	Ddx5 mCG_2872	Q8BTS0	-0.41482	0.71731	0.750131	0.036382	0.19173
P14131	40S ribosomal protein S16	Rps16	RS16	0.29667	0.716721	1.22831	0.036496	0.19199
Q9D2V7	Coronin-7 (Crn7) (70 kDa WD repeat tumor rejection antigen homolog)	Coro7	CORO7	-0.38571	0.711818	0.765404	0.036976	0.19417
Q9CQH7	Transcription factor BTF3 homolog 4 (Basic transcription factor 3-like 4)	Btf3l4	BT3L4	1.5592	0.706682	2.9469	0.03748	0.19648
Q9DCU6	39S ribosomal protein L4, mitochondrial (L4mt) (MRP-L4)	Mrpl4 MNCb-3848	RM04	-0.51359	0.70582	0.700476	0.037651	0.19687
Q91UZ5	Inositol monophosphatase 2 (IMP 2) (IMPase 2) (EC 3.1.3.25) (Inositol-1(or 4)-monophosphatase 2) (Myo-inositol monophosphatase A2)	Impa2	IMPA2	0.911	0.70582	1.88034	0.037687	0.19687
Q02053	Ubiquitin-like modifier-activating enzyme 1 (EC 6.2.1.45) (Ubiquitin-activating enzyme E1) (Ubiquitin-activating enzyme E1 X) (Ubiquitin-like modifier-activating enzyme 1 X)	Uba1 Sbx Ube1 Ube1ax Ube1x	UBA1	-0.23353	0.703466	0.850557	0.037958	0.19794
P97823	Acyl-protein thioesterase 1 (APT-1) (EC 3.1.2.-) (Lysophospholipase 1) (Lysophospholipase I) (LPL-I) (LysoPLA I)	Lypla1 Apt1 Pla1a	LYPA1	-0.34412	0.699796	0.787774	0.038455	0.19962
P54823	Probable ATP-dependent RNA helicase DDX6 (EC 3.6.4.13) (ATP-dependent RNA helicase p54) (DEAD box protein 6) (Oncogene RCK homolog)	Ddx6 Hlr2 Rck	DDX6	-0.22149	0.699796	0.857706	0.038476	0.19962
Q9D8S4	Oligoribonuclease, mitochondrial (EC 3.1.-.-) (RNA exonuclease 2 homolog) (Small fragment nuclease)	Rexo2 Smfn	ORN	2.1187	0.699796	4.34292	0.038481	0.19962
O35286	Pre-mRNA-splicing factor ATP-dependent RNA helicase DHX15 (EC 3.6.4.13) (DEAH box protein 15)	Dhx15 Ddx15 Deah9	DHX15	-1.4674	0.696998	0.361637	0.038877	0.20091
Q99LY9	NADH dehydrogenase [ubiquinone] iron-sulfur protein 5 (Complex I-15 kDa) (CI-15 kDa) (NADH-ubiquinone oxidoreductase 15 kDa subunit)	Ndufs5	NDUS5	0.46391	0.696998	1.37927	0.038955	0.20091	OXPHOS	YES
A0A0R4J263	1-acyl-sn-glycerol-3-phosphate acyltransferase (EC 2.3.1.51)	Agpat1 mCG_5502	A0A0R4J263	0.37298	0.696998	1.29503	0.03897	0.20091	lipid synthesis	NO
P62075	Mitochondrial import inner membrane translocase subunit Tim13	Timm13 Tim13a Timm13a	TIM13	0.41417	0.696998	1.33253	0.038999	0.20091
Q9JHS4	ATP-dependent Clp protease ATP-binding subunit clpX-like, mitochondrial	Clpx	CLPX	0.40411	0.688437	1.32328	0.039844	0.20491
A0A0J9YTR2	RIKEN cDNA 0610012G03 gene	0610012G03Rik	A0A0J9YTR2	-2.1246	0.686175	0.229316	0.040164	0.20598
P11881	Inositol 1,4,5-trisphosphate receptor type 1 (IP3 receptor isoform 1) (IP3R 1) (InsP3R1) (Inositol 1,4,5-trisphosphate-binding protein P400) (Protein PCD-6) (Purkinje cell protein 1) (Type 1 inositol 1,4,5-trisphosphate receptor) (Type 1 InsP3 receptor)	Itpr1 Insp3r Pcd6 Pcp1	ITPR1	-1.0542	0.686175	0.481556	0.04019	0.20598
Q9D1B9	39S ribosomal protein L28, mitochondrial (L28mt) (MRP-L28)	Mrpl28	RM28	-0.74553	0.68487	0.596445	0.040401	0.2066
Q62417	Sorbin and SH3 domain-containing protein 1 (Ponsin) (SH3 domain protein 5) (SH3P12) (c-Cbl-associated protein) (CAP)	Sorbs1 Kiaa1296 Sh3d5	SRBS1	-0.30816	0.68487	0.807689	0.040448	0.2066
Q3UNX5	Acyl-coenzyme A synthetase ACSM3, mitochondrial (EC 6.2.1.2) (Acyl-CoA synthetase medium-chain family member 3) (Butyrate--CoA ligase 3) (Butyryl-coenzyme A synthetase 3) (Middle-chain acyl-CoA synthetase 3) (Protein SA homolog)	Acsm3 Sa Sah	ACSM3	-0.70946	0.682062	0.611546	0.04078	0.20794
Q9D517	1-acyl-sn-glycerol-3-phosphate acyltransferase gamma (EC 2.3.1.51) (1-acylglycerol-3-phosphate O-acyltransferase 3) (1-AGP acyltransferase 3) (1-AGPAT 3) (Lysophosphatidic acid acyltransferase gamma) (LPAAT-gamma)	Agpat3 Lpaat3	PLCC	0.51293	0.681958	1.42694	0.040861	0.20799	lipid synthesis	NO
Q60770	Syntaxin-binding protein 3 (MUNC-18-3) (Mammalian homolog of Unc-18c) (Munc-18c) (Protein unc-18 homolog 3) (Unc18-3) (Protein unc-18 homolog C) (Unc-18C)	Stxbp3 Stxbp3a Unc18c	STXB3	-0.43079	0.681874	0.74184	0.040937	0.20803
B8JJM5	Complement factor B	Cfb	B8JJM5	-0.36556	0.681832	0.776156	0.04101	0.20805
A0A0B4J1E7	Importin subunit alpha-3	Kpna4	A0A0B4J1E7	-0.31456	0.681186	0.804117	0.041167	0.20836
Q922Q1	Mitochondrial amidoxime reducing component 2 (mARC2) (EC 1.-.-.-) (Molybdenum cofactor sulfurase C-terminal domain-containing protein 2) (MOSC domain-containing protein 2) (Moco sulfurase C-terminal domain-containing protein 2)	Marc2 Mg87 Mosc2	MARC2	0.70412	0.681186	1.62914	0.041212	0.20836
O35841	Apoptosis inhibitor 5 (API-5) (AAC-11)	Api5	API5	-0.3829	0.679812	0.766871	0.041413	0.20902
Q8VDM6	Heterogeneous nuclear ribonucleoprotein U-like protein 1	Hnrnpul1 Hnrpul1	HNRL1	-0.53451	0.677347	0.690417	0.041719	0.21021
P56501	Mitochondrial uncoupling protein 3 (UCP 3) (Solute carrier family 25 member 9)	Ucp3 Slc25a9	UCP3	0.55196	0.677161	1.46608	0.041858	0.2103
Z4YJR1	Lipase maturation factor	Lmf1	Z4YJR1	0.61391	0.677161	1.53041	0.041878	0.2103
Q9CWJ9	Bifunctional purine biosynthesis protein PURH [Includes: Phosphoribosylaminoimidazolecarboxamide formyltransferase (EC 2.1.2.3) (5-aminoimidazole-4-carboxamide ribonucleotide formyltransferase) (AICAR transformylase); IMP cyclohydrolase (EC 3.5.4.10) (ATIC) (IMP synthase) (Inosinicase)]	Atic Purh	PUR9	-0.21601	0.676913	0.860956	0.042028	0.21042
D3YU17	Nicalin	Ncln	D3YU17	0.30648	0.676913	1.23669	0.042042	0.21042
Q3U0V1	Far upstream element-binding protein 2 (FUSE-binding protein 2) (KH type-splicing regulatory protein) (KSRP)	Khsrp Fubp2	FUBP2	-0.3002	0.67107	0.81215	0.042838	0.21327
Q61792	LIM and SH3 domain protein 1 (LASP-1) (Metastatic lymph node gene 50 protein) (MLN 50)	Lasp1 Mln50	LASP1	-0.34544	0.67107	0.787092	0.042886	0.21327
Q8R3B1	1-phosphatidylinositol 4,5-bisphosphate phosphodiesterase delta-1 (EC 3.1.4.11) (Phosphoinositide phospholipase C-delta-1) (Phospholipase C-delta-1) (PLC-delta-1)	Plcd1 Plcd	PLCD1	-0.27471	0.67107	0.826651	0.042888	0.21327
Q91VM9	Inorganic pyrophosphatase 2, mitochondrial (EC 3.6.1.1) (Pyrophosphate phospho-hydrolase 2) (PPase 2)	Ppa2	IPYR2	-0.42372	0.67107	0.74549	0.042897	0.21327
P15532	Nucleoside diphosphate kinase A (NDK A) (NDP kinase A) (EC 2.7.4.6) (Metastasis inhibition factor NM23) (NDPK-A) (Tumor metastatic process-associated protein) (nm23-M1)	Nme1 Nm23	NDKA	0.2632	0.670521	1.20013	0.043022	0.21354
O54962	Barrier-to-autointegration factor (Breakpoint cluster region protein 1) (LAP2-binding protein 1) [Cleaved into: Barrier-to-autointegration factor, N-terminally processed]	Banf1 Baf Bcrp1 L2bp1	BAF	-0.55136	0.661225	0.682361	0.044027	0.21816
P61027	Ras-related protein Rab-10	Rab10	RAB10	-0.36774	0.659893	0.775014	0.044235	0.21883
P84089	Enhancer of rudimentary homolog (Mer)	Erh	ERH	-0.35237	0.658348	0.783269	0.044467	0.21961
P84228	Histone H3.2	Hist1h3b H3-53 H3.2 H3b; Hist1h3c H3-143; Hist1h3d H3-B; Hist1h3e H3-F; Hist1h3f H3.2-221 H3f; Hist2h3b H3.2-616; Hist2h3c1 H3.2-615 Hist2h3ca1; Hist2h3c2 H3.2-614 Hist2h3ca2	H32	-0.49327	0.65819	0.710429	0.044599	0.21969
Q99LD8	N(G),N(G)-dimethylarginine dimethylaminohydrolase 2 (DDAH-2) (Dimethylarginine dimethylaminohydrolase 2) (EC 3.5.3.18) (DDAHII) (Dimethylargininase-2)	Ddah2	DDAH2	-0.32723	0.65819	0.797067	0.04463	0.21969
Q6PD03	Serine/threonine-protein phosphatase 2A 56 kDa regulatory subunit alpha isoform (PP2A B subunit isoform B'-alpha) (PP2A B subunit isoform B56-alpha) (PP2A B subunit isoform PR61-alpha) (PR61alpha) (PP2A B subunit isoform R5-alpha)	Ppp2r5a	2A5A	-0.47453	0.657874	0.719683	0.044735	0.21985
Q80WQ2	Protein VAC14 homolog	Vac14 D8Wsu151e	VAC14	0.32506	0.657597	1.25272	0.044837	0.21999
P28271	Cytoplasmic aconitate hydratase (Aconitase) (EC 4.2.1.3) (Citrate hydro-lyase) (Iron regulatory protein 1) (IRP1) (Iron-responsive element-binding protein 1) (IRE-BP 1)	Aco1 Ireb1 Irebp	ACOC	-0.3271	0.657262	0.79713	0.044947	0.22016
Q91XE4	N-acyl-aromatic-L-amino acid amidohydrolase (carboxylate-forming) (EC 3.5.1.114) (Acylase III) (Aminoacylase III) (AAIII) (Aminoacylase-3) (ACY-3) (Aspartoacylase-2) (Hepatitis C virus core-binding protein 1) (HCBP1)	Acy3 Aspa2	ACY3	-2.0848	0.655529	0.235727	0.0452	0.22104
Q9Z1K5	E3 ubiquitin-protein ligase ARIH1 (EC 2.3.2.31) (Protein ariadne-1 homolog) (ARI-1) (RING-type E3 ubiquitin transferase ARIH1) (UbcH7-binding protein) (UbcM4-interacting protein 77) (Ubiquitin-conjugating enzyme E2-binding protein 1)	Arih1 Ari Ubch7bp Uip77	ARI1	0.3886	0.653432	1.30912	0.045493	0.22211
P62897	Cytochrome c, somatic	Cycs	CYC	0.51778	0.652514	1.43174	0.045668	0.22258
P14211	Calreticulin (CRP55) (Calregulin) (Endoplasmic reticulum resident protein 60) (ERp60) (HACBP)	Calr	CALR	0.14909	0.652514	1.10887	0.045738	0.22258
Q9JIK9	28S ribosomal protein S34, mitochondrial (MRP-S34) (S34mt) (T-complex expressed gene 2 protein)	Mrps34 Tce2	RT34	-0.32687	0.652124	0.797257	0.045853	0.22278
Q62093	Serine/arginine-rich splicing factor 2 (Protein PR264) (Putative myelin regulatory factor 1) (MRF-1) (Splicing component, 35 kDa) (Splicing factor SC35) (SC-35) (Splicing factor, arginine/serine-rich 2)	Srsf2 Pr264 Sfrs10 Sfrs2	SRSF2	-0.50274	0.65082	0.705766	0.046066	0.22345
P99029	Peroxiredoxin-5, mitochondrial (EC 1.11.1.15) (Antioxidant enzyme B166) (AOEB166) (Liver tissue 2D-page spot 2D-0014IV) (PLP) (Peroxiredoxin V) (Prx-V) (Peroxisomal antioxidant enzyme) (Thioredoxin peroxidase PMP20)	Prdx5 Prdx6	PRDX5	-0.52359	0.648784	0.695652	0.046357	0.2245
Q99MS7	EH domain-binding protein 1-like protein 1 (Tangerin)	Ehbp1l1	EH1L1	0.44909	0.645354	1.36519	0.046802	0.22628
P70158	Acid sphingomyelinase-like phosphodiesterase 3a (ASM-like phosphodiesterase 3a) (EC 3.1.4.-)	Smpdl3a Asml3a	ASM3A	-0.40002	0.643936	0.757863	0.04703	0.22702
Q9CR95	Adaptin ear-binding coat-associated protein 1 (NECAP endocytosis-associated protein 1) (NECAP-1)	Necap1	NECP1	0.17655	0.642199	1.13017	0.04734	0.22793
Q8VCI5	Peroxisomal biogenesis factor 19 (Peroxin-19) (Peroxisomal farnesylated protein) (PxF)	Pex19 Pxf	PEX19	0.65666	0.642199	1.57642	0.04737	0.22793
Z4YKB8	Heterochromatin protein 1-binding protein 3	Hp1bp3	Z4YKB8	-2.3617	0.641989	0.19456	0.047516	0.22804
P34914	Bifunctional epoxide hydrolase 2 [Includes: Cytosolic epoxide hydrolase 2 (CEH) (EC 3.3.2.10) (Epoxide hydratase) (Soluble epoxide hydrolase) (SEH); Lipid-phosphate phosphatase (EC 3.1.3.76)]	Ephx2 Eph2	HYES	0.40464	0.641989	1.32377	0.047559	0.22804
P49722	Proteasome subunit alpha type-2 (EC 3.4.25.1) (Macropain subunit C3) (Multicatalytic endopeptidase complex subunit C3) (Proteasome component C3)	Psma2 Lmpc3	PSA2	-0.17282	0.641989	0.887075	0.047688	0.22804
B1ARB3	Platelet endothelial cell adhesion molecule (Platelet/endothelial cell adhesion molecule 1, isoform CRA_d)	Pecam1 mCG_2881	B1ARB3	0.2518	0.641989	1.19069	0.047699	0.22804
B1AQF4	Dual-specificity protein phosphatase 3	Dusp3	B1AQF4	0.31855	0.640829	1.24708	0.047904	0.22865
Q61160	FAS-associated death domain protein (FAS-associating death domain-containing protein) (Mediator of receptor induced toxicity) (Protein FADD)	Fadd Mort1	FADD	-0.57962	0.638083	0.66912	0.048283	0.2301
Q8BFZ9	Erlin-2 (Endoplasmic reticulum lipid raft-associated protein 2) (Stomatin-prohibitin-flotillin-HflC/K domain-containing protein 2) (SPFH domain-containing protein 2)	Erlin2 Spfh2	ERLN2	-0.49073	0.638027	0.711642	0.048367	0.23013
Q4VAE3	Transmembrane protein 65	Tmem65	TMM65	-0.64313	0.637216	0.640328	0.048534	0.23056
Q9D2R6	Cytochrome c oxidase assembly factor 3 homolog, mitochondrial (Coiled-coil domain-containing protein 56)	Coa3 Ccdc56	COA3	0.45619	0.636012	1.37191	0.048747	0.2312
P05064	Fructose-bisphosphate aldolase A (EC 4.1.2.13) (Aldolase 1) (Muscle-type aldolase)	Aldoa Aldo1	ALDOA	0.70052	0.635018	1.62509	0.048937	0.23173
O54946	DnaJ homolog subfamily B member 6 (Heat shock protein J2) (HSJ-2) (MRJ) (mDj4)	Dnajb6 Hsj2 Mrj	DNJB6	0.41697	0.633745	1.33511	0.049157	0.23241
Q9EQ20	Methylmalonate-semialdehyde dehydrogenase [acylating], mitochondrial (MMSDH) (Malonate-semialdehyde dehydrogenase [acylating]) (EC 1.2.1.18) (EC 1.2.1.27) (Aldehyde dehydrogenase family 6 member A1)	Aldh6a1	MMSA	-0.63204	0.625637	0.645245	0.050164	0.23679
Q5SUR0	Phosphoribosylformylglycinamidine synthase (FGAM synthase) (FGAMS) (EC 6.3.5.3) (Formylglycinamide ribonucleotide amidotransferase) (FGAR amidotransferase) (FGAR-AT) (Formylglycinamide ribotide amidotransferase)	Pfas Kiaa0361	PUR4	-0.4657	0.623277	0.724113	0.050517	0.23808
P10107	Annexin A1 (Annexin I) (Annexin-1) (Calpactin II) (Calpactin-2) (Chromobindin-9) (Lipocortin I) (Phospholipase A2 inhibitory protein) (p35)	Anxa1 Anx1 Lpc-1 Lpc1	ANXA1	0.27657	0.618289	1.21131	0.05118	0.24083
Q3UF95	Large proline-rich protein BAG6	Bag6 Bat3	Q3UF95	-0.25562	0.616418	0.837661	0.051483	0.24187
Q8BRF7	Sec1 family domain-containing protein 1 (Syntaxin-binding protein 1-like 2)	Scfd1 Stxbp1l2	SCFD1	-0.46413	0.615862	0.7249	0.05163	0.24218
P62900	60S ribosomal protein L31	Rpl31	RL31	-0.74601	0.61579	0.596267	0.051719	0.24222
Q9D1I5	Methylmalonyl-CoA epimerase, mitochondrial (EC 5.1.99.1) (DL-methylmalonyl-CoA racemase)	Mcee	MCEE	0.41918	0.615736	1.33717	0.051807	0.24225
Q8CIN4	Serine/threonine-protein kinase PAK 2 (EC 2.7.11.1) (Gamma-PAK) (p21-activated kinase 2) (PAK-2) [Cleaved into: PAK-2p27; PAK-2p34]	Pak2	PAK2	-0.21992	0.615718	0.85859	0.051966	0.24226
P62073	Mitochondrial import inner membrane translocase subunit Tim10	Timm10 Tim10	TIM10	0.28545	0.615718	1.2188	0.05197	0.24226
Q9QYB1	Chloride intracellular channel protein 4 (mc3s5/mtCLIC)	Clic4	CLIC4	-0.45065	0.612165	0.731689	0.052504	0.24425
Q9EQI8	39S ribosomal protein L46, mitochondrial (L46mt) (MRP-L46)	Mrpl46	RM46	-0.57031	0.612165	0.673491	0.05256	0.24425
O09172	Glutamate--cysteine ligase regulatory subunit (GCS light chain) (Gamma-ECS regulatory subunit) (Gamma-glutamylcysteine synthetase regulatory subunit) (Glutamate--cysteine ligase modifier subunit)	Gclm Glclr	GSH0	0.35503	0.609241	1.27902	0.053039	0.2459
Q3TCH7	Cullin-4A (CUL-4A)	Cul4a	CUL4A	-0.23764	0.609241	0.848104	0.053081	0.2459
P10518	Delta-aminolevulinic acid dehydratase (ALADH) (EC 4.2.1.24) (Porphobilinogen synthase)	Alad Lv	HEM2	-0.31259	0.605426	0.805218	0.053632	0.24807
G3X8T9	Serine (Or cysteine) peptidase inhibitor, clade A, member 3N, isoform CRA_a (Serine protease inhibitor A3N)	Serpina3n mCG_3346	G3X8T9	-0.27046	0.597721	0.82905	0.054677	0.25251
Q60710	Deoxynucleoside triphosphate triphosphohydrolase SAMHD1 (dNTPase) (EC 3.1.5.-) (Interferon-gamma-inducible protein Mg11) (SAM domain and HD domain-containing protein 1) (mSAMHD1)	Samhd1 Mg11	SAMH1	-0.71711	0.597274	0.60831	0.054824	0.25277
A0A0F6AIX6	Lipid droplet-associated hydrolase	Ldah	A0A0F6AIX6	0.26971	0.597274	1.20557	0.054902	0.25277
P59999	Actin-related protein 2/3 complex subunit 4 (Arp2/3 complex 20 kDa subunit) (p20-ARC)	Arpc4 Arc20	ARPC4	-0.34477	0.593715	0.787402	0.055519	0.25485
Q91VN4	MICOS complex subunit Mic25 (Coiled-coil-helix-coiled-coil-helix domain-containing protein 6)	Chchd6 Mic25	MIC25	-0.26568	0.593715	0.831808	0.055526	0.25485
P67984	60S ribosomal protein L22 (Heparin-binding protein HBp15)	Rpl22	RL22	0.66015	0.591082	1.58025	0.055979	0.2564
P58389	Serine/threonine-protein phosphatase 2A activator (EC 5.2.1.8) (PP2A, subunit B', PR53 isoform) (Phosphotyrosyl phosphatase activator) (PTPA) (Serine/threonine-protein phosphatase 2A regulatory subunit 4) (Serine/threonine-protein phosphatase 2A regulatory subunit B')	Ptpa Ppp2r4	PTPA	-0.22628	0.591082	0.854847	0.056033	0.2564
Q9R0P9	Ubiquitin carboxyl-terminal hydrolase isozyme L1 (UCH-L1) (EC 3.4.19.12) (EC 6.-.-.-) (Neuron cytoplasmic protein 9.5) (PGP 9.5) (PGP9.5) (Ubiquitin thioesterase L1)	Uchl1	UCHL1	-0.66717	0.589273	0.629723	0.056353	0.25747
Q5EBP8	Heterogeneous nuclear ribonucleoprotein A1	Hnrnpa1 Hnrpa1	Q5EBP8	-0.20588	0.586801	0.867002	0.056763	0.25894
Q8BH64	EH domain-containing protein 2	Ehd2	EHD2	-0.3219	0.586013	0.8	0.056953	0.25941
P00416	Cytochrome c oxidase subunit 3 (Cytochrome c oxidase polypeptide III)	mt-Co3 COIII Mtco3	COX3	-0.76557	0.584526	0.588235	0.057236	0.2603
Q8BUK6	Protein Hook homolog 3 (mHK3)	Hook3	HOOK3	-0.33467	0.583709	0.792959	0.057434	0.26079
A2BIN1	Major urinary protein 10 (Major urinary protein 8)	Mup10 Mup8	A2BIN1	1.288	0.583709	2.44194	0.057517	0.26079
Q9WTI7	Unconventional myosin-Ic (Myosin I beta) (MMI-beta) (MMIb)	Myo1c	MYO1C	-0.53225	0.583027	0.691467	0.057694	0.2612
P97927	Laminin subunit alpha-4 (Laminin-14 subunit alpha) (Laminin-8 subunit alpha) (Laminin-9 subunit alpha)	Lama4	LAMA4	-0.3669	0.582927	0.775434	0.057873	0.26126
Q64133	Amine oxidase [flavin-containing] A (EC 1.4.3.4) (Monoamine oxidase type A) (MAO-A)	Maoa	AOFA	-0.46311	0.582927	0.725426	0.058007	0.26126
P47791	Glutathione reductase, mitochondrial (GR) (GRase) (EC 1.8.1.7)	Gsr Gr1	GSHR	-0.19061	0.582927	0.876271	0.058007	0.26126
Q9D0M5	Dynein light chain 2, cytoplasmic (8 kDa dynein light chain b) (DLC8) (DLC8b) (Dynein light chain LC8-type 2)	Dynll2 Dlc2	DYL2	0.24881	0.582927	1.18823	0.058101	0.26126
E9PZ00	Prosaposin	Psap	E9PZ00	0.57963	0.582927	1.49446	0.058145	0.26126
A0A0G2JFB2	Tudor and KH domain-containing protein	Tdrkh	A0A0G2JFB2	-1.7612	0.581914	0.295011	0.058519	0.26187
Q8BW75	Amine oxidase [flavin-containing] B (EC 1.4.3.4) (Monoamine oxidase type B) (MAO-B)	Maob	AOFB	-0.54265	0.581914	0.68653	0.058528	0.26187
F6RPJ9	Insulin-degrading enzyme (Fragment)	Ide	F6RPJ9	-0.23098	0.581914	0.852079	0.05858	0.26187
Q9Z2N8	Actin-like protein 6A (53 kDa BRG1-associated factor A) (Actin-related protein Baf53a) (BRG1-associated factor 53A) (BAF53A)	Actl6a Actl6 Baf53a	ACL6A	-0.2418	0.581914	0.845666	0.058632	0.26187
D3Z3G5	Sulfotransferase (EC 2.8.2.-)	Sult1a1	D3Z3G5	-2.1215	0.581467	0.229811	0.058779	0.26214
Q3THS6	S-adenosylmethionine synthase isoform type-2 (AdoMet synthase 2) (EC 2.5.1.6) (Methionine adenosyltransferase 2) (MAT 2)	Mat2a	METK2	-0.21539	0.580854	0.861326	0.058951	0.26251
Q9D6J6	NADH dehydrogenase [ubiquinone] flavoprotein 2, mitochondrial (EC 1.6.5.3) (EC 1.6.99.3) (NADH-ubiquinone oxidoreductase 24 kDa subunit)	Ndufv2	NDUV2	-0.36097	0.575592	0.778634	0.059839	0.26571
Q8BGY7	Protein FAM210A	Fam210a	F210A	0.55581	0.575592	1.47	0.059848	0.26571
Q8BU30	Isoleucine--tRNA ligase, cytoplasmic (EC 6.1.1.5) (Isoleucyl-tRNA synthetase) (IRS) (IleRS)	Iars	SYIC	0.26289	0.574368	1.19988	0.060104	0.26646
Q9WVL0	Maleylacetoacetate isomerase (MAAI) (EC 5.2.1.2) (GSTZ1-1) (Glutathione S-transferase zeta 1) (EC 2.5.1.18)	Gstz1 Maai	MAAI	-0.34303	0.57427	0.788395	0.060295	0.26652
E9QM38	Solute carrier family 12 member 2	Slc12a2	E9QM38	1.6142	0.57427	3.06138	0.060327	0.26652
Q99PV0	Pre-mRNA-processing-splicing factor 8 (Splicing factor Prp8)	Prpf8 Prp8	PRP8	-0.48908	0.57427	0.712504	0.060387	0.26652
Q8BZW8	NHL repeat-containing protein 2	Nhlrc2	NHLC2	-0.41059	0.573375	0.752332	0.0606	0.26707
Q99KI3	ER membrane protein complex subunit 3 (Transmembrane protein 111)	Emc3 Tmem111	EMC3	-0.46824	0.573001	0.722857	0.060741	0.2673
G3UZ34	116 kDa U5 small nuclear ribonucleoprotein component	Eftud2	G3UZ34	-0.32399	0.572952	0.79885	0.060838	0.26733
Q9CX86	Heterogeneous nuclear ribonucleoprotein A0 (hnRNP A0)	Hnrnpa0 Hnrpa0	ROA0	-0.56309	0.571979	0.676865	0.061064	0.26793
Q91YZ8	Polyadenylate-binding protein (PABP)	Pabpc4	Q91YZ8	0.37927	0.571914	1.30068	0.061162	0.26797
G3UXL2	Phosphoribosyl pyrophosphate synthetase 1-like 3	Prps1l3	G3UXL2	-0.33286	0.570732	0.793966	0.061419	0.2687
P62835	Ras-related protein Rap-1A (Ras-related protein Krev-1)	Rap1a Krev-1	RAP1A	-0.46711	0.569457	0.723432	0.061691	0.26949
Q14DH7	Acyl-CoA synthetase short-chain family member 3, mitochondrial (EC 6.2.1.1)	Acss3	ACSS3	0.53168	0.569087	1.44561	0.061945	0.26972	lipid synthesis	NO
Q3UJU9	Regulator of microtubule dynamics protein 3 (RMD-3) (mRMD-3) (Protein FAM82A2) (Protein FAM82C)	Rmdn3 Fam82a2 Fam82c	RMD3	0.50879	0.569087	1.42286	0.06199	0.26972
Q9D554	Splicing factor 3A subunit 3 (SF3a60) (Spliceosome-associated protein 61) (SAP 61)	Sf3a3 Sap61	SF3A3	-0.37965	0.569087	0.76864	0.062014	0.26972
P18872	Guanine nucleotide-binding protein G(o) subunit alpha	Gnao1 Gna0 Gnao	GNAO	-0.70746	0.569071	0.612407	0.062106	0.26973
O88531	Palmitoyl-protein thioesterase 1 (PPT-1) (EC 3.1.2.22) (Palmitoyl-protein hydrolase 1)	Ppt1 Cln1 Ppt	PPT1	-0.19423	0.567544	0.874049	0.062415	0.27068
Q9CQD1	Ras-related protein Rab-5A	Rab5a nnyRab5a	RAB5A	-0.27852	0.566214	0.824402	0.062731	0.27151
Q02788	Collagen alpha-2(VI) chain	Col6a2	CO6A2	-0.58509	0.566214	0.666622	0.062788	0.27151
Q921H9	Cytochrome c oxidase assembly factor 7 (Beta-lactamase hcp-like protein) (Respiratory chain assembly factor 1) (Sel1 repeat-containing protein 1)	Coa7 Selrc1	COA7	0.36619	0.564331	1.28894	0.063154	0.27269
F6ZHD8	1,4-alpha-glucan-branching enzyme	Gbe1	F6ZHD8	0.47193	0.563503	1.38696	0.063429	0.27321
Q8R3P0	Aspartoacylase (EC 3.5.1.15) (Aminoacylase-2) (ACY-2)	Aspa	ACY2	-0.34013	0.563503	0.789952	0.063457	0.27321
P52479	Ubiquitin carboxyl-terminal hydrolase 10 (EC 3.4.19.12) (Deubiquitinating enzyme 10) (Ubiquitin thioesterase 10) (Ubiquitin-specific-processing protease 10)	Usp10 Kiaa0190 Ode-1 Uchrp	UBP10	0.62951	0.561315	1.54703	0.063869	0.27459
Q9Z2D6	Methyl-CpG-binding protein 2 (MeCp-2 protein) (MeCp2)	Mecp2	MECP2	-1.7786	0.559012	0.291477	0.064302	0.27605
O08997	Copper transport protein ATOX1 (Metal transport protein ATX1)	Atox1	ATOX1	0.62981	0.556768	1.54736	0.064728	0.27748
Q8BJ64	Choline dehydrogenase, mitochondrial (CDH) (CHD) (EC 1.1.99.1)	Chdh	CHDH	-0.50206	0.555861	0.706115	0.064955	0.27806
Q9CR16	Peptidyl-prolyl cis-trans isomerase D (PPIase D) (EC 5.2.1.8) (40 kDa peptidyl-prolyl cis-trans isomerase) (Cyclophilin-40) (CYP-40) (Rotamase D)	Ppid	PPID	0.37503	0.555502	1.29687	0.065102	0.27829
Q8K199	COX assembly mitochondrial protein 2 homolog	Cmc2	COXM2	0.26841	0.555346	1.20447	0.065219	0.27839
P17710	Hexokinase-1 (EC 2.7.1.1) (Hexokinase type I) (HK I) (Hexokinase, tumor isozyme)	Hk1	HXK1	0.47339	0.555159	1.38837	0.065399	0.27851	glycolysis	NO
E9PWK1	Epoxide hydrolase (EC 3.3.2.9)	Ephx1	E9PWK1	0.32438	0.555159	1.25213	0.065521	0.27851
Q8C165	N-fatty-acyl-amino acid synthase/hydrolase PM20D1 (EC 3.5.1.-) (EC 4.3.-.-) (Peptidase M20 domain-containing protein 1)	Pm20d1	P20D1	-2.1034	0.555159	0.232715	0.065527	0.27851
P52623	Uridine-cytidine kinase 1 (UCK 1) (EC 2.7.1.48) (Cytidine monophosphokinase 1) (Uridine monophosphokinase 1)	Uck1 Umpk	UCK1	-0.4067	0.552439	0.754318	0.066032	0.28026
Q99M01	Phenylalanine--tRNA ligase, mitochondrial (EC 6.1.1.20) (Phenylalanyl-tRNA synthetase) (PheRS)	Fars2 Fars1	SYFM	-0.39279	0.552377	0.761673	0.066136	0.2803
Q7TNL9	Coiled-coil-helix-coiled-coil-helix domain-containing 10 (Nur77 downstream gene 2) (Nur77 downstream protein 2)	Chchd10 Ndg2 mCG_3110	Q7TNL9	0.73659	0.551557	1.66622	0.066355	0.28083
Q8BG51	Mitochondrial Rho GTPase 1 (MIRO-1) (EC 3.6.5.-) (Ras homolog gene family member T1)	Rhot1 Arht1	MIRO1	-0.69595	0.55029	0.617322	0.066642	0.28165
Q60597	2-oxoglutarate dehydrogenase, mitochondrial (EC 1.2.4.2) (2-oxoglutarate dehydrogenase complex component E1) (OGDC-E1) (Alpha-ketoglutarate dehydrogenase)	Ogdh Kiaa4192	ODO1	-0.58679	0.550259	0.665823	0.066742	0.28167
P61021	Ras-related protein Rab-5B	Rab5b	RAB5B	-0.31213	0.54826	0.805477	0.067143	0.28297
P63260	Actin, cytoplasmic 2 (Gamma-actin) [Cleaved into: Actin, cytoplasmic 2, N-terminally processed]	Actg1 Actg	ACTG	-0.22966	0.542936	0.852806	0.068146	0.28646
Q9D1L9	Ragulator complex protein LAMTOR5 (Late endosomal/lysosomal adaptor and MAPK and MTOR activator 5)	Lamtor5 Hbxip Xip	LTOR5	0.56335	0.542936	1.47769	0.068192	0.28646
A2AFI3	RNA binding motif protein, X chromosome, isoform CRA_b (RNA-binding motif protein, X chromosome)	Rbmx mCG_17339	A2AFI3	-0.92358	0.542936	0.527204	0.06826	0.28646
Q8BMF3	NADP-dependent malic enzyme, mitochondrial (NADP-ME) (EC 1.1.1.40) (Malic enzyme 3)	Me3	MAON	-0.40568	0.540532	0.754888	0.068734	0.28805
Q9CR13	Protein FMC1 homolog (Formation of mitochondrial complex V assembly factor 1)	Fmc1	FMC1	0.68194	0.539313	1.60429	0.069024	0.28886
Q9Z0N1	Eukaryotic translation initiation factor 2 subunit 3, X-linked (Eukaryotic translation initiation factor 2 subunit gamma, X-linked) (eIF-2-gamma X)	Eif2s3x	IF2G	0.25361	0.537962	1.19219	0.069337	0.28976
Q9D338	39S ribosomal protein L19, mitochondrial (L19mt) (MRP-L19)	Mrpl19	RM19	-0.3741	0.537303	0.771605	0.069539	0.2902
J7NUP1	Immunity-related GTPase family M protein 1 (Immunity-related GTPase family, M, isoform CRA_a) (Interferon-gamma-inducible GTPase Ifggd3 protein)	Irgm1 Ifggd3 Irgm mCG_19410	J7NUP1	-1.5649	0.536899	0.337998	0.069738	0.29047
Q78J03	Methionine-R-sulfoxide reductase B2, mitochondrial (MsrB2) (EC 1.8.4.12) (EC 1.8.4.14)	Msrb2	MSRB2	0.493	0.536899	1.40738	0.069798	0.29047
Q9CYW4	Haloacid dehalogenase-like hydrolase domain-containing protein 3	Hdhd3	HDHD3	-0.39502	0.53657	0.760456	0.069948	0.29069
Q8BIG7	Catechol O-methyltransferase domain-containing protein 1 (EC 2.1.1.-)	Comtd1	CMTD1	0.61455	0.535794	1.53109	0.070229	0.29121
Q9D6K8	FUN14 domain-containing protein 2 (Hepatitis C virus core-binding protein 6)	Fundc2 Hcbp6	FUND2	-0.37828	0.535794	0.769349	0.070268	0.29121
Q8VCW8	Acyl-CoA synthetase family member 2, mitochondrial (EC 6.2.1.-)	Acsf2	ACSF2	0.50984	0.535719	1.42389	0.070379	0.29126	lipid synthesis	NO
Z4YKI7	Putative hydroxypyruvate isomerase	Hyi	Z4YKI7	-1.6163	0.533103	0.326179	0.070901	0.29302
Q63844	Mitogen-activated protein kinase 3 (MAP kinase 3) (MAPK 3) (EC 2.7.11.24) (ERT2) (Extracellular signal-regulated kinase 1) (ERK-1) (Insulin-stimulated MAP2 kinase) (MAP kinase isoform p44) (p44-MAPK) (MNK1) (Microtubule-associated protein 2 kinase) (p44-ERK1)	Mapk3 Erk1 Prkm3	MK03	-0.21499	0.532792	0.861549	0.07105	0.29323
Q6ZWM4	U6 snRNA-associated Sm-like protein LSm8	Lsm8	LSM8	-1.9176	0.532185	0.264697	0.071328	0.29364
Q9EPC1	Alpha-parvin (Actopaxin)	Parva Actp MNCb-0301	PARVA	-0.40263	0.532185	0.756487	0.071347	0.29364
Q6RUT7	Protein CCSMST1	Ccsmst1	CSMT1	-0.36066	0.53149	0.778816	0.071559	0.29411
Q9D6Y7	Mitochondrial peptide methionine sulfoxide reductase (EC 1.8.4.11) (Peptide-methionine (S)-S-oxide reductase) (Peptide Met(O) reductase) (Protein-methionine-S-oxide reductase) (PMSR)	Msra	MSRA	0.27765	0.529031	1.21222	0.072064	0.29578
Q76MZ3	Serine/threonine-protein phosphatase 2A 65 kDa regulatory subunit A alpha isoform (PP2A subunit A isoform PR65-alpha) (PP2A subunit A isoform R1-alpha)	Ppp2r1a	2AAA	-0.30796	0.528386	0.807754	0.07227	0.29622
P11499	Heat shock protein HSP 90-beta (Heat shock 84 kDa) (HSP 84) (HSP84) (Tumor-specific transplantation 84 kDa antigen) (TSTA)	Hsp90ab1 Hsp84 Hsp84-1 Hspcb	HS90B	0.24199	0.527668	1.18262	0.072489	0.29671
Q921H8	3-ketoacyl-CoA thiolase A, peroxisomal (EC 2.3.1.16) (Acetyl-CoA acyltransferase A) (Beta-ketothiolase A) (Peroxisomal 3-oxoacyl-CoA thiolase A)	Acaa1a Acaa1	THIKA	0.22575	0.527404	1.16939	0.072719	0.29689
P30681	High mobility group protein B2 (High mobility group protein 2) (HMG-2)	Hmgb2 Hmg2	HMGB2	-0.50862	0.527404	0.702889	0.072732	0.29689
P52196	Thiosulfate sulfurtransferase (EC 2.8.1.1) (Rhodanese)	Tst	THTR	0.34694	0.526032	1.27186	0.073062	0.29783
P50543	Protein S100-A11 (Calgizzarin) (Endothelial monocyte-activating polypeptide) (EMAP) (Protein S100-C) (S100 calcium-binding protein A11)	S100a11 S100c	S10AB	0.45819	0.525085	1.37382	0.073344	0.29848
Q9ERF3	WD repeat-containing protein 61 (Meiotic recombination REC14 protein homolog) [Cleaved into: WD repeat-containing protein 61, N-terminally processed]	Wdr61	WDR61	-0.24788	0.525085	0.842105	0.073456	0.29848
G3UYV7	40S ribosomal protein S28 (Fragment)	Rps28	G3UYV7	0.6558	0.525085	1.5755	0.07359	0.29848
Q8K2H2	Deubiquitinase OTUD6B (OTU domain-containing protein 6B) (EC 3.4.19.12)	Otud6b	OTU6B	-0.64987	0.525085	0.637349	0.07362	0.29848
P62071	Ras-related protein R-Ras2	Rras2	RRAS2	-1.6708	0.524547	0.31407	0.073857	0.29885
P10649	Glutathione S-transferase Mu 1 (EC 2.5.1.18) (GST 1-1) (GST class-mu 1) (Glutathione S-transferase GT8.7) (pmGT10)	Gstm1	GSTM1	-0.26869	0.524547	0.830082	0.073992	0.29885
A0A0J9YUD8	High mobility group protein B1	Hmgb1	A0A0J9YUD8	-0.83515	0.524547	0.560538	0.074012	0.29885
Q05117	Tartrate-resistant acid phosphatase type 5 (TR-AP) (EC 3.1.3.2) (Tartrate-resistant acid ATPase) (TrATPase) (Type 5 acid phosphatase)	Acp5 T5ap Trap	PPA5	0.45578	0.522459	1.37152	0.074475	0.30029
P58252	Elongation factor 2 (EF-2)	Eef2	EF2	0.16184	0.522459	1.11872	0.074571	0.30029
P50580	Proliferation-associated protein 2G4 (IRES-specific cellular trans-acting factor 45 kDa) (ITAF45) (Mpp1) (Proliferation-associated protein 1) (Protein p38-2G4)	Pa2g4 Ebp1 Plfap	PA2G4	0.21307	0.522025	1.15915	0.074745	0.30059
Q91Z40	Gbp6 protein (Guanylate-binding protein 7) (MCG141961, isoform CRA_a)	Gbp7 Gbp6 mCG_141961	Q91Z40	-0.17284	0.520612	0.887075	0.075296	0.30157
Q3TJI8	Corticosteroid 11-beta-dehydrogenase isozyme 1	Hsd11b1	Q3TJI8	-0.41603	0.520612	0.749513	0.075298	0.30157
Q8K4G5	Actin-binding LIM protein 1 (abLIM-1) (Actin-binding LIM protein family member 1)	Ablim1 Ablim Kiaa0059	ABLM1	0.22444	0.520612	1.16832	0.075339	0.30157
Q7TMB8	Cytoplasmic FMR1-interacting protein 1 (Specifically Rac1-associated protein 1) (Sra-1)	Cyfip1 Kiaa0068 Shyc Sra1	CYFP1	-0.59023	0.520612	0.664231	0.075422	0.30157
Q8BH69	Selenide, water dikinase 1 (EC 2.7.9.3) (Selenium donor protein 1) (Selenophosphate synthase 1)	Sephs1 Sps1	SPS1	-0.41657	0.520612	0.749176	0.075493	0.30157
P00920	Carbonic anhydrase 2 (EC 4.2.1.1) (Carbonate dehydratase II) (Carbonic anhydrase II) (CA-II)	Ca2 Car2	CAH2	0.39307	0.519763	1.3132	0.075745	0.30216
E9QAS4	Chromodomain-helicase-DNA-binding protein 4	Chd4	E9QAS4	-1.4424	0.519763	0.367945	0.076007	0.30216
Q3TZZ7	Extended synaptotagmin-2 (E-Syt2)	Esyt2 D12Ertd551e Fam62b	ESYT2	-0.53449	0.519763	0.690417	0.076008	0.30216
Q8K2I1	Protein farnesyltransferase subunit beta (FTase-beta) (EC 2.5.1.58) (CAAX farnesyltransferase subunit beta) (Ras proteins prenyltransferase subunit beta)	Fntb	FNTB	-1.5345	0.519763	0.345209	0.076082	0.30216
P15327	Bisphosphoglycerate mutase (BPGM) (EC 5.4.2.4) (2,3-bisphosphoglycerate mutase, erythrocyte) (2,3-bisphosphoglycerate synthase) (EC 5.4.2.11) (BPG-dependent PGAM)	Bpgm	PMGE	0.32518	0.519763	1.25282	0.076148	0.30216	glycolysis	NO
P19157	Glutathione S-transferase P 1 (Gst P1) (EC 2.5.1.18) (GST YF-YF) (GST class-pi) (GST-piB) (Preadipocyte growth factor)	Gstp1 Gstpib	GSTP1	-0.30796	0.519662	0.807754	0.076266	0.30223
A0A0A0MQL8	NudC domain-containing protein 3 (Fragment)	Nudcd3	A0A0A0MQL8	0.37953	0.518701	1.30091	0.076535	0.3029
Q9DBG3	AP-2 complex subunit beta (AP105B) (Adaptor protein complex AP-2 subunit beta) (Adaptor-related protein complex 2 subunit beta) (Beta-2-adaptin) (Beta-adaptin) (Clathrin assembly protein complex 2 beta large chain) (Plasma membrane adaptor HA2/AP2 adaptin beta subunit)	Ap2b1 Clapb1	AP2B1	-0.34064	0.517612	0.789702	0.076831	0.30366
P56376	Acylphosphatase-1 (EC 3.6.1.7) (Acylphosphatase, organ-common type isozyme) (Acylphosphate phosphohydrolase 1)	Acyp1 Acype	ACYP1	-0.85574	0.5157	0.552578	0.077357	0.305
P10605	Cathepsin B (EC 3.4.22.1) (Cathepsin B1) [Cleaved into: Cathepsin B light chain; Cathepsin B heavy chain]	Ctsb	CATB	-0.1963	0.5157	0.872753	0.07741	0.305
O88569	Heterogeneous nuclear ribonucleoproteins A2/B1 (hnRNP A2/B1)	Hnrnpa2b1 Hnrpa2b1	ROA2	-0.22115	0.5157	0.857854	0.077475	0.305
Q99JT9	1,2-dihydroxy-3-keto-5-methylthiopentene dioxygenase (EC 1.13.11.54) (Acireductone dioxygenase (Fe(2+)-requiring)) (ARD) (Fe-ARD) (Membrane-type 1 matrix metalloproteinase cytoplasmic tail-binding protein 1) (MTCBP-1)	Adi1 Mtcbp1	MTND	-0.21761	0.512918	0.859993	0.078076	0.30696
F6VW30	14-3-3 protein theta (Fragment)	Ywhaq	F6VW30	-0.24421	0.512876	0.844309	0.078187	0.30699
Q9DBG6	Dolichyl-diphosphooligosaccharide--protein glycosyltransferase subunit 2 (Dolichyl-diphosphooligosaccharide--protein glycosyltransferase 63 kDa subunit) (Ribophorin II) (RPN-II) (Ribophorin-2)	Rpn2	RPN2	-0.13438	0.512579	0.911079	0.078342	0.3072
Q9CQW1	Synaptobrevin homolog YKT6 (EC 2.3.1.-)	Ykt6	YKT6	-1.4727	0.510435	0.360321	0.078834	0.30872
Q9WUP7	Ubiquitin carboxyl-terminal hydrolase isozyme L5 (UCH-L5) (EC 3.4.19.12) (Ubiquitin C-terminal hydrolase UCH37) (Ubiquitin thioesterase L5)	Uchl5 Uch37	UCHL5	-0.38955	0.509381	0.763359	0.079129	0.30947
P58281	Dynamin-like 120 kDa protein, mitochondrial (EC 3.6.5.5) (Large GTP-binding protein) (LargeG) (Optic atrophy protein 1 homolog) [Cleaved into: Dynamin-like 120 kDa protein, form S1]	Opa1	OPA1	-0.51502	0.509297	0.69979	0.079248	0.30953
D3Z789	Sorting nexin-3	Snx3	D3Z789	0.51433	0.507519	1.42833	0.079707	0.3108
Q9JKR6	Hypoxia up-regulated protein 1 (GRP-170) (140 kDa Ca(2+)-binding protein) (CBP-140)	Hyou1 Grp170	HYOU1	-0.28663	0.507519	0.819807	0.079781	0.3108
D6RFN5	Ninjurin-1	Ninj1	D6RFN5	-1.1607	0.50465	0.447287	0.080413	0.31286
Q9CQ40	39S ribosomal protein L49, mitochondrial (L49mt) (MRP-L49)	Mrpl49	RM49	-0.46609	0.500437	0.723903	0.081303	0.31591
P97792	Coxsackievirus and adenovirus receptor homolog (CAR) (mCAR)	Cxadr Car	CXAR	0.28262	0.499915	1.2164	0.081508	0.31629
Q9ET30	Transmembrane 9 superfamily member 3	Tm9sf3 Smbp	TM9S3	0.57177	0.499421	1.48635	0.081706	0.31665
A0A0R4J0B2	Phospholipase B-like (EC 3.1.1.-)	Plbd1	A0A0R4J0B2	-1.5756	0.498694	0.335492	0.082038	0.31718
Q60972	Histone-binding protein RBBP4 (Chromatin assembly factor 1 subunit C) (CAF-1 subunit C) (Chromatin assembly factor I p48 subunit) (CAF-I 48 kDa subunit) (CAF-I p48) (Nucleosome-remodeling factor subunit RBAP48) (Retinoblastoma-binding protein 4) (RBBP-4) (Retinoblastoma-binding protein p48)	Rbbp4 Rbap48	RBBP4	-0.21813	0.498694	0.859697	0.082056	0.31718
Q99L45	Eukaryotic translation initiation factor 2 subunit 2 (Eukaryotic translation initiation factor 2 subunit beta) (eIF-2-beta)	Eif2s2	IF2B	0.20231	0.497436	1.15054	0.082398	0.3181
Q9CWG8	Protein arginine methyltransferase NDUFAF7, mitochondrial (EC 2.1.1.320) (NADH dehydrogenase [ubiquinone] complex I, assembly factor 7) (Protein midA homolog)	Ndufaf7	NDUF7	-1.4374	0.494891	0.369222	0.083062	0.31997	OXPHOS	YES
Q9WV06	Ankyrin repeat domain-containing protein 2 (Skeletal muscle ankyrin repeat protein) (mArpp)	Ankrd2 Arpp	ANKR2	1.5203	0.494891	2.86845	0.083099	0.31997
P10833	Ras-related protein R-Ras (p23)	Rras	RRAS	-0.31678	0.494565	0.80289	0.083268	0.32021
Q9CZD3	Glycine--tRNA ligase (EC 3.6.1.17) (EC 6.1.1.14) (Diadenosine tetraphosphate synthetase) (AP-4-A synthetase) (Glycyl-tRNA synthetase) (GlyRS)	Gars	GARS	0.20223	0.49405	1.15047	0.083473	0.32059
Q9D0Q7	39S ribosomal protein L45, mitochondrial (L45mt) (MRP-L45)	Mrpl45	RM45	-1.4673	0.492481	0.361664	0.083883	0.32175
Q8C3X2	Coiled-coil domain-containing protein 90B, mitochondrial	Ccdc90b	CC90B	-0.51905	0.492333	0.697837	0.084041	0.32186
Q91XH6	Vesicle transport through interaction with t-SNAREs 1B homolog (Vesicle transport through interaction with t-SNAREs 1B homolog, isoform CRA_c) (Vesicle transport through interaction with t-SNAREs homolog 1B)	Vti1b mCG_5809	Q91XH6	0.57019	0.492333	1.48471	0.084149	0.32186
Q9CQR4	Acyl-coenzyme A thioesterase 13 (Acyl-CoA thioesterase 13) (EC 3.1.2.-) (Thioesterase superfamily member 2)	Acot13 Them2	ACO13	-0.34684	0.492333	0.786287	0.084235	0.32186
Q9ERB0	Synaptosomal-associated protein 29 (SNAP-29) (Golgi SNARE of 32 kDa) (Gs32) (Soluble 29 kDa NSF attachment protein) (Vesicle-membrane fusion protein SNAP-29)	Snap29	SNP29	0.41679	0.491928	1.33495	0.084423	0.32216
G3UYD0	General transcription factor II-I	Gtf2i	G3UYD0	-1.4548	0.491794	0.364817	0.084556	0.32226
P09671	Superoxide dismutase [Mn], mitochondrial (EC 1.15.1.1)	Sod2 Sod-2	SODM	0.28844	0.490556	1.22131	0.084905	0.32318
Q9ESX5	H/ACA ribonucleoprotein complex subunit DKC1 (EC 5.4.99.-) (Dyskerin) (Nopp140-associated protein of 57 kDa) (Nucleolar protein NAP57) (Nucleolar protein family A member 4) (snoRNP protein DKC1)	Dkc1	DKC1	-1.4746	0.488317	0.359829	0.085454	0.32485
Q8VE38	Oxidoreductase NAD-binding domain-containing protein 1 (EC 1.-.-.-)	Oxnad1	OXND1	-0.40272	0.486822	0.75643	0.085857	0.32597
P32921	Tryptophan--tRNA ligase, cytoplasmic (EC 6.1.1.2) (Tryptophanyl-tRNA synthetase) (TrpRS) [Cleaved into: T1-TrpRS; T2-TrpRS]	Wars Wrs	SYWC	0.50228	0.485931	1.41645	0.086198	0.32664
Q3UW53	Protein Niban (Protein FAM129A)	Fam129a Niban	NIBA1	-0.34383	0.485931	0.78796	0.086251	0.32664
Q8BXV2	BRI3-binding protein (I3-binding protein)	Bri3bp	BRI3B	-1.3668	0.485479	0.387762	0.086451	0.32698
P06728	Apolipoprotein A-IV (Apo-AIV) (ApoA-IV) (Apolipoprotein A4)	Apoa4	APOA4	0.71191	0.485054	1.63797	0.086677	0.3273
P26043	Radixin (ESP10)	Rdx	RADI	0.19089	0.485054	1.14147	0.086754	0.3273
M0QWP1	Agrin	Agrn	M0QWP1	-0.38736	0.483623	0.764526	0.087151	0.32838
Q9CZ13	Cytochrome b-c1 complex subunit 1, mitochondrial (Complex III subunit 1) (Core protein I) (Ubiquinol-cytochrome-c reductase complex core protein 1)	Uqcrc1	QCR1	-0.48263	0.483161	0.715666	0.087443	0.32873	OXPHOS	YES
Q9CXW3	Calcyclin-binding protein (CacyBP) (Siah-interacting protein)	Cacybp Sip	CYBP	0.31157	0.483161	1.24106	0.087464	0.32873
O54984	ATPase Asna1 (EC 3.6.-.-) (Arsenical pump-driving ATPase) (Arsenite-stimulated ATPase)	Asna1 Arsa	GET3	-0.28474	0.482791	0.820883	0.087728	0.32901
P62843	40S ribosomal protein S15 (RIG protein)	Rps15 Rig	RS15	-0.64422	0.482791	0.639836	0.087758	0.32901
Q8CDN6	Thioredoxin-like protein 1 (32 kDa thioredoxin-related protein)	Txnl1 Trp32 Txnl	TXNL1	-0.18172	0.482553	0.881679	0.088012	0.32919
Q9WTL7	Acyl-protein thioesterase 2 (APT-2) (EC 3.1.2.-) (Lysophospholipase 2) (Lysophospholipase II) (LPL-II) (LysoPLA II) (mLyso II)	Lypla2	LYPA2	-0.30157	0.482553	0.811359	0.088026	0.32919
Q9JLJ2	4-trimethylaminobutyraldehyde dehydrogenase (TMABADH) (EC 1.2.1.47) (Aldehyde dehydrogenase family 9 member A1) (EC 1.2.1.3)	Aldh9a1	AL9A1	-0.34035	0.481407	0.789827	0.088369	0.33006
F7CVJ5	AHNAK nucleoprotein 2 (Fragment)	Ahnak2	F7CVJ5	-0.6573	0.481013	0.634075	0.088561	0.33036
Q58A65	C-Jun-amino-terminal kinase-interacting protein 4 (JIP-4) (JNK-interacting protein 4) (JNK-associated leucine-zipper protein) (JLP) (JNK/SAPK-associated protein 2) (JSAP2) (Mitogen-activated protein kinase 8-interacting protein 4) (Sperm-associated antigen 9)	Spag9 Jip4 Jsap2 Kiaa0516 Mapk8ip4	JIP4	-0.28201	0.479582	0.822436	0.088962	0.33145
A0A0R4J023	Methylglutaconyl-CoA hydratase, mitochondrial	Auh	A0A0R4J023	-0.32398	0.478339	0.79885	0.089478	0.3324
P12382	ATP-dependent 6-phosphofructokinase, liver type (ATP-PFK) (PFK-L) (EC 2.7.1.11) (6-phosphofructokinase type B) (Phosphofructo-1-kinase isozyme B) (PFK-B) (Phosphohexokinase)	Pfkl Pfk-l Pfkb	PFKAL	0.39835	0.478339	1.31799	0.089516	0.3324
Q01853	Transitional endoplasmic reticulum ATPase (TER ATPase) (EC 3.6.4.6) (15S Mg(2+)-ATPase p97 subunit) (Valosin-containing protein) (VCP)	Vcp	TERA	-0.089471	0.478339	0.93985	0.089554	0.3324
Q9R0M6	Ras-related protein Rab-9A (Sid 99)	Rab9a Rab9 Sid99	RAB9A	0.53048	0.476774	1.4444	0.090045	0.3336
Q3TGG2	Ataxin-2-like protein	Atxn2l	Q3TGG2	-0.26079	0.476774	0.834655	0.0901	0.3336
P62317	Small nuclear ribonucleoprotein Sm D2	Snrpd2	SMD2	-1.3884	0.47515	0.381971	0.090608	0.33485
Q9CQC9	GTP-binding protein SAR1b	Sar1b Sara1b Sara2	SAR1B	0.36315	0.47515	1.28622	0.09066	0.33485
P51150	Ras-related protein Rab-7a	Rab7a Rab7	RAB7A	-0.26438	0.472628	0.83257	0.0913	0.3368
O08547	Vesicle-trafficking protein SEC22b (ER-Golgi SNARE of 24 kDa) (ERS-24) (ERS24) (SEC22 vesicle-trafficking protein homolog B) (SEC22 vesicle-trafficking protein-like 1) (mSec22b)	Sec22b Sec22l1	SC22B	0.18557	0.472486	1.13727	0.091478	0.33691
Q8BWT1	3-ketoacyl-CoA thiolase, mitochondrial (EC 2.3.1.16) (Acetyl-CoA acyltransferase) (Beta-ketothiolase) (Mitochondrial 3-oxoacyl-CoA thiolase)	Acaa2	THIM	-0.48028	0.472486	0.716846	0.091558	0.33691
P24527	Leukotriene A-4 hydrolase (LTA-4 hydrolase) (EC 3.3.2.6) (Leukotriene A(4) hydrolase)	Lta4h	LKHA4	-0.25622	0.471238	0.837311	0.091932	0.33788
Q64727	Vinculin (Metavinculin)	Vcl	VINC	-0.19396	0.47116	0.874202	0.092064	0.33794
Q9Z204	Heterogeneous nuclear ribonucleoproteins C1/C2 (hnRNP C1/C2)	Hnrnpc Hnrpc	HNRPC	-0.3844	0.47039	0.766107	0.092351	0.33854
G5E8A0	Oxysterol-binding protein	Osbpl11 mCG_130137	G5E8A0	0.4029	0.47039	1.32217	0.092452	0.33854
O70310	Glycylpeptide N-tetradecanoyltransferase 1 (EC 2.3.1.97) (Myristoyl-CoA:protein N-myristoyltransferase 1) (NMT 1) (Type I N-myristoyltransferase) (Peptide N-myristoyltransferase 1)	Nmt1	NMT1	0.27687	0.470185	1.21156	0.092609	0.3387
Q7TPV4	Myb-binding protein 1A (Myb-binding protein of 160 kDa)	Mybbp1a P160	MBB1A	-1.341	0.469659	0.394742	0.09291	0.33911
Q91Z25	Actin-related protein 2/3 complex subunit	Arpc1b	Q91Z25	-0.28746	0.469659	0.819336	0.093032	0.33911
Q8BYL4	Tyrosine--tRNA ligase, mitochondrial (EC 6.1.1.1) (Tyrosyl-tRNA synthetase) (TyrRS)	Yars2	SYYM	0.56183	0.469659	1.47615	0.093062	0.33911
Q9CZ04	COP9 signalosome complex subunit 7a (SGN7a) (Signalosome subunit 7a) (JAB1-containing signalosome subunit 7a)	Cops7a Csn7a	CSN7A	-0.11896	0.467896	0.92081	0.093554	0.34049
O09174	Alpha-methylacyl-CoA racemase (EC 5.1.99.4) (2-methylacyl-CoA racemase)	Amacr Macr1	AMACR	-0.39706	0.467755	0.759417	0.093699	0.3406
P63017	Heat shock cognate 71 kDa protein (Heat shock 70 kDa protein 8)	Hspa8 Hsc70 Hsc73	HSP7C	0.2336	0.467475	1.17577	0.093986	0.34082
Q9QXK3	Coatomer subunit gamma-2 (Gamma-2-coat protein) (Gamma-2-COP)	Copg2	COPG2	-1.5795	0.467475	0.334594	0.093989	0.34082
P70335	Rho-associated protein kinase 1 (EC 2.7.11.1) (Rho-associated, coiled-coil-containing protein kinase 1) (Rho-associated, coiled-coil-containing protein kinase I) (ROCK-I) (p160 ROCK-1) (p160ROCK)	Rock1	ROCK1	-0.26052	0.467449	0.834794	0.094133	0.34084
Q9CR24	Nucleoside diphosphate-linked moiety X motif 8 (Nudix motif 8) (EC 3.6.1.-)	Nudt8	NUDT8	-0.96206	0.467449	0.513321	0.094223	0.34084
K9J7B2	UDP-glucuronosyltransferase (EC 2.4.1.17)	Ugt1a6b	K9J7B2	-1.6126	0.465796	0.327	0.094827	0.34214
Q60994	Adiponectin (30 kDa adipocyte complement-related protein) (Adipocyte complement-related 30 kDa protein) (ACRP30) (Adipocyte, C1q and collagen domain-containing protein) (Adipocyte-specific protein AdipoQ)	Adipoq Acdc Acrp30 Apm1	ADIPO	-0.45273	0.465796	0.730674	0.094855	0.34214
Q6GQT9	Nodal modulator 1	Nomo1	NOMO1	0.29424	0.465796	1.22624	0.095037	0.34214
Q9DBB8	Trans-1,2-dihydrobenzene-1,2-diol dehydrogenase (EC 1.3.1.20) (D-xylose 1-dehydrogenase) (D-xylose-NADP dehydrogenase) (EC 1.1.1.179) (Dimeric dihydrodiol dehydrogenase)	Dhdh	DHDH	-0.378	0.465796	0.769527	0.095039	0.34214
Q99L04	Dehydrogenase/reductase SDR family member 1 (EC 1.1.-.-)	Dhrs1 D14ertd484e	DHRS1	0.57197	0.464415	1.48655	0.095456	0.34323
P01837	Immunoglobulin kappa constant (Ig kappa chain C region MOPC 21)	Igkc	IGKC	0.19665	0.464389	1.14603	0.095578	0.34325
P17742	Peptidyl-prolyl cis-trans isomerase A (PPIase A) (EC 5.2.1.8) (Cyclophilin A) (Cyclosporin A-binding protein) (Rotamase A) (SP18) [Cleaved into: Peptidyl-prolyl cis-trans isomerase A, N-terminally processed]	Ppia	PPIA	0.32653	0.461929	1.254	0.096254	0.3452
F8WGT1	Adenosylhomocysteinase (EC 3.3.1.1)	Ahcyl2	F8WGT1	-1.6962	0.461929	0.308604	0.096435	0.3452
Q505F5	Leucine-rich repeat-containing protein 47	Lrrc47 Kiaa1185	LRC47	-0.23151	0.461929	0.851716	0.096466	0.3452
A0A0R4J0R1	Vesicle-associated membrane protein 8 (Vesicle-associated membrane protein 8, isoform CRA_b)	Vamp8 mCG_129303	A0A0R4J0R1	0.47056	0.46159	1.38564	0.096658	0.34547
Q8BYN3	Inositol-tetrakisphosphate 1-kinase (EC 2.7.1.134) (Inositol 1,3,4-trisphosphate 5/6-kinase) (Inositol-triphosphate 5/6-kinase) (Ins(1,3,4)P(3) 5/6-kinase) (EC 2.7.1.159)	Itpk1	ITPK1	-1.3577	0.461125	0.390198	0.096876	0.34584
Q02248	Catenin beta-1 (Beta-catenin)	Ctnnb1 Catnb	CTNB1	-0.32806	0.459708	0.796622	0.097368	0.34697
B1AQY9	Septin-8	Sept8	B1AQY9	-0.25664	0.459708	0.83703	0.097426	0.34697
Q8BGA9	Mitochondrial inner membrane protein OXA1L (Oxidase assembly 1-like protein) (OXA1-like protein)	Oxa1l	OXA1L	0.49357	0.45962	1.40794	0.097561	0.34704
Q9D172	Glutamine amidotransferase-like class 1 domain-containing protein 3A, mitochondrial (ES1 protein homolog, mitochondrial)	Gatd3a D10Jhu81e	GAL3A	-0.29871	0.458284	0.813008	0.09798	0.34811
Q9QZD8	Mitochondrial dicarboxylate carrier (Solute carrier family 25 member 10)	Slc25a10 Dic	DIC	1.0593	0.456652	2.0839	0.098465	0.34942
Q8C7X2	ER membrane protein complex subunit 1	Emc1 Kiaa0090	EMC1	-0.25487	0.45664	0.838082	0.098583	0.34943
O35127	Protein C10	Grcc10 C10	C10	-1.3122	0.451512	0.402722	0.099873	0.35358
Q99PR8	Heat shock protein beta-2 (HspB2)	Hspb2	HSPB2	0.51838	0.44625	1.43234	0.10121	0.35789
A0A140T8R8	DCN1-like protein (Defective in cullin neddylation protein 1-like protein) (Fragment)	Dcun1d1	A0A140T8R8	-1.1117	0.443517	0.46277	0.10197	0.36015
O35381	Acidic leucine-rich nuclear phosphoprotein 32 family member A (Acidic nuclear phosphoprotein pp32) (Leucine-rich acidic nuclear protein) (LANP) (Potent heat-stable protein phosphatase 2A inhibitor I1PP2A)	Anp32a Anp32 Lanp	AN32A	-0.28297	0.443167	0.821895	0.10223	0.36044
P35282	Ras-related protein Rab-21 (Rab-12)	Rab21	RAB21	-0.532	0.443167	0.691611	0.10229	0.36044
E9QJW0	Microsomal glutathione S-transferase 1	Mgst1	E9QJW0	0.32334	0.442505	1.25122	0.10257	0.36099
D3Z5B1	Zinc finger, BED type-containing 5 (Fragment)	Zbed5 2410018M08Rik	D3Z5B1	0.83434	0.439759	1.78304	0.10334	0.36328
Q3TU36	RAP1, GTP-GDP dissociation stimulator 1	Rap1gds1	Q3TU36	-0.24368	0.439651	0.844595	0.10349	0.36337
Q9D8C4	Interferon-induced 35 kDa protein homolog (IFP 35) (Ifi-35)	Ifi35	IN35	-1.2292	0.436495	0.426548	0.10437	0.36602
A0A0A0MQA5	Tubulin alpha chain (Fragment)	Tuba4a	A0A0A0MQA5	0.45591	0.435926	1.37165	0.10463	0.3665
F6YVP7	Uncharacterized protein	Gm10260 Gm17352	F6YVP7	-0.31904	0.434991	0.801603	0.10497	0.36729
Q9JK42	[Pyruvate dehydrogenase (acetyl-transferring)] kinase isozyme 2, mitochondrial (EC 2.7.11.2) (Pyruvate dehydrogenase kinase isoform 2) (PDH kinase 2)	Pdk2	PDK2	-0.39414	0.430696	0.760919	0.10614	0.37094
Q8BMG8	Mitochondrial folate transporter/carrier (Solute carrier family 25 member 32)	Slc25a32 Mftc	MFTC	0.56284	0.429305	1.47717	0.10662	0.37213
Q99N15	17beta-hydroxysteroid dehydrogenase type 10/short chain L-3-hydroxyacyl-CoA dehydrogenase (3-hydroxyacyl-CoA dehydrogenase type-2) (Hydroxysteroid (17-beta) dehydrogenase 10)	Hsd17b10 Hadh2 Hsd17b10/Schad	Q99N15	-0.50475	0.429305	0.704771	0.10673	0.37213
P54071	Isocitrate dehydrogenase [NADP], mitochondrial (IDH) (EC 1.1.1.42) (ICD-M) (IDP) (NADP(+)-specific ICDH) (Oxalosuccinate decarboxylase)	Idh2	IDHP	-0.57277	0.428629	0.672314	0.10702	0.37271
Q9D7J9	Enoyl-CoA hydratase domain-containing protein 3, mitochondrial	Echdc3	ECHD3	-0.47077	0.428349	0.721605	0.10722	0.37295
Q9DBZ5	Eukaryotic translation initiation factor 3 subunit K (eIF3k) (Eukaryotic translation initiation factor 3 subunit 12) (eIF-3 p25)	Eif3k Eif3s12	EIF3K	-1.3184	0.427965	0.400962	0.10744	0.37328
O35955	Proteasome subunit beta type-10 (EC 3.4.25.1) (Low molecular mass protein 10) (Macropain subunit MECl-1) (Multicatalytic endopeptidase complex subunit MECl-1) (Proteasome MECl-1) (Proteasome subunit beta-2i)	Psmb10 Lmp10 Mecl1	PSB10	-1.1074	0.426641	0.464145	0.10789	0.37442
Q8K2C6	NAD-dependent protein deacylase sirtuin-5, mitochondrial (EC 3.5.1.-) (Regulatory protein SIR2 homolog 5) (SIR2-like protein 5)	Sirt5 Sir2l5	SIR5	-0.29868	0.426363	0.813008	0.10816	0.37466
Q91WM2	Haloacid dehalogenase-like hydrolase domain-containing 5 (Cat eye syndrome critical region protein 5 homolog)	Hdhd5 Cecr5	HDHD5	-0.37905	0.426363	0.768935	0.10821	0.37466
Q8VDT9	39S ribosomal protein L50, mitochondrial (L50mt) (MRP-L50)	Mrpl50	RM50	-0.23463	0.424928	0.849907	0.10869	0.3759
D3Z442	Mth938 domain-containing protein	Aamdc 1810020D17Rik	D3Z442	-0.6147	0.424535	0.653083	0.10912	0.37624
Q60931	Voltage-dependent anion-selective channel protein 3	Vdac3	VDAC3	-0.29083	0.424535	0.817461	0.10917	0.37624
A2AEX8	Four and a half LIM domains 1, isoform CRA_b (Four and a half LIM domains protein 1)	Fhl1 mCG_9696	A2AEX8	1.1658	0.424535	2.24351	0.10929	0.37624
Q8BVZ1	Perilipin-5 (Lipid droplet-associated protein PAT-1) (Lipid storage droplet protein 5) (Myocardial LD protein)	Plin5 Lsdp5 Mldp Oxpat Pat1	PLIN5	1.6147	0.424535	3.06241	0.1093	0.37624
E9Q4Q2	Splicing factor 1	Sf1	E9Q4Q2	-0.39816	0.419668	0.75884	0.11065	0.38048
Q64152	Transcription factor BTF3 (Nascent polypeptide-associated complex subunit beta) (NAC-beta) (RNA polymerase B transcription factor 3)	Btf3	BTF3	1.0603	0.418722	2.08542	0.11102	0.38131
P38060	Hydroxymethylglutaryl-CoA lyase, mitochondrial (HL) (HMG-CoA lyase) (EC 4.1.3.4) (3-hydroxy-3-methylglutarate-CoA lyase)	Hmgcl	HMGCL	-0.33548	0.417369	0.792519	0.1115	0.3825
P63024	Vesicle-associated membrane protein 3 (VAMP-3) (Cellubrevin) (CEB) (Synaptobrevin-3)	Vamp3 Syb3	VAMP3	0.5895	0.416801	1.50473	0.11177	0.383
Q9Z0V8	Mitochondrial import inner membrane translocase subunit Tim17-A (Inner membrane preprotein translocase Tim17a)	Timm17a Tim17a	TI17A	1.6952	0.416484	3.23813	0.11218	0.38328
Q9R0N0	Galactokinase (EC 2.7.1.6) (Galactose kinase)	Galk1 Galk Glk	GALK1	-0.24847	0.416484	0.841822	0.1122	0.38328
Q9R1Z8	Vinexin (SH3 domain-containing protein SH3P3) (SH3-containing adapter molecule 1) (SCAM-1) (Sorbin and SH3 domain-containing protein 3)	Sorbs3 Scam1 Sh3d4	VINEX	-0.23452	0.416484	0.849979	0.11224	0.38328
G3X9M0	28S ribosomal protein S29, mitochondrial	Dap3	G3X9M0	-0.36155	0.415409	0.778331	0.11271	0.38423
O09111	NADH dehydrogenase [ubiquinone] 1 beta subcomplex subunit 11, mitochondrial (Complex I-ESSS) (CI-ESSS) (NADH-ubiquinone oxidoreductase ESSS subunit) (Neuronal protein 15.6) (Np15.6) (p15.6)	Ndufb11 Np15	NDUBB	-0.42482	0.415409	0.744934	0.11289	0.38423
Q9D8B3	Charged multivesicular body protein 4b (Chromatin-modifying protein 4b) (CHMP4b)	Chmp4b	CHM4B	0.69434	0.415409	1.61815	0.1129	0.38423
Q8JZQ2	AFG3-like protein 2 (EC 3.4.24.-)	Afg3l2	AFG32	-0.37175	0.414325	0.772857	0.11336	0.38519
P63166	Small ubiquitin-related modifier 1 (SUMO-1) (SMT3 homolog 3) (Ubiquitin-homology domain protein PIC1) (Ubiquitin-like protein SMT3C) (Smt3C)	Sumo1 Smt3c Smt3h3 Ubl1	SUMO1	-1.1678	0.414325	0.445097	0.11344	0.38519
A0A0R4J0I6	Acyl-CoA dehydrogenase family member 11	Acad11	A0A0R4J0I6	0.4057	0.411	1.32473	0.11445	0.38815
D3YZ54	2-hydroxyacyl-CoA lyase 1	Hacl1	D3YZ54	0.2186	0.408501	1.1636	0.11524	0.39039
Q6P1F6	Serine/threonine-protein phosphatase 2A 55 kDa regulatory subunit B alpha isoform (PP2A subunit B isoform B55-alpha) (PP2A subunit B isoform PR55-alpha) (PP2A subunit B isoform R2-alpha) (PP2A subunit B isoform alpha)	Ppp2r2a	2ABA	0.21398	0.407968	1.15988	0.11586	0.39087
Q9JJZ2	Tubulin alpha-8 chain (Alpha-tubulin 8)	Tuba8	TBA8	0.25949	0.407968	1.19706	0.11587	0.39087
Q64514	Tripeptidyl-peptidase 2 (TPP-2) (EC 3.4.14.10) (Tripeptidyl aminopeptidase) (Tripeptidyl-peptidase II) (TPP-II)	Tpp2	TPP2	-0.21759	0.407968	0.859993	0.11589	0.39087
Q80X85	28S ribosomal protein S7, mitochondrial (MRP-S7) (S7mt)	Mrps7	RT07	-0.42913	0.407968	0.742721	0.1159	0.39087
E9PYL9	Uncharacterized protein	Gm10036	E9PYL9	0.25645	0.406492	1.19454	0.11646	0.3922
A2ATI9	Golgi reassembly stacking protein 2, isoform CRA_d (Golgi reassembly-stacking protein 2)	Gorasp2 mCG_12970	A2ATI9	0.12273	0.406492	1.08879	0.11656	0.3922
P63168	Dynein light chain 1, cytoplasmic (8 kDa dynein light chain) (DLC8) (Dynein light chain LC8-type 1) (Protein inhibitor of neuronal nitric oxide synthase) (PIN) (mPIN)	Dynll1 Dlc1 Dncl1 Dnclc1	DYL1	-0.33801	0.406304	0.791139	0.11695	0.39237
P09055	Integrin beta-1 (Fibronectin receptor subunit beta) (VLA-4 subunit beta) (CD antigen CD29)	Itgb1	ITB1	-0.1473	0.406304	0.902935	0.117	0.39237
Q9JI39	ATP-binding cassette sub-family B member 10, mitochondrial (ABC-mitochondrial erythroid protein) (ABC-me protein) (ATP-binding cassette transporter 10) (ABC transporter 10 protein)	Abcb10	ABCBA	-0.37867	0.406304	0.769172	0.11718	0.39237
Q9R062	Glycogenin-1 (GN-1) (GN1) (EC 2.4.1.186)	Gyg1 Gyg	GLYG	0.3418	0.406304	1.26735	0.1172	0.39237
Q9D9V3	Ethylmalonyl-CoA decarboxylase (EC 4.1.1.94) (Enoyl-CoA hydratase domain-containing protein 1) (Methylmalonyl-CoA decarboxylase) (MMCD) (EC 4.1.1.41)	Echdc1	ECHD1	-0.23661	0.406304	0.848752	0.11727	0.39237
Q8BFP9	[Pyruvate dehydrogenase (acetyl-transferring)] kinase isozyme 1, mitochondrial (EC 2.7.11.2) (Pyruvate dehydrogenase kinase isoform 1) (PDH kinase 1)	Pdk1	PDK1	-0.46079	0.404526	0.726586	0.11788	0.39398
Q9Z130	Heterogeneous nuclear ribonucleoprotein D-like (hnRNP D-like) (hnRNP DL) (JKT41-binding protein)	Hnrnpdl Hnrpdl Jktbp	HNRDL	-1.1312	0.396682	0.456517	0.12024	0.40116
P70245	3-beta-hydroxysteroid-Delta(8),Delta(7)-isomerase (EC 5.3.3.5) (Cholestenol Delta-isomerase) (Delta(8)-Delta(7) sterol isomerase) (D8-D7 sterol isomerase) (Emopamil-binding protein)	Ebp Msi	EBP	-1.1635	0.396682	0.446429	0.12029	0.40116
Q99L13	3-hydroxyisobutyrate dehydrogenase, mitochondrial (HIBADH) (EC 1.1.1.31)	Hibadh	3HIDH	-0.47485	0.396488	0.719528	0.12048	0.40134
Q8CAP3	Rad23a protein (UV excision repair protein RAD23 homolog A)	Rad23a	Q8CAP3	-0.22012	0.396466	0.858516	0.12062	0.40136
Q9EQP2	EH domain-containing protein 4 (PAST homolog 2) (mPAST2)	Ehd4 Past2	EHD4	-0.35338	0.395428	0.782718	0.12105	0.40232
Q9DBL7	Bifunctional coenzyme A synthase (CoA synthase) [Includes: Phosphopantetheine adenylyltransferase (EC 2.7.7.3) (Dephospho-CoA pyrophosphorylase) (Pantetheine-phosphate adenylyltransferase) (PPAT); Dephospho-CoA kinase (DPCK) (EC 2.7.1.24) (Dephosphocoenzyme A kinase) (DPCOAK)]	Coasy Ukr1	COASY	0.47099	0.394706	1.38606	0.12138	0.40299
Q9JM76	Actin-related protein 2/3 complex subunit 3 (Arp2/3 complex 21 kDa subunit) (p21-ARC)	Arpc3	ARPC3	-0.30277	0.394695	0.810701	0.12152	0.403
Q8CG72	Poly(ADP-ribose) glycohydrolase ARH3 (EC 3.2.1.143) (ADP-ribosylhydrolase 3) ([Protein ADP-ribosylarginine] hydrolase-like protein 2)	Adprhl2 Arh3	ADPRS	-0.23801	0.393189	0.847889	0.12208	0.4044
Q9D1C8	Vacuolar protein sorting-associated protein 28 homolog (Caspase-activated DNase inhibitor that interacts with ASK1) (CIIA) (ESCRT-I complex subunit VPS28)	Vps28	VPS28	-1.0775	0.392556	0.473844	0.12239	0.40499
B1AXN9	Non-specific serine/threonine protein kinase (EC 2.7.11.1)	Rps6ka3	B1AXN9	-0.25683	0.392052	0.83689	0.12267	0.40546
Q9CQ91	NADH dehydrogenase [ubiquinone] 1 alpha subcomplex subunit 3 (Complex I-B9) (CI-B9) (NADH-ubiquinone oxidoreductase B9 subunit)	Ndufa3	NDUA3	-0.43703	0.391207	0.738662	0.12425	0.40625
E9QQ96	Obscurin	Obscn	E9QQ96	2.699	0.391207	6.49351	0.12437	0.40625
P34928	Apolipoprotein C-I (Apo-CI) (ApoC-I) (Apolipoprotein C1) [Cleaved into: Truncated apolipoprotein C-I]	Apoc1	APOC1	0.57378	0.391207	1.48843	0.12495	0.40625
Q61598	Rab GDP dissociation inhibitor beta (Rab GDI beta) (GDI-3) (Guanosine diphosphate dissociation inhibitor 2) (GDI-2)	Gdi2 Gdi3	GDIB	-0.13787	0.391207	0.908843	0.12505	0.40625
Q9EST5	Acidic leucine-rich nuclear phosphoprotein 32 family member B (Proliferation-related acidic leucine-rich protein PAL31)	Anp32b Pal31	AN32B	-0.15541	0.391207	0.897908	0.12547	0.40625
Q7TNS2	MICOS complex subunit Mic10 (Mitochondrial inner membrane organizing system protein 1)	Minos1 Mic10	MIC10	0.82672	0.391207	1.77365	0.12622	0.40625
P70663	SPARC-like protein 1 (Extracellular matrix protein 2) (Matrix glycoprotein Sc1)	Sparcl1 Ecm2 Sc1	SPRL1	0.47791	0.391207	1.39272	0.12644	0.40625
E9QMV2	Costars family protein ABRACL	Abracl 3110003A17Rik	E9QMV2	-0.49671	0.391207	0.708717	0.12654	0.40625
Q9R0M4	Podocalyxin (Podocalyxin-like protein 1) (PC) (PCLP-1)	Podxl Pclp1	PODXL	0.5464	0.391207	1.46043	0.12746	0.40625
Q80YD1	ATP-dependent RNA helicase SUPV3L1, mitochondrial (EC 3.6.4.13) (Suppressor of var1 3-like protein 1) (SUV3-like protein 1)	Supv3l1 Suv3l1	SUV3	-0.4589	0.391207	0.727537	0.12756	0.40625
P48678	Prelamin-A/C [Cleaved into: Lamin-A/C]	Lmna Lmn1	LMNA	-0.26752	0.391207	0.830772	0.12758	0.40625
Q8CGA0	Protein phosphatase 1F (EC 3.1.3.16) (Ca(2+)/calmodulin-dependent protein kinase phosphatase) (CaM-kinase phosphatase) (CaMKPase)	Ppm1f	PPM1F	-0.25111	0.391207	0.840266	0.12811	0.40625
F8WIR1	Cathepsin D	Ctsd	F8WIR1	0.31178	0.391207	1.24123	0.12813	0.40625
D3YVR4	LRP chaperone MESD (Fragment)	Mesd Mesdc2	D3YVR4	1.0021	0.391207	2.00292	0.12823	0.40625
Q5SWT3	Solute carrier family 25 member 35	Slc25a35	S2535	-0.47707	0.391207	0.718442	0.12824	0.40625
P24668	Cation-dependent mannose-6-phosphate receptor (CD Man-6-P receptor) (CD-MPR) (46 kDa mannose 6-phosphate receptor) (MPR 46)	M6pr 46mpr	MPRD	0.25327	0.391207	1.19191	0.12854	0.40625
Q9JJI8	60S ribosomal protein L38	Rpl38	RL38	0.24048	0.391207	1.18139	0.12951	0.40625
Q62351	Transferrin receptor protein 1 (TR) (TfR) (TfR1) (Trfr) (CD antigen CD71)	Tfrc Trfr	TFR1	-0.41942	0.391207	0.747719	0.13019	0.40625
Q91VT4	Carbonyl reductase family member 4 (EC 1.-.-.-) (3-ketoacyl-[acyl-carrier-protein] reductase beta subunit) (KAR beta subunit) (3-oxoacyl-[acyl-carrier-protein] reductase) (EC 1.1.1.-) (Quinone reductase CBR4)	Cbr4	CBR4	-0.38057	0.391207	0.768108	0.13064	0.40625
Q60876	Eukaryotic translation initiation factor 4E-binding protein 1 (4E-BP1) (eIF4E-binding protein 1) (Phosphorylated heat- and acid-stable protein regulated by insulin 1) (PHAS-I)	Eif4ebp1	4EBP1	-0.99935	0.391207	0.500225	0.13121	0.40625
D3Z7P2	Transmembrane protein 109 (Fragment)	Tmem109	D3Z7P2	0.6236	0.391207	1.54071	0.13136	0.40625
Q9JHI5	Isovaleryl-CoA dehydrogenase, mitochondrial (IVD) (EC 1.3.8.4)	Ivd	IVD	-0.32229	0.391207	0.799808	0.13174	0.40625
Q8VCT4	Carboxylesterase 1D (Carboxylesterase 3) (EC 3.1.1.1) (EC 3.1.1.67) (Fatty acid ethyl ester synthase) (FAEE synthase) (Triacylglycerol hydrolase) (TGH)	Ces1d Ces1 Ces3	EST1D	-0.31412	0.391207	0.804311	0.13288	0.40625
Q8BU14	Translocation protein SEC62 (Translocation protein 1) (TP-1)	Sec62 Tloc1	SEC62	-0.13092	0.391207	0.913242	0.13289	0.40625
Q91VR5	ATP-dependent RNA helicase DDX1 (EC 3.6.4.13) (DEAD box protein 1)	Ddx1	DDX1	-0.33405	0.391207	0.793336	0.13316	0.40625
A0A087WQS0	Tensin 1	Tns1	A0A087WQS0	-0.23723	0.391207	0.848392	0.13318	0.40625
A0A0R4J0G0	Phosphoenolpyruvate carboxykinase [GTP], mitochondrial	Pck2	A0A0R4J0G0	-0.81382	0.391207	0.568861	0.13345	0.40625
B1AXC8	Coiled-coil-helix-coiled-coil-helix domain-containing protein 7 (Fragment)	Chchd7	B1AXC8	-0.57096	0.391207	0.673174	0.13354	0.40625
Q6PGF7	Exocyst complex component 8 (Exocyst complex 84 kDa subunit)	Exoc8	EXOC8	-4.9248	0.391207	0.0329207	0.13397	0.40625
Q3UID0	SWI/SNF complex subunit SMARCC2	Smarcc2	Q3UID0	-4.0601	0.391207	0.059952	0.13397	0.40625
Q9D6N1	Carbonic anhydrase 13 (EC 4.2.1.1) (Carbonate dehydratase XIII) (Carbonic anhydrase XIII) (CA-XIII)	Ca13 Car13	CAH13	3.9681	0.391207	15.6502	0.13398	0.40625
O35680	28S ribosomal protein S12, mitochondrial (MRP-S12) (S12mt) (MT-RPS12)	Mrps12 Rpms12	RT12	-3.5945	0.391207	0.0827815	0.13398	0.40625
P52430	Serum paraoxonase/arylesterase 1 (PON 1) (EC 3.1.1.2) (EC 3.1.1.81) (EC 3.1.8.1) (Aromatic esterase 1) (A-esterase 1) (Serum aryldialkylphosphatase 1)	Pon1 Pon	PON1	-4.2665	0.391207	0.0519588	0.13398	0.40625
G3UYL7	Protein FAM13A	Fam13a	G3UYL7	-3.7599	0.391207	0.0738171	0.13398	0.40625
O35710	Nocturnin (EC 3.1.13.4) (Carbon catabolite repression 4-like protein) (Circadian deadenylase NOC)	Noct Ccr4 Ccrn4l Noc	NOCT	3.4897	0.391207	11.2331	0.13398	0.40625
P97494	Glutamate--cysteine ligase catalytic subunit (EC 6.3.2.2) (GCS heavy chain) (Gamma-ECS) (Gamma-glutamylcysteine synthetase)	Gclc Glclc	GSH1	-2.901	0.391207	0.133881	0.13398	0.40625
A0A0A0MQD5	SH3 and multiple ankyrin repeat domains protein 3	Shank3	A0A0A0MQD5	-4.5523	0.391207	0.0426203	0.13398	0.40625
E9PUW7	Exportin-7	Xpo7	E9PUW7	-4.0656	0.391207	0.0597229	0.13399	0.40625
Q8BHZ0	Protein FAM49A	Fam49a D12Ertd553e	CYRIA	-4.7525	0.391207	0.0370975	0.13399	0.40625
Q3U2A8	Valine--tRNA ligase, mitochondrial (EC 6.1.1.9) (Valyl-tRNA synthetase) (ValRS)	Vars2 Kiaa1885 Vars2l	SYVM	-4.3178	0.391207	0.0501429	0.134	0.40625
P17426	AP-2 complex subunit alpha-1 (100 kDa coated vesicle protein A) (Adaptor protein complex AP-2 subunit alpha-1) (Adaptor-related protein complex 2 subunit alpha-1) (Alpha-adaptin A) (Alpha1-adaptin) (Clathrin assembly protein complex 2 alpha-A large chain) (Plasma membrane adaptor HA2/AP2 adaptin alpha A subunit)	Ap2a1 Adtaa Clapa1	AP2A1	-3.7291	0.391207	0.0754091	0.13401	0.40625
P70206	Plexin-A1 (Plex 1) (Plexin-1)	Plxna1 Kiaa4053	PLXA1	-3.1284	0.391207	0.114359	0.13401	0.40625
Q7TNE1	Succinate--hydroxymethylglutarate CoA-transferase (EC 2.8.3.13) (SuccinylCoA:glutarate-CoA transferase)	Sugct	SUCHY	-3.5462	0.391207	0.0856018	0.13401	0.40625
D3Z0S6	U1 small nuclear ribonucleoprotein A (Fragment)	Snrpa	D3Z0S6	-3.2914	0.391207	0.102141	0.13402	0.40625
Q9D6F9	Tubulin beta-4A chain (Tubulin beta-4 chain)	Tubb4a Tubb4	TBB4A	-3.5769	0.391207	0.0838012	0.13402	0.40625
Q8C8R3	Ankyrin-2 (ANK-2) (Ankyrin-B) (Brain ankyrin)	Ank2 AnkB	ANK2	-4.0391	0.391207	0.060831	0.13402	0.40625
A0A0A6YVY7	Ubiquitin carboxyl-terminal hydrolase 4	Usp4	A0A0A6YVY7	-3.6752	0.391207	0.078284	0.13403	0.40625
Q61151	Serine/threonine-protein phosphatase 2A 56 kDa regulatory subunit epsilon isoform (PP2A B subunit isoform B'-epsilon) (PP2A B subunit isoform B56-epsilon) (PP2A B subunit isoform PR61-epsilon) (PP2A B subunit isoform R5-epsilon)	Ppp2r5e Kiaa4006	2A5E	-2.7101	0.391207	0.152826	0.13404	0.40625
D3YU22	LIM and calponin homology domains-containing protein 1	Limch1	D3YU22	-3.8879	0.391207	0.0675493	0.13405	0.40625
E9PXC0	Signal recognition particle 54 kDa protein	Srp54c SRP54 Srp54b	E9PXC0	4.5403	0.391207	23.2677	0.13405	0.40625
P32067	Lupus La protein homolog (La autoantigen homolog) (La ribonucleoprotein)	Ssb Ss-b	LA	-4.3799	0.391207	0.0480307	0.13405	0.40625
Q8K2A8	Dol-P-Man:Man(5)GlcNAc(2)-PP-Dol alpha-1,3-mannosyltransferase (EC 2.4.1.258) (Asparagine-linked glycosylation protein 3 homolog) (Dol-P-Man-dependent alpha(1-3)-mannosyltransferase) (Dolichyl-P-Man:Man(5)GlcNAc(2)-PP-dolichyl mannosyltransferase) (Dolichyl-phosphate-mannose--glycolipid alpha-mannosyltransferase) (Not56-like protein)	Alg3 Not Not56l	ALG3	-3.7435	0.391207	0.0746603	0.13406	0.40625
Q8VDC1	FYVE and coiled-coil domain-containing protein 1	Fyco1	FYCO1	-5.3293	0.391207	0.0248725	0.13406	0.40625
Q64191	N(4)-(beta-N-acetylglucosaminyl)-L-asparaginase (EC 3.5.1.26) (Aspartylglucosaminidase) (AGA) (Glycosylasparaginase) (N4-(N-acetyl-beta-glucosaminyl)-L-asparagine amidase) [Cleaved into: Glycosylasparaginase alpha chain; Glycosylasparaginase beta chain]	Aga	ASPG	-3.6809	0.391207	0.0779727	0.13408	0.40625
D3YWJ5	Tumor necrosis factor alpha-induced protein 8	Tnfaip8	D3YWJ5	-2.878	0.391207	0.13603	0.13408	0.40625
Q6P549	Phosphatidylinositol 3,4,5-trisphosphate 5-phosphatase 2 (EC 3.1.3.86) (AblSH3-binding protein) (Inositol polyphosphate phosphatase-like protein 1) (INPPL-1) (SH2 domain-containing inositol 5'-phosphatase 2) (SH2 domain-containing inositol phosphatase 2) (SHIP-2)	Inppl1 Ship2	SHIP2	-2.4329	0.391207	0.185195	0.13408	0.40625
Q00898	Alpha-1-antitrypsin 1-5 (Alpha-1 protease inhibitor 5) (Serine protease inhibitor 1-5) (Serine protease inhibitor A1e) (Serpin A1e)	Serpina1e Dom5 Spi1-5	A1AT5	-0.64978	0.391207	0.637389	0.13409	0.40625
Q91XD6	Vacuolar protein-sorting-associated protein 36 (ESCRT-II complex subunit VPS36)	Vps36	VPS36	-3.0031	0.391207	0.124729	0.13411	0.40625
Q9DD18	D-aminoacyl-tRNA deacylase 1 (DTD) (EC 3.1.1.96) (DNA-unwinding element-binding protein B) (DUE-B) (Gly-tRNA(Ala) deacylase) (EC 3.1.1.-)	Dtd1 Hars2	DTD1	2.5644	0.391207	5.91506	0.13411	0.40625
Q8C0L6	Peroxisomal N(1)-acetyl-spermine/spermidine oxidase (EC 1.5.3.13) (Polyamine oxidase)	Paox Pao	PAOX	-3.0229	0.391207	0.123035	0.13412	0.40625
O55125	Protein NipSnap homolog 1 (NipSnap1)	Nipsnap1	NIPS1	4.4213	0.391207	21.4261	0.13414	0.40625
Q80X81	Acetyl-Coenzyme A acetyltransferase 3	Acat3	Q80X81	-3.7132	0.391207	0.0762486	0.13414	0.40625
Q9Z0M6	CD97 antigen (CD antigen CD97) [Cleaved into: CD97 antigen subunit alpha; CD97 antigen subunit beta]	Cd97	AGRE5	3.8972	0.391207	14.9	0.13416	0.40625
A2ARP1	Inositol hexakisphosphate and diphosphoinositol-pentakisphosphate kinase 1 (EC 2.7.4.21) (EC 2.7.4.24) (Diphosphoinositol pentakisphosphate kinase 1) (Histidine acid phosphatase domain-containing protein 2A) (InsP6 and PP-IP5 kinase 1) (VIP1 homolog)	Ppip5k1 Hisppd2a Kiaa0377 Vip1	VIP1	-2.8223	0.391207	0.141385	0.13416	0.40625
E9PW20	Chromatin target of PRMT1 protein	Chtop 2500003M10Rik	E9PW20	-2.889	0.391207	0.134995	0.13417	0.40625
D3Z487	Translation initiation factor eIF-2B subunit beta (Fragment)	Eif2b2	D3Z487	3.6464	0.391207	12.5221	0.13418	0.40625
Q9CPS5	26S proteasome non-ATPase regulatory subunit 8	Psmd8	Q9CPS5	-0.15364	0.391207	0.898957	0.13421	0.40625
Q99PL6	UBX domain-containing protein 6 (UBX domain-containing protein 1)	Ubxn6 Ubxd1 Ubxdc2	UBXN6	-3.6016	0.391207	0.0823791	0.13426	0.40625
P01910	H-2 class II histocompatibility antigen, A-K alpha chain	H2-Aa	HA2K	-3.2764	0.391207	0.103203	0.13427	0.40625
O88532	Zinc finger RNA-binding protein	Zfr	ZFR	-2.0976	0.391207	0.233645	0.13431	0.40625
Q99LR1	Monoacylglycerol lipase ABHD12 (EC 3.1.1.23) (2-arachidonoylglycerol hydrolase) (Abhydrolase domain-containing protein 12)	Abhd12	ABD12	-4.0705	0.391207	0.0595203	0.13433	0.40625
Q8BGT5	Alanine aminotransferase 2 (ALT2) (EC 2.6.1.2) (Glutamate pyruvate transaminase 2) (GPT 2) (Glutamic--alanine transaminase 2) (Glutamic--pyruvic transaminase 2)	Gpt2 Aat2	ALAT2	-3.4784	0.391207	0.0897183	0.13435	0.40625
P35951	Low-density lipoprotein receptor (LDL receptor)	Ldlr	LDLR	4.0998	0.391207	17.1456	0.13435	0.40625
O54879	High mobility group protein B3 (High mobility group protein 2a) (HMG-2a) (High mobility group protein 4) (HMG-4)	Hmgb3 Hmg2a Hmg4	HMGB3	-3.8854	0.391207	0.0676682	0.13437	0.40625
D3YXG2	N-acetyl-D-glucosamine kinase	Nagk	D3YXG2	-2.2567	0.391207	0.209249	0.13437	0.40625
Q91WV0	Protein Dr1 (Down-regulator of transcription 1) (Negative cofactor 2-beta) (NC2-beta) (TATA-binding protein-associated phosphoprotein)	Dr1	NC2B	-3.5424	0.391207	0.0858295	0.13442	0.40625
Q922H4	Mannose-1-phosphate guanyltransferase alpha (GDP-mannose pyrophosphorylase A) (GTP-mannose-1-phosphate guanylyltransferase alpha)	Gmppa	GMPPA	-3.1717	0.391207	0.110977	0.13446	0.40625
Q5NCE8	Magnesium transporter MRS2 homolog, mitochondrial (MRS2-like protein)	Mrs2 Gm902 Mrs2l	MRS2	3.736	0.391207	13.3248	0.13448	0.40625
A2AWA9	Rab GTPase-activating protein 1 (GAP and centrosome-associated protein) (Rab6 GTPase-activating protein GAPCenA)	Rabgap1 Kiaa4104	RBGP1	-3.5249	0.391207	0.0868734	0.1345	0.40625
A2ATU0	Probable 2-oxoglutarate dehydrogenase E1 component DHKTD1, mitochondrial (EC 1.2.4.2) (Dehydrogenase E1 and transketolase domain-containing protein 1)	Dhtkd1 Kiaa1630	DHTK1	-1.9159	0.391207	0.265013	0.13454	0.40625
P63085	Mitogen-activated protein kinase 1 (MAP kinase 1) (MAPK 1) (EC 2.7.11.24) (ERT1) (Extracellular signal-regulated kinase 2) (ERK-2) (MAP kinase isoform p42) (p42-MAPK) (Mitogen-activated protein kinase 2) (MAP kinase 2) (MAPK 2)	Mapk1 Erk2 Mapk Prkm1	MK01	0.39089	0.391207	1.3112	0.13456	0.40625
Q9JM62	Receptor expression-enhancing protein 6 (Polyposis locus protein 1-like 1) (TB2 protein-like 1)	Reep6 Dp1l1 Tb2l1	REEP6	4.8312	0.391207	28.4657	0.1346	0.40625
Q04750	DNA topoisomerase 1 (EC 5.99.1.2) (DNA topoisomerase I)	Top1 Top-1	TOP1	-3.6639	0.391207	0.0788955	0.13466	0.40625
Q7TNV0	Protein DEK	Dek	DEK	-3.4129	0.391207	0.0938879	0.13468	0.40625
Q921M3	Splicing factor 3B subunit 3 (Pre-mRNA-splicing factor SF3b 130 kDa subunit) (SF3b130) (Spliceosome-associated protein 130) (SAP 130)	Sf3b3 Kiaa0017	SF3B3	-3.2158	0.391207	0.10763	0.13473	0.40625
Q4FJZ2	Importin subunit alpha	Kpna6 mCG_13554	Q4FJZ2	-3.7859	0.391207	0.0724953	0.13475	0.40625
Q9D666	SUN domain-containing protein 1 (Protein unc-84 homolog A) (Sad1/unc-84 protein-like 1)	Sun1 Unc84a	SUN1	-2.813	0.391207	0.142302	0.13475	0.40625
P05063	Fructose-bisphosphate aldolase C (EC 4.1.2.13) (Aldolase 3) (Brain-type aldolase) (Scrapie-responsive protein 2) (Zebrin II)	Aldoc Aldo3 Scrg2	ALDOC	-3.6261	0.391207	0.0809913	0.135	0.40625
F8WI31	Pleiotropic regulator 1	Plrg1	F8WI31	-3.1708	0.391207	0.111046	0.1351	0.40625
D3Z7P3	Glutaminase kidney isoform, mitochondrial (GLS) (EC 3.5.1.2)	Gls Gls1 Kiaa0838	GLSK	-2.2629	0.391207	0.208351	0.13515	0.40625
D3YYQ5	Alpha-amylase 1 (Fragment)	Amy1	D3YYQ5	-3.2073	0.390843	0.108271	0.13562	0.40659
O08749	Dihydrolipoyl dehydrogenase, mitochondrial (EC 1.8.1.4) (Dihydrolipoamide dehydrogenase)	Dld	DLDH	0.18604	0.390843	1.13763	0.13563	0.40659
Q62465	Synaptic vesicle membrane protein VAT-1 homolog (EC 1.-.-.-)	Vat1 Vat-1	VAT1	-0.21969	0.390843	0.858738	0.13572	0.40659
Q9JKB1	Ubiquitin carboxyl-terminal hydrolase isozyme L3 (UCH-L3) (EC 3.4.19.12) (Ubiquitin thioesterase L3)	Uchl3	UCHL3	-0.19549	0.390843	0.873286	0.13588	0.40659
Q80TB8	Synaptic vesicle membrane protein VAT-1 homolog-like (EC 1.-.-.-)	Vat1l Kiaa1576	VAT1L	-2.3988	0.390843	0.189617	0.13594	0.40659
A2AKD7	Alpha-1-syntrophin	Snta1	A2AKD7	-3.1156	0.390747	0.115371	0.13611	0.40668
Q91ZW3	SWI/SNF-related matrix-associated actin-dependent regulator of chromatin subfamily A member 5 (EC 3.6.4.-) (Sucrose nonfermenting protein 2 homolog) (mSnf2h)	Smarca5 Snf2h	SMCA5	-2.4941	0.39	0.1775	0.13648	0.40738
Q8BQ47	Protein canopy homolog 4 (Protein associated with Tlr4)	Cnpy4 Prat4b	CNPY4	-2.3351	0.38983	0.198185	0.13669	0.40754
F8WJ05	Inter-alpha-trypsin inhibitor heavy chain H1	Itih1	F8WJ05	-0.21532	0.38983	0.861326	0.13684	0.40754
A0A0N4SVL9	Serine/threonine-protein phosphatase (EC 3.1.3.16)	Ppp6c	A0A0N4SVL9	-0.94291	0.38983	0.520183	0.13698	0.40754
Q9WTW5	Solute carrier family 22 member 3 (Organic cation transporter 3)	Slc22a3 Oct3	S22A3	-4.4891	0.38983	0.0445295	0.13707	0.40754
P23953	Carboxylesterase 1C (EC 3.1.1.1) (Liver carboxylesterase N) (Lung surfactant convertase) (PES-N)	Ces1c Es1	EST1C	0.27588	0.389297	1.21073	0.13738	0.40804
Q61164	Transcriptional repressor CTCF (11-zinc finger protein) (CCCTC-binding factor) (CTCFL paralog)	Ctcf	CTCF	-3.0842	0.388882	0.117916	0.13775	0.40843
Q3THK7	GMP synthase [glutamine-hydrolyzing] (EC 6.3.5.2) (GMP synthetase) (Glutamine amidotransferase)	Gmps	GUAA	-0.38687	0.388882	0.76476	0.13788	0.40843
Q9CXU4	Mitochondrial import inner membrane translocase subunit TIM23	Gm10273 Timm23 mCG_11298 mCG_123328 mCG_125709	Q9CXU4	0.55354	0.388882	1.46767	0.13792	0.40843
A0A087WRE7	Hydroxyacid-oxoacid transhydrogenase, mitochondrial (Fragment)	Adhfe1	A0A087WRE7	-0.4706	0.386401	0.721657	0.13885	0.41077
Q61206	Platelet-activating factor acetylhydrolase IB subunit beta (EC 3.1.1.47) (PAF acetylhydrolase 30 kDa subunit) (PAF-AH 30 kDa subunit) (PAF-AH subunit beta) (PAFAH subunit beta)	Pafah1b2 Pafahb	PA1B2	-0.17441	0.386401	0.886132	0.13906	0.41077
B1AYL1	Sodium channel protein	Scn7a	B1AYL1	-4.8409	0.386401	0.0348931	0.13912	0.41077
A0A0G2JGZ1	Leucine-rich repeat flightless-interacting protein 2 (Fragment)	Lrrfip2	A0A0G2JGZ1	2.6088	0.384608	6.09979	0.13984	0.41247
P53702	Cytochrome c-type heme lyase (CCHL) (EC 4.4.1.17) (Holocytochrome c-type synthase)	Hccs Cchl	CCHL	0.30069	0.384092	1.23174	0.14014	0.41296
P51163	Uroporphyrinogen-III synthase (UROIIIS) (UROS) (EC 4.2.1.75) (Hydroxymethylbilane hydrolyase [cyclizing]) (Uroporphyrinogen-III cosynthase)	Uros Uros3	HEM4	-0.94089	0.38344	0.520915	0.14049	0.41358
Q3UGX2	Spectrin beta chain	Sptb Spnb1 mCG_123942	Q3UGX2	0.26978	0.381669	1.20562	0.1412	0.41527
P50637	Translocator protein (Mitochondrial benzodiazepine receptor) (PKBS) (Peripheral-type benzodiazepine receptor) (PBR)	Tspo Bzrp Mbr	TSPO	-0.40694	0.380489	0.754205	0.14173	0.4164
P62911	60S ribosomal protein L32	Rpl32	RL32	-0.95056	0.379032	0.517438	0.14234	0.4178
Q9DBJ1	Phosphoglycerate mutase 1 (EC 5.4.2.11) (EC 5.4.2.4) (BPG-dependent PGAM 1) (Phosphoglycerate mutase isozyme B) (PGAM-B)	Pgam1	PGAM1	0.29451	0.376575	1.22647	0.14329	0.42017
Q66GT5	Phosphatidylglycerophosphatase and protein-tyrosine phosphatase 1 (EC 3.1.3.27) (PTEN-like phosphatase) (Phosphoinositide lipid phosphatase) (Protein-tyrosine phosphatase mitochondrial 1) (EC 3.1.3.16) (EC 3.1.3.48)	Ptpmt1 Plip	PTPM1	-0.22163	0.375821	0.857633	0.14368	0.4209
Q8BGD9	Eukaryotic translation initiation factor 4B (eIF-4B)	Eif4b	IF4B	0.97113	0.375213	1.96036	0.14402	0.42149
Q9D8S5	MCG7614, isoform CRA_c (Serine/arginine-rich-splicing factor 5)	Srsf5 Sfrs5 mCG_7614	Q9D8S5	-1.2353	0.374718	0.424737	0.14448	0.42197
P97449	Aminopeptidase N (AP-N) (mAPN) (EC 3.4.11.2) (Alanyl aminopeptidase) (Aminopeptidase M) (AP-M) (Membrane protein p161) (Microsomal aminopeptidase) (CD antigen CD13)	Anpep Lap-1 Lap1	AMPN	-0.25393	0.374718	0.838574	0.14457	0.42197
A0A0R4IZW8	Calpain small subunit 1 (Calpain, small subunit 1)	Capns1 mCG_21569	A0A0R4IZW8	-0.12564	0.374718	0.91659	0.1447	0.42197
Q3V384	AFG1-like ATPase (EC 3.6.-.-) (Lactation elevated protein 1)	Afg1l Lace1	AFG1L	0.49115	0.374718	1.40556	0.14492	0.42197
Q9CQY6	Ubiquinol-cytochrome-c reductase complex assembly factor 2 (Mitochondrial nucleoid factor 1) (Mitochondrial protein M19)	Uqcc2 Mnf1	UQCC2	0.22893	0.374718	1.17196	0.14518	0.42197
P46414	Cyclin-dependent kinase inhibitor 1B (Cyclin-dependent kinase inhibitor p27) (p27Kip1)	Cdkn1b	CDN1B	-0.82715	0.374718	0.563634	0.14518	0.42197
A0A0G2JEK2	Cysteine-rich protein 1 (Cysteine-rich protein 1 (Intestinal), isoform CRA_a)	Crip1 mCG_15414	A0A0G2JEK2	0.71617	0.374718	1.64282	0.14543	0.42197
P08752	Guanine nucleotide-binding protein G(i) subunit alpha-2 (Adenylate cyclase-inhibiting G alpha protein)	Gnai2 Gnai-2	GNAI2	-0.31047	0.374718	0.806387	0.14551	0.42197
P05201	Aspartate aminotransferase, cytoplasmic (cAspAT) (EC 2.6.1.1) (EC 2.6.1.3) (Cysteine aminotransferase, cytoplasmic) (Cysteine transaminase, cytoplasmic) (cCAT) (Glutamate oxaloacetate transaminase 1) (Transaminase A)	Got1	AATC	1.0082	0.374718	2.01134	0.14555	0.42197
Q9JIQ3	Diablo homolog, mitochondrial (Direct IAP-binding protein with low pI) (Second mitochondria-derived activator of caspase) (Smac)	Diablo Smac	DBLOH	-0.87374	0.374718	0.545732	0.14581	0.42197
Q8C253	Galectin	Lgals3 mCG_6908	Q8C253	2.3189	0.374718	4.98927	0.14588	0.42197
Q99MN1	Lysine--tRNA ligase (EC 2.7.7.-) (EC 6.1.1.6) (Lysyl-tRNA synthetase) (LysRS)	Kars	SYK	0.1709	0.374718	1.12576	0.14593	0.42197
Q8K183	Pyridoxal kinase (EC 2.7.1.35) (Pyridoxine kinase)	Pdxk Pkh	PDXK	-0.23254	0.374718	0.851136	0.14602	0.42197
Q61029	Lamina-associated polypeptide 2, isoforms beta/delta/epsilon/gamma (Thymopoietin isoforms beta/delta/epsilon/gamma) (TP beta/delta/epsilon/gamma)	Tmpo Lap2	LAP2B	-0.46245	0.374389	0.725742	0.14627	0.42229
Q8JZU0	Nucleoside diphosphate-linked moiety X motif 13 (Nudix motif 13) (EC 3.-.-.-)	Nudt13	NUD13	-0.70891	0.37369	0.61177	0.14665	0.42297
Q3U0B3	Dehydrogenase/reductase SDR family member 11 (17-beta-hydroxysteroid dehydrogenase) (3-beta-hydroxysteroid 3-dehydrogenase) (EC 1.1.1.270) (Estradiol 17-beta-dehydrogenase) (EC 1.1.1.62) (Short-chain dehydrogenase/reductase family 24C member 1)	Dhrs11 Sdr24c1	DHR11	0.86369	0.372737	1.8197	0.14712	0.4239
Q8BP40	Lysophosphatidic acid phosphatase type 6 (EC 3.1.3.2) (Acid phosphatase 6, lysophosphatidic) (Acid phosphatase-like protein 1) (PACPL1)	Acp6 Acpl1 Lpap	PPA6	-0.27181	0.372112	0.828295	0.14766	0.42451
Q78IK4	MICOS complex subunit Mic27 (Apolipoprotein O-like) (Protein FAM121A)	Apool Fam121a Mic27	MIC27	-0.33114	0.372112	0.794913	0.14776	0.42451
Q9D8L3	Signal sequence receptor, delta (Signal sequence receptor, delta, isoform CRA_c) (Translocon-associated protein subunit delta)	Ssr4 mCG_8079	Q9D8L3	-0.10516	0.372112	0.929714	0.1479	0.42451
A0A0R4J0P1	Acyl-Coenzyme A dehydrogenase family, member 8 (Isobutyryl-CoA dehydrogenase, mitochondrial)	Acad8 mCG_9853	A0A0R4J0P1	-0.36334	0.372112	0.777363	0.14791	0.42451
Q9DB77	Cytochrome b-c1 complex subunit 2, mitochondrial (Complex III subunit 2) (Core protein II) (Ubiquinol-cytochrome-c reductase complex core protein 2)	Uqcrc2	QCR2	-0.33613	0.372112	0.792142	0.14804	0.42451
P26516	26S proteasome non-ATPase regulatory subunit 7 (26S proteasome regulatory subunit RPN8) (26S proteasome regulatory subunit S12) (Mov34 protein) (Proteasome subunit p40)	Psmd7 Mov-34 Mov34	PSMD7	0.14985	0.370376	1.10946	0.14877	0.42621
P61089	Ubiquitin-conjugating enzyme E2 N (EC 2.3.2.23) (Bendless-like ubiquitin-conjugating enzyme) (E2 ubiquitin-conjugating enzyme N) (Ubc13) (Ubiquitin carrier protein N) (Ubiquitin-protein ligase N)	Ube2n Blu	UBE2N	0.15211	0.367573	1.1112	0.14988	0.42897
Q8R409	Protein HEXIM1 (Cardiac lineage protein 1)	Hexim1 Clp1	HEXI1	2.4146	0.367441	5.33163	0.15007	0.4291
Q9R013	Cathepsin F (EC 3.4.22.41)	Ctsf	CATF	-2.6371	0.366723	0.160748	0.15046	0.42981
Q8K2T4	Ubiquinol-cytochrome-c reductase complex assembly factor 3	Uqcc3	UQCC3	-1.191	0.366713	0.438001	0.15061	0.42982
Q9D7N6	39S ribosomal protein L30, mitochondrial (L30mt) (MRP-L30)	Mrpl30	RM30	-1.9395	0.364848	0.260709	0.15141	0.43167
Q9D6S7	Ribosome-recycling factor, mitochondrial (RRF) (Ribosome-releasing factor, mitochondrial)	Mrrf	RRFM	0.47615	0.364848	1.39103	0.15155	0.43167
P63030	Mitochondrial pyruvate carrier 1 (Brain protein 44-like protein)	Mpc1 Brp44l	MPC1	0.32205	0.364818	1.25011	0.1517	0.4317
Q9DAK9	14 kDa phosphohistidine phosphatase (EC 3.9.1.3) (Phosphohistidine phosphatase 1) (PHPT1) (Protein histidine phosphatase) (PHP)	Phpt1 Php14	PHP14	-0.57128	0.364365	0.673038	0.15208	0.43215
A0A0R4IZX2	Na(+)/H(+) exchange regulatory cofactor NHE-RF	Slc9a3r2	A0A0R4IZX2	0.52325	0.364365	1.43719	0.15215	0.43215
P16332	Methylmalonyl-CoA mutase, mitochondrial (MCM) (EC 5.4.99.2) (Methylmalonyl-CoA isomerase)	Mut	MUTA	-0.39269	0.364004	0.761731	0.15242	0.43251
E9Q8I0	Complement factor H	Cfh	E9Q8I0	-0.28379	0.363231	0.821423	0.15294	0.43328
Q8BWF0	Succinate-semialdehyde dehydrogenase, mitochondrial (EC 1.2.1.24) (Aldehyde dehydrogenase family 5 member A1) (NAD(+)-dependent succinic semialdehyde dehydrogenase)	Aldh5a1	SSDH	-0.42747	0.363231	0.74355	0.15298	0.43328
P14142	Solute carrier family 2, facilitated glucose transporter member 4 (GT2) (Glucose transporter type 4, insulin-responsive) (GLUT-4)	Slc2a4 Glut-4 Glut4	GLUT4	0.43453	0.362811	1.35146	0.15333	0.4337
P21126	Ubiquitin-like protein 4A (Ubiquitin-like protein GDX)	Ubl4a Gdx Ubl4	UBL4A	-0.83752	0.362811	0.559597	0.15342	0.4337
Q91WK5	Glycine cleavage system H protein, mitochondrial (Lipoic acid-containing protein)	Gcsh	GCSH	-0.28361	0.360683	0.821558	0.15432	0.43583
P56213	FAD-linked sulfhydryl oxidase ALR (EC 1.8.3.2) (Augmenter of liver regeneration)	Gfer Alr MNCb-0663	ALR	0.20304	0.360494	1.15112	0.15453	0.43602
P70452	Syntaxin-4	Stx4 Stx4a	STX4	-0.22086	0.359489	0.858074	0.15504	0.43703
G5E8R7	Histone-lysine N-methyltransferase Smyd1	Smyd1	G5E8R7	0.86374	0.35926	1.81974	0.15534	0.43726
P98156	Very low-density lipoprotein receptor (VLDL receptor) (VLDL-R)	Vldlr	VLDLR	-1.9964	0.35926	0.250627	0.1555	0.43726
A0A0G2JGP4	GTPase NRas (Fragment)	Nras	A0A0G2JGP4	0.78734	0.35926	1.72589	0.15556	0.43726
P56564	Excitatory amino acid transporter 1 (Glial high affinity glutamate transporter) (High-affinity neuronal glutamate transporter) (GluT-1) (Sodium-dependent glutamate/aspartate transporter 1) (GLAST-1) (Solute carrier family 1 member 3)	Slc1a3 Eaat1 Gmt1	EAA1	-1.281	0.358248	0.411489	0.15619	0.43828
Q9CQM5	Thioredoxin domain-containing protein 17 (14 kDa thioredoxin-related protein) (TRP14) (Protein 42-9-9) (Thioredoxin-like protein 5)	Txndc17 Txnl5	TXD17	-0.20477	0.358248	0.867679	0.15621	0.43828
Q9EQ80	NIF3-like protein 1	Nif3l1	NIF3L	-0.51482	0.357793	0.699888	0.15665	0.43874
Q91WX5	Bak1 protein (Bcl-2 homologous antagonist/killer) (N-BAK1)	Bak1	Q91WX5	-0.83548	0.357793	0.560381	0.15667	0.43874
P11531	Dystrophin	Dmd	DMD	0.88791	0.356547	1.85048	0.15735	0.44
Q8R574	Phosphoribosyl pyrophosphate synthase-associated protein 2 (PRPP synthase-associated protein 2) (41 kDa phosphoribosypyrophosphate synthetase-associated protein) (PAP41)	Prpsap2	KPRB	-2.018	0.356547	0.246907	0.15751	0.44
Q9D8S9	BolA-like protein 1	Bola1	BOLA1	0.29016	0.356547	1.22278	0.15756	0.44
Q4FE56	Probable ubiquitin carboxyl-terminal hydrolase FAF-X (Ubiquitin specific protease 9 SSSRF-isoform)	Usp9x	Q4FE56	0.15383	0.356389	1.11252	0.15785	0.44016
Q60709	Amyloid-like protein 2 (Amyloid-like protein 2, isoform 751)	Aplp2 APLP2	Q60709	-1.9821	0.356389	0.253126	0.15791	0.44016
Q9Z1Z2	Serine-threonine kinase receptor-associated protein (UNR-interacting protein)	Strap Unrip	STRAP	-0.16533	0.356113	0.891742	0.15816	0.44044
A2AJY2	Collagen alpha-1(XV) chain	Col15a1	A2AJY2	-0.34345	0.355463	0.788146	0.15855	0.4411
Q8CGB6	Tensin-2 (EC 3.1.3.-) (C1 domain-containing phosphatase and tensin homolog) (C1-TEN) (Tensin-like C1 domain-containing phosphatase)	Tns2 Tenc1	TNS2	-2.0737	0.355	0.237552	0.15898	0.44157
Q3UE92	X-prolyl aminopeptidase (Aminopeptidase P) 1, soluble, isoform CRA_b (Xaa-Pro aminopeptidase 1)	Xpnpep1 mCG_20868	Q3UE92	-0.12503	0.355	0.917011	0.15901	0.44157
Q99KF1	Transmembrane emp24 domain-containing protein 9 (Glycoprotein 25L2) (p24 family protein alpha-2) (p24alpha2)	Tmed9 Gp25l2	TMED9	-0.22775	0.353812	0.853971	0.1596	0.44278
P37804	Transgelin (Actin-associated protein p27) (Smooth muscle protein 22-alpha) (SM22-alpha)	Tagln Sm22 Sm22a	TAGL	0.4769	0.352314	1.39175	0.16033	0.44431
P50518	V-type proton ATPase subunit E 1 (V-ATPase subunit E 1) (V-ATPase 31 kDa subunit) (p31) (Vacuolar proton pump subunit E 1)	Atp6v1e1 Atp6e Atp6e2	VATE1	0.34795	0.352314	1.27275	0.16063	0.44431	OXPHOS	YES
Q8R1V4	Transmembrane emp24 domain-containing protein 4 (Endoplasmic reticulum stress-response protein 25) (ERS25) (p24 family protein alpha-3) (p24alpha3) (p26)	Tmed4 Ers25	TMED4	-0.34131	0.352314	0.789328	0.16067	0.44431
P56382	ATP synthase subunit epsilon, mitochondrial (ATPase subunit epsilon) (ATP synthase F1 subunit epsilon)	Atp5f1e Atp5e	ATP5E	0.45174	0.352314	1.36769	0.16082	0.44431
Q921K2	Poly [ADP-ribose] polymerase (PARP) (EC 2.4.2.30)	Parp1 Adprt1 mCG_19846	Q921K2	-2.0402	0.352314	0.243126	0.16089	0.44431
Q9R1P1	Proteasome subunit beta type-3 (EC 3.4.25.1) (Proteasome chain 13) (Proteasome component C10-II) (Proteasome theta chain)	Psmb3	PSB3	0.14942	0.350373	1.10913	0.16176	0.4463
Q9DBP5	UMP-CMP kinase (EC 2.7.4.14) (Deoxycytidylate kinase) (CK) (dCMP kinase) (Nucleoside-diphosphate kinase) (EC 2.7.4.6) (Uridine monophosphate/cytidine monophosphate kinase) (UMP/CMP kinase) (UMP/CMPK)	Cmpk1 Cmk Cmpk Uck Umk Umpk	KCY	0.20409	0.349149	1.15195	0.16239	0.44756
Q9DCN1	Peroxisomal NADH pyrophosphatase NUDT12 (EC 3.6.1.22) (Nucleoside diphosphate-linked moiety X motif 12) (Nudix motif 12)	Nudt12	NUD12	0.45066	0.349149	1.36666	0.16252	0.44756
Q61838	Pregnancy zone protein (Alpha-2-macroglobulin) (Alpha-2-M) [Cleaved into: Alpha-2-macroglobulin 165 kDa subunit; Alpha-2-macroglobulin 35 kDa subunit]	Pzp A2m	PZP	-0.18619	0.348926	0.878889	0.16275	0.44779
Q9ESW4	Acylglycerol kinase, mitochondrial (EC 2.7.1.107) (EC 2.7.1.94) (Multiple substrate lipid kinase) (MuLK) (Multi-substrate lipid kinase)	Agk Mulk	AGK	-0.35971	0.346981	0.779302	0.16363	0.4498
B2RXC2	Kinase (EC 2.7.-.-)	Itpkb mCG_6217	B2RXC2	2.0887	0.346093	4.25351	0.16418	0.45072
Q91WS0	CDGSH iron-sulfur domain-containing protein 1 (MitoNEET)	Cisd1 D10Ertd214e Zcd1	CISD1	0.31668	0.346093	1.24545	0.16427	0.45072
E9QM77	Ataxin-2	Atxn2	E9QM77	-0.26524	0.345285	0.832085	0.16476	0.45156
E9PZ16	Basement membrane-specific heparan sulfate proteoglycan core protein	Hspg2	E9PZ16	-0.32131	0.345285	0.80032	0.16488	0.45156
Q9EPL8	Importin-7 (Imp7) (Ran-binding protein 7) (RanBP7)	Ipo7 Ranbp7	IPO7	-0.13196	0.344046	0.912575	0.1655	0.45285
P70372	ELAV-like protein 1 (Elav-like generic protein) (Hu-antigen R) (HuR) (MelG)	Elavl1 Elra Hua	ELAV1	-0.32181	0.343959	0.800064	0.16568	0.45294
Q4FCQ7	Arginyl-tRNA--protein transferase 1 (Arginyltransferase 1) (R-transferase 1) (EC 2.3.2.8) (Arginine-tRNA--protein transferase 1)	Ate1 Ate1-3	Q4FCQ7	-0.23273	0.342667	0.850991	0.16637	0.45429
P08032	Spectrin alpha chain, erythrocytic 1 (Erythroid alpha-spectrin)	Spta1 Spna1 Spta	SPTA1	0.14446	0.342667	1.10531	0.16658	0.45429
Q8CBA2	Schlafen family member 5	Slfn5	SLFN5	-1.8448	0.342667	0.278389	0.16663	0.45429
Q99L43	Phosphatidate cytidylyltransferase 2 (EC 2.7.7.41) (CDP-DAG synthase 2) (CDP-DG synthase 2) (CDP-diacylglycerol synthase 2) (CDS 2) (CDP-diglyceride pyrophosphorylase 2) (CDP-diglyceride synthase 2) (CTP:phosphatidate cytidylyltransferase 2)	Cds2	CDS2	-0.4081	0.342581	0.753636	0.16707	0.45438
Q5SUH7	Clathrin interactor 1	Clint1 AI642036	Q5SUH7	0.29609	0.342581	1.22781	0.16708	0.45438
P01831	Thy-1 membrane glycoprotein (Thy-1 antigen) (CD antigen CD90)	Thy1 Thy-1	THY1	1.1288	0.342581	2.1868	0.16712	0.45438
P01899	H-2 class I histocompatibility antigen, D-B alpha chain (H-2D(B))	H2-D1	HA11	-0.22655	0.341588	0.854701	0.16766	0.45542
Q00623	Apolipoprotein A-I (Apo-AI) (ApoA-I) (Apolipoprotein A1) [Cleaved into: Proapolipoprotein A-I (ProapoA-I); Truncated apolipoprotein A-I]	Apoa1	APOA1	0.52396	0.341092	1.4379	0.168	0.45594
Q8BUE4	Apoptosis-inducing factor 2 (EC 1.-.-.-) (Apoptosis-inducing factor homologous mitochondrion-associated inducer of death) (Apoptosis-inducing factor-like mitochondrion-associated inducer of death)	Aifm2 Amid	FSP1	0.32962	0.33997	1.25668	0.16859	0.45712
Q9CY73	39S ribosomal protein L44, mitochondrial (L44mt) (MRP-L44) (EC 3.1.26.-)	Mrpl44	RM44	-0.35016	0.339913	0.784498	0.16877	0.45718
Q9JLI8	Squamous cell carcinoma antigen recognized by T-cells 3 (SART-3) (mSART-3) (Tumor-rejection antigen SART3)	Sart3 Kiaa0156	SART3	-1.7683	0.339837	0.293548	0.16908	0.45726
Q5SRX1	TOM1-like protein 2 (Target of Myb-like protein 2)	Tom1l2	TM1L2	-0.35247	0.339837	0.783269	0.16921	0.45726
Q8CHP8	Glycerol-3-phosphate phosphatase (G3PP) (EC 3.1.3.21) (Aspartate-based ubiquitous Mg(2+)-dependent phosphatase) (AUM) (EC 3.1.3.48) (Phosphoglycolate phosphatase) (PGP)	Pgp	PGP	0.21418	0.339837	1.16004	0.16926	0.45726
P70349	Histidine triad nucleotide-binding protein 1 (EC 3.-.-.-) (Adenosine 5'-monophosphoramidase) (Protein kinase C inhibitor 1) (Protein kinase C-interacting protein 1) (PKCI-1)	Hint1 Hint Pkci Pkci1 Prkcnh1	HINT1	0.26258	0.339656	1.19963	0.16966	0.45745
Q8BGH2	Sorting and assembly machinery component 50 homolog	Samm50	SAM50	-0.37525	0.339656	0.770951	0.16972	0.45745
Q3UER8	Fibrinogen gamma chain	Fgg	Q3UER8	-0.22162	0.339656	0.857633	0.16978	0.45745
Q3UEB3	Poly(U)-binding-splicing factor PUF60 (60 kDa poly(U)-binding-splicing factor)	Puf60	PUF60	-1.0812	0.339144	0.472634	0.17027	0.45799
P56391	Cytochrome c oxidase subunit 6B1 (Cytochrome c oxidase subunit VIb isoform 1) (COX VIb-1)	Cox6b1 Cox6b	CX6B1	-0.41723	0.339144	0.748839	0.17042	0.45799
H7BX99	Prothrombin (EC 3.4.21.5) (Coagulation factor II)	F2	H7BX99	0.2954	0.339144	1.22722	0.1706	0.45799
Q9DB60	Prostamide/prostaglandin F synthase (Prostamide/PG F synthase) (Prostamide/PGF synthase) (EC 1.11.1.20)	Fam213b	PXL2B	-0.29564	0.339144	0.81473	0.1707	0.45799
P62267	40S ribosomal protein S23	Rps23	RS23	0.28243	0.339144	1.21623	0.17075	0.45799
Q60631	Growth factor receptor-bound protein 2 (Adapter protein GRB2) (SH2/SH3 adapter GRB2)	Grb2	GRB2	-0.28728	0.339116	0.819471	0.17091	0.45802
Q6XPS7	L-threonine aldolase (Threonine aldolase 1)	Tha1 Gly1	Q6XPS7	-0.21843	0.338386	0.859476	0.17145	0.45879
Q9CPU0	Lactoylglutathione lyase (EC 4.4.1.5) (Aldoketomutase) (Glyoxalase I) (Glx I) (Ketone-aldehyde mutase) (Methylglyoxalase) (S-D-lactoylglutathione methylglyoxal lyase)	Glo1	LGUL	-0.47202	0.338386	0.720981	0.17167	0.45879
E9PXX7	Thioredoxin domain-containing protein 5	Txndc5	E9PXX7	0.17606	0.338386	1.12979	0.17176	0.45879
Q6GT24	Peroxiredoxin-6	Prdx6	Q6GT24	0.11427	0.338386	1.08243	0.17182	0.45879
Q9DCS9	NADH dehydrogenase [ubiquinone] 1 beta subcomplex subunit 10 (Complex I-PDSW) (CI-PDSW) (NADH-ubiquinone oxidoreductase PDSW subunit)	Ndufb10	NDUBA	-0.26384	0.338178	0.832848	0.17205	0.45901
Q91YP2	Neurolysin, mitochondrial (EC 3.4.24.16) (Microsomal endopeptidase) (MEP) (Mitochondrial oligopeptidase M) (Neurotensin endopeptidase)	Nln	NEUL	-0.23419	0.337922	0.850196	0.17231	0.45928
Q8BYM8	Probable cysteine--tRNA ligase, mitochondrial (EC 6.1.1.16) (Cysteinyl-tRNA synthetase) (CysRS)	Cars2	SYCM	0.35239	0.336356	1.27668	0.17308	0.46094
O88983	Syntaxin-8 (Syntaxin-like protein 3I35)	Stx8	STX8	0.40356	0.336214	1.32277	0.17329	0.46109
Q9DCH6	AN1-type zinc finger protein 6 (Associated with PRK1 protein) (Zinc finger A20 domain-containing protein 3)	Zfand6 Awp1 Za20d3	ZFAN6	1.8218	0.336035	3.53519	0.17358	0.46128
P30416	Peptidyl-prolyl cis-trans isomerase FKBP4 (PPIase FKBP4) (EC 5.2.1.8) (52 kDa FK506-binding protein) (52 kDa FKBP) (FKBP-52) (59 kDa immunophilin) (p59) (FK506-binding protein 4) (FKBP-4) (FKBP59) (HSP-binding immunophilin) (HBI) (Immunophilin FKBP52) (Rotamase) [Cleaved into: Peptidyl-prolyl cis-trans isomerase FKBP4, N-terminally processed]	Fkbp4 Fkpb52	FKBP4	0.38101	0.336035	1.30225	0.17376	0.46128
D3Z2J6	Thioredoxin-related transmembrane protein 2	Tmx2	D3Z2J6	0.96595	0.336035	1.95335	0.17383	0.46128
Q80VP0	Tectonin beta-propeller repeat-containing protein 1	Tecpr1 Kiaa1358	TCPR1	-0.74611	0.335687	0.596196	0.17422	0.46165
A0A0R4IZY0	Thimet oligopeptidase (Thimet oligopeptidase 1)	Thop1 mCG_12096	A0A0R4IZY0	-0.2129	0.335687	0.862813	0.17433	0.46165
P61982	14-3-3 protein gamma [Cleaved into: 14-3-3 protein gamma, N-terminally processed]	Ywhag	1433G	-0.12319	0.335687	0.918189	0.17443	0.46165
Q9D7E4	UPF0449 protein C19orf25 homolog	0	CS025	1.3387	0.335132	2.52928	0.17481	0.46224
Q8BFY6	Peflin (PEF protein with a long N-terminal hydrophobic domain) (Penta-EF hand domain-containing protein 1)	Pef1	PEF1	-1.0548	0.334916	0.481371	0.17505	0.46247
O55137	Acyl-coenzyme A thioesterase 1 (Acyl-CoA thioesterase 1) (EC 3.1.2.2) (CTE-I) (Inducible cytosolic acyl-coenzyme A thioester hydrolase) (Long chain acyl-CoA thioester hydrolase) (Long chain acyl-CoA hydrolase)	Acot1 Cte1	ACOT1	1.0879	0.334532	2.12558	0.17536	0.46288	lipid synthesis	NO
P51863	V-type proton ATPase subunit d 1 (V-ATPase subunit d 1) (P39) (Physophilin) (V-ATPase 40 kDa accessory protein) (V-ATPase AC39 subunit) (Vacuolar proton pump subunit d 1)	Atp6v0d1 Atp6d	VA0D1	1.8309	0.334522	3.55758	0.17552	0.46289	OXPHOS	YES
Q9JL35	High mobility group nucleosome-binding domain-containing protein 5 (Nucleosome-binding protein 1) (Nucleosome-binding protein 45) (NBP-45) (Protein GARP45)	Hmgn5 Garp45 Nsbp1	HMGN5	0.64863	0.333997	1.56767	0.17589	0.46345
O35972	39S ribosomal protein L23, mitochondrial (L23mt) (MRP-L23) (L23 mitochondrial-related protein)	Mrpl23 L23mrp	RM23	-0.32278	0.333997	0.799552	0.17604	0.46345
K3W4Q8	Basigin (Basigin, isoform CRA_d)	Bsg mCG_13385	K3W4Q8	0.36681	0.333763	1.28949	0.17629	0.4637
P35278	Ras-related protein Rab-5C	Rab5c	RAB5C	-0.25038	0.333697	0.840689	0.17648	0.46377
E9Q9E1	Eukaryotic translation initiation factor 4 gamma 1	Eif4g1	E9Q9E1	-0.15175	0.332528	0.900171	0.17728	0.46502
P29595	NEDD8 (Neddylin) (Neural precursor cell expressed developmentally down-regulated protein 8) (NEDD-8) (Ubiquitin-like protein Nedd8)	Nedd8 Nedd-8	NEDD8	-0.31479	0.332528	0.803988	0.17747	0.46502
E9QNH7	Acyl-CoA-binding domain-containing protein 5	Acbd5	E9QNH7	1.759	0.332528	3.38467	0.17761	0.46502
G5E850	Cytochrome b-5, isoform CRA_a (Cytochrome b5)	Cyb5a Cyb5 mCG_1553	G5E850	-0.30793	0.332528	0.80782	0.17767	0.46502
B1AWE0	Clathrin light chain	Clta	B1AWE0	0.53196	0.332528	1.44588	0.17773	0.46502
P03911	NADH-ubiquinone oxidoreductase chain 4 (EC 1.6.5.3) (NADH dehydrogenase subunit 4)	Mtnd4 mt-Nd4 Nd4	NU4M	-0.58873	0.332454	0.664938	0.17817	0.4651
Q9CWZ3	RNA-binding protein 8A (RNA-binding motif protein 8A) (Ribonucleoprotein RBM8A)	Rbm8a Rbm8	RBM8A	0.30375	0.332454	1.23434	0.17831	0.4651
Q9CQQ8	U6 snRNA-associated Sm-like protein LSm7	Lsm7	LSM7	-0.98901	0.332454	0.503829	0.17837	0.4651
Q9CQ69	Cytochrome b-c1 complex subunit 8 (Complex III subunit 8) (Complex III subunit VIII) (Ubiquinol-cytochrome c reductase complex 9.5 kDa protein) (Ubiquinol-cytochrome c reductase complex ubiquinone-binding protein QP-C)	Uqcrq	QCR8	-0.26824	0.332454	0.830358	0.17838	0.4651
E9QAQ5	Glycogen synthase kinase-3 beta	Gsk3b	E9QAQ5	0.11075	0.330906	1.07979	0.17941	0.46676
Q99N84	28S ribosomal protein S18b, mitochondrial (MRP-S18-b) (Mrps18-b) (S18mt-b) (28S ribosomal protein S18-2, mitochondrial) (MRP-S18-2)	Mrps18b	RT18B	0.36986	0.330906	1.29222	0.17943	0.46676
P85094	Isochorismatase domain-containing protein 2A	Isoc2a Isoc2	ISC2A	-0.72319	0.330906	0.605767	0.17949	0.46676
Q9CXD6	Mitochondrial calcium uniporter regulator 1 (MCU regulator 1) (Coiled-coil domain-containing protein 90A, mitochondrial)	Mcur1 Ccdc90a	MCUR1	-0.4112	0.330758	0.751993	0.1797	0.46692
A0A0R4J1N8	Retinol dehydrogenase 13	Rdh13	A0A0R4J1N8	0.33799	0.330079	1.264	0.18014	0.46765
Q9QYS9	Protein quaking (MqkI) (qkI)	Qki Qk Qk1 Qka1	QKI	-0.22895	0.329949	0.853242	0.18047	0.46779
O35969	Guanidinoacetate N-methyltransferase (EC 2.1.1.2)	Gamt	GAMT	-1.798	0.329949	0.287579	0.18051	0.46779
Q9D7P6	Iron-sulfur cluster assembly enzyme ISCU, mitochondrial (NifU-like N-terminal domain-containing protein) (NifU-like protein)	Iscu Nifun	ISCU	0.2414	0.329476	1.18213	0.18116	0.4683
Q8CBM2	Aspartyl/asparaginyl beta-hydroxylase	Asph	Q8CBM2	-0.24288	0.329476	0.845094	0.18117	0.4683
P14824	Annexin A6 (67 kDa calelectrin) (Annexin VI) (Annexin-6) (Calphobindin-II) (CPB-II) (Chromobindin-20) (Lipocortin VI) (Protein III) (p68) (p70)	Anxa6 Anx6	ANXA6	-0.10342	0.329476	0.930839	0.18157	0.4683
D3Z3F8	Spastic paraplegia 20, spartin (Troyer syndrome) homolog (human)	Spg20	D3Z3F8	-0.92555	0.329476	0.526482	0.18175	0.4683
P68040	Receptor of activated protein C kinase 1 (12-3) (Guanine nucleotide-binding protein subunit beta-2-like 1) (Receptor for activated C kinase) (Receptor of activated protein kinase C 1) (p205) [Cleaved into: Receptor of activated protein C kinase 1, N-terminally processed (Guanine nucleotide-binding protein subunit beta-2-like 1, N-terminally processed)]	Rack1 Gnb2-rs1 Gnb2l1	RACK1	0.12458	0.329476	1.09019	0.18176	0.4683
P84078	ADP-ribosylation factor 1	Arf1	ARF1	0.17496	0.329476	1.12894	0.18178	0.4683
O88441	Metaxin-2 (Mitochondrial outer membrane import complex protein 2)	Mtx2 MNCb-0780	MTX2	-0.44943	0.329476	0.732332	0.1818	0.4683
Q06890	Clusterin (Apolipoprotein J) (Apo-J) (Clustrin) (Sulfated glycoprotein 2) (SGP-2) [Cleaved into: Clusterin beta chain; Clusterin alpha chain]	Clu Apoj Msgp-2	CLUS	0.64018	0.327081	1.55853	0.18297	0.47089
Q6GTN1	DnaJ (Hsp40) homolog, subfamily C, member 4 (DnaJ (Hsp40) homolog, subfamily C, member 4, isoform CRA_b) (DnaJ homolog subfamily C member 4)	Dnajc4 mCG_14890	Q6GTN1	-1.7095	0.327034	0.305764	0.18318	0.47094
G5E829	Plasma membrane calcium-transporting ATPase 1 (PMCA1) (EC 3.6.3.8) (Plasma membrane calcium ATPase isoform 1) (Plasma membrane calcium pump isoform 1)	Atp2b1	AT2B1	-0.18351	0.327034	0.880592	0.1833	0.47094
Q9JI78	Peptide-N(4)-(N-acetyl-beta-glucosaminyl)asparagine amidase (PNGase) (mPNGase) (EC 3.5.1.52) (N-glycanase 1) (Peptide:N-glycanase)	Ngly1	NGLY1	-1.5208	0.326647	0.348481	0.18376	0.47136
Q8BX02	KN motif and ankyrin repeat domain-containing protein 2 (Ankyrin repeat domain-containing protein 25)	Kank2 Ankrd25	KANK2	-0.98602	0.326647	0.504872	0.18378	0.47136
Q99KH8	Serine/threonine-protein kinase 24 (EC 2.7.11.1) (Mammalian STE20-like protein kinase 3) (MST-3) (STE20-like kinase MST3) [Cleaved into: Serine/threonine-protein kinase 24 35 kDa subunit (Mammalian STE20-like protein kinase 3 N-terminal) (MST3/N); Serine/threonine-protein kinase 24 12 kDa subunit (Mammalian STE20-like protein kinase 3 C-terminal) (MST3/C)]	Stk24 Mst3 Stk3	STK24	-1.0321	0.326574	0.488998	0.18397	0.47144
O55022	Membrane-associated progesterone receptor component 1 (mPR)	Pgrmc1 Pgrmc	PGRC1	0.27722	0.325699	1.21186	0.1845	0.47239
L7N244	Uncharacterized protein	Gm20878	L7N244	0.41074	0.325699	1.32936	0.18466	0.47239
Q9Z2U1	Proteasome subunit alpha type-5 (EC 3.4.25.1) (Macropain zeta chain) (Multicatalytic endopeptidase complex zeta chain) (Proteasome zeta chain)	Psma5	PSA5	-0.15199	0.325699	0.900009	0.18515	0.47239
Q9CQ19	Myosin regulatory light polypeptide 9 (Myosin regulatory light chain 2, smooth muscle isoform) (Myosin regulatory light chain 9)	Myl9 Myrl2	MYL9	0.39498	0.325699	1.31492	0.18523	0.47239
P42703	Leukemia inhibitory factor receptor (LIF receptor) (LIF-R) (D-factor/LIF receptor) (CD antigen CD118)	Lifr	LIFR	1.5665	0.325699	2.96173	0.18526	0.47239
Q9JLR9	HIG1 domain family member 1A, mitochondrial (Hypoxia-inducible gene 1 protein)	Higd1a Hig1	HIG1A	0.31986	0.325699	1.24821	0.18529	0.47239
Q9CQQ7	ATP synthase F(0) complex subunit B1, mitochondrial (ATP synthase subunit b) (ATPase subunit b)	Atp5f1	AT5F1	0.24921	0.324873	1.18855	0.1858	0.47329
P51175	Protoporphyrinogen oxidase (PPO) (EC 1.3.3.4)	Ppox	PPOX	-1.1665	0.324689	0.445494	0.18604	0.47349
Q9CQX8	28S ribosomal protein S36, mitochondrial (MRP-S36) (S36mt)	Mrps36	RT36	0.72374	0.322612	1.65145	0.18715	0.47576
Q499X9	Methionine--tRNA ligase, mitochondrial (EC 6.1.1.10) (Methionyl-tRNA synthetase 2) (Mitochondrial methionyl-tRNA synthetase) (MtMetRS)	Mars2	SYMM	-1.545	0.322612	0.3427	0.18749	0.47576
P10630	Eukaryotic initiation factor 4A-II (eIF-4A-II) (eIF4A-II) (EC 3.6.4.13) (ATP-dependent RNA helicase eIF4A-2)	Eif4a2 Ddx2b	IF4A2	-0.11777	0.322612	0.921574	0.18751	0.47576
Q8CAY6	Acetyl-CoA acetyltransferase, cytosolic (EC 2.3.1.9) (Cytosolic acetoacetyl-CoA thiolase)	Acat2	THIC	-0.27729	0.322612	0.825151	0.1876	0.47576
P47757	F-actin-capping protein subunit beta (CapZ beta)	Capzb Cappb1	CAPZB	-0.16535	0.322612	0.891742	0.18772	0.47576
Q61001	Laminin subunit alpha-5 (Laminin-10 subunit alpha) (Laminin-11 subunit alpha) (Laminin-15 subunit alpha)	Lama5	LAMA5	-1.1263	0.322612	0.458085	0.18788	0.47576
A0A140T8I9	Phosphatidylinositol 4-kinase alpha	Pi4ka	A0A140T8I9	-0.99774	0.321582	0.500776	0.18853	0.47689
E9QA63	Microtubule-actin cross-linking factor 1	Macf1	E9QA63	-2.1736	0.321582	0.221656	0.18885	0.47689
P50462	Cysteine and glycine-rich protein 3 (Cysteine-rich protein 3) (CRP3) (LIM domain protein, cardiac) (Muscle LIM protein)	Csrp3 Clp Mlp	CSRP3	2.3897	0.321582	5.24027	0.1889	0.47689
A6H611	Mitochondrial intermediate peptidase (MIP) (EC 3.4.24.59)	Mipep	MIPEP	-0.47023	0.321582	0.721865	0.18909	0.47689
Q04857	Collagen alpha-1(VI) chain	Col6a1	CO6A1	-0.494	0.321582	0.710076	0.18913	0.47689
Q99MR8	Methylcrotonoyl-CoA carboxylase subunit alpha, mitochondrial (MCCase subunit alpha) (EC 6.4.1.4) (3-methylcrotonyl-CoA carboxylase 1) (3-methylcrotonyl-CoA carboxylase biotin-containing subunit) (3-methylcrotonyl-CoA:carbon dioxide ligase subunit alpha)	Mccc1 Mcca	MCCA	-0.35376	0.321372	0.782534	0.18938	0.47712
Q60714	Long-chain fatty acid transport protein 1 (FATP-1) (Fatty acid transport protein 1) (EC 6.2.1.-) (Fatty acid transport protein) (Solute carrier family 27 member 1)	Slc27a1 Fatp Fatp1	S27A1	-0.34952	0.321008	0.784868	0.18982	0.47752
Q8CC88	von Willebrand factor A domain-containing protein 8	Vwa8 Kiaa0564	VWA8	0.35518	0.321008	1.27915	0.18986	0.47752
Q6PIE5	Sodium/potassium-transporting ATPase subunit alpha-2 (Na(+)/K(+) ATPase alpha-2 subunit) (EC 3.6.3.9) (Na(+)/K(+) ATPase alpha(+) subunit) (Sodium pump subunit alpha-2)	Atp1a2	AT1A2	-0.17364	0.320863	0.886603	0.19008	0.47768
Q8BH24	Transmembrane 9 superfamily member 4	Tm9sf4 Kiaa0255	TM9S4	-0.72207	0.320863	0.606208	0.19037	0.47768
Q91YM4	FAST kinase domain-containing protein 4 (Protein TBRG4) (Transforming growth factor beta regulator 4)	Tbrg4 Kiaa0948	FAKD4	-0.33694	0.320863	0.791703	0.19041	0.47768
P56135	ATP synthase subunit f, mitochondrial	Atp5j2	ATPK	0.18744	0.320863	1.13874	0.19056	0.47768
P32507	Nectin-2 (Herpes virus entry mediator B) (Herpesvirus entry mediator B) (HveB) (Murine herpes virus entry protein B) (mHveB) (Nectin cell adhesion molecule 2) (Poliovirus receptor homolog) (Poliovirus receptor-related protein 2) (CD antigen CD112)	Nectin2 Mph Pvr Pvrl2 Pvs	NECT2	-0.18486	0.320318	0.87974	0.19096	0.47828
P50114	Protein S100-B (S-100 protein beta chain) (S-100 protein subunit beta) (S100 calcium-binding protein B)	S100b	S100B	0.4026	0.319655	1.32189	0.19141	0.47901
Q922Y1	UBX domain-containing protein 1 (Protein 2B28) (SAPK substrate protein 1) (UBA/UBX 33.3 kDa protein) (mY33K)	Ubxn1 D19Ertd721e Saks1	UBXN1	-0.19816	0.31942	0.871688	0.19168	0.47927
Q9JKY7	Cytochrome P450 CYP2D22 (Cytochrome P450, family 2, subfamily d, polypeptide 22) (MCG20388, isoform CRA_b)	Cyp2d22 mCG_20388	Q9JKY7	0.35054	0.319248	1.27504	0.19204	0.47946
Q3U276	Succinate dehydrogenase assembly factor 1, mitochondrial (SDH assembly factor 1) (SDHAF1) (LYR motif-containing protein 8)	Sdhaf1 Lyrm8	SDHF1	1.5933	0.319248	3.01741	0.19207	0.47946
Q9DCC4	Pyrroline-5-carboxylate reductase 3 (P5C reductase 3) (P5CR 3) (EC 1.5.1.2) (Pyrroline-5-carboxylate reductase-like protein)	Pycr3 Pycrl	P5CR3	-0.20951	0.319175	0.864827	0.19227	0.47954
Q9CW03	Structural maintenance of chromosomes protein 3 (SMC protein 3) (SMC-3) (Basement membrane-associated chondroitin proteoglycan) (Bamacan) (Chondroitin sulfate proteoglycan 6) (Chromosome segregation protein SmcD) (Mad member-interacting protein 1)	Smc3 Bam Bmh Cspg6 Mmip1 Smc3l1 Smcd	SMC3	-1.4995	0.318551	0.353682	0.19279	0.48023
Q8K2C8	Glycerol-3-phosphate acyltransferase 4 (GPAT4) (EC 2.3.1.15) (1-acylglycerol-3-phosphate O-acyltransferase 6) (1-AGP acyltransferase 6) (1-AGPAT 6) (Acyl-CoA:glycerol-3-phosphate acyltransferase 4) (Lysophosphatidic acid acyltransferase zeta) (LPAAT-zeta)	Gpat4 Agpat6	GPAT4	0.99335	0.318551	1.9908	0.19292	0.48023
B1AUX2	Host cell factor 1	Hcfc1	B1AUX2	-0.37444	0.318551	0.771426	0.19302	0.48023
Q9D8Z2	TP53-regulated inhibitor of apoptosis 1 (Protein 15E1.1) (WF-1) (p53-inducible cell-survival factor) (p53CSV)	Triap1 15e1.1	TRIA1	1.8321	0.316503	3.56062	0.19412	0.4825
H3BIV5	A-kinase anchor protein 5	Akap5	H3BIV5	-1.5698	0.316503	0.336859	0.19436	0.4825
A2AFK7	Eukaryotic initiation factor 4A-III (Fragment)	Eif4a3	A2AFK7	-1.6137	0.316503	0.326765	0.19448	0.4825
D3Z0V2	Rho guanine nucleotide exchange factor 7 (Fragment)	Arhgef7	D3Z0V2	-1.6313	0.316503	0.322799	0.1947	0.4825
A2AI91	Phosphorylase b kinase regulatory subunit	Phka1	A2AI91	1.732	0.316503	3.32193	0.19504	0.4825
Q3TH01	H-2 class I histocompatibility antigen, K-K alpha chain	H2-K1	Q3TH01	-0.75114	0.316503	0.594142	0.19509	0.4825
Z4YKT6	Dehydrogenase/reductase SDR family member 7B	Dhrs7b	Z4YKT6	-0.29337	0.316503	0.815993	0.19526	0.4825
A2AMY5	Ubiquitin-associated protein 2	Ubap2	A2AMY5	1.6546	0.316503	3.14832	0.19552	0.4825
P23927	Alpha-crystallin B chain (Alpha(B)-crystallin) (P23)	Cryab Crya2	CRYAB	1.1895	0.316503	2.28066	0.19556	0.4825
Q8K3H0	DCC-interacting protein 13-alpha (Dip13-alpha) (Adapter protein containing PH domain, PTB domain and leucine zipper motif 1)	Appl1 Dip13a Kiaa1428	DP13A	-1.0264	0.316503	0.490942	0.19586	0.4825
Q925F2	Endothelial cell-selective adhesion molecule	Esam Esam1	ESAM	0.16205	0.316503	1.11888	0.19606	0.4825
Q3U0S6	Ras-interacting protein 1 (Rain)	Rasip1	RAIN	-0.33811	0.316503	0.791077	0.19614	0.4825
Q9CR62	Mitochondrial 2-oxoglutarate/malate carrier protein (OGCP) (Solute carrier family 25 member 11)	Slc25a11	M2OM	-0.33456	0.316503	0.793021	0.19616	0.4825
P62852	40S ribosomal protein S25	Rps25	RS25	-0.47607	0.316503	0.718959	0.1962	0.4825
D3Z061	Ubiquitin-like modifier-activating enzyme 6	Uba6	D3Z061	-1.5013	0.316485	0.35322	0.19638	0.48252
O35465	Peptidyl-prolyl cis-trans isomerase FKBP8 (PPIase FKBP8) (EC 5.2.1.8) (38 kDa FK506-binding protein) (38 kDa FKBP) (FKBP-38) (mFKBP38) (FK506-binding protein 8) (FKBP-8) (FKBPR38) (Rotamase)	Fkbp8 Fkbp38 Sam11	FKBP8	-0.19194	0.316485	0.875427	0.19662	0.48252
P38647	Stress-70 protein, mitochondrial (75 kDa glucose-regulated protein) (GRP-75) (Heat shock 70 kDa protein 9) (Mortalin) (Peptide-binding protein 74) (PBP74) (p66 MOT)	Hspa9 Grp75 Hsp74 Hspa9a	GRP75	0.27939	0.316485	1.21368	0.19682	0.48252
H7BWX9	Small ubiquitin-related modifier 2	Sumo2	H7BWX9	-0.49412	0.316485	0.709975	0.19685	0.48252
Q3UHX2	28 kDa heat- and acid-stable phosphoprotein (PDGF-associated protein) (PAP) (PDGFA-associated protein 1) (PAP1)	Pdap1	HAP28	1.4775	0.31608	2.78466	0.1972	0.48297
Q9CXA2	Trans-L-3-hydroxyproline dehydratase (EC 4.2.1.77) (Trans-3-hydroxy-L-proline dehydratase)	L3hypdh	T3HPD	-1.1935	0.315702	0.437254	0.19753	0.48339
Q6TEK5	Vitamin K epoxide reductase complex subunit 1-like protein 1 (VKORC1-like protein 1) (EC 1.17.4.4)	Vkorc1l1	VKORL	-1.4186	0.315262	0.374083	0.19789	0.48388
Q9WVQ5	Methylthioribulose-1-phosphate dehydratase (MTRu-1-P dehydratase) (EC 4.2.1.109) (APAF1-interacting protein) (Monocyte/macrophage protein 19)	Apip Mmrp19	MTNB	-0.48188	0.315262	0.716025	0.19815	0.48388
A2AKH7	Leucine-rich repeat-containing protein 57 (Fragment)	Lrrc57	A2AKH7	-1.6246	0.315262	0.324307	0.19836	0.48388
Q9CWZ7	Gamma-soluble NSF attachment protein (SNAP-gamma) (N-ethylmaleimide-sensitive factor attachment protein gamma)	Napg Snapg	SNAG	-0.12833	0.315262	0.914913	0.19858	0.48388
A0A0R4J2B2	BTB/POZ domain-containing protein KCTD12	Kctd12	A0A0R4J2B2	-0.19707	0.315262	0.872296	0.19859	0.48388
Q9WVC3	Caveolin-2	Cav2	CAV2	-0.28942	0.315262	0.818264	0.19876	0.48388
O35459	Delta(3,5)-Delta(2,4)-dienoyl-CoA isomerase, mitochondrial (EC 5.3.3.-)	Ech1	ECH1	-0.29631	0.315262	0.814332	0.19886	0.48388
P55302	Alpha-2-macroglobulin receptor-associated protein (Alpha-2-MRAP) (Heparin-binding protein 44) (HBP-44) (Low density lipoprotein receptor-related protein-associated protein 1) (RAP)	Lrpap1	AMRP	0.36907	0.315065	1.29152	0.19911	0.4841
P47962	60S ribosomal protein L5	Rpl5	RL5	0.16777	0.314213	1.12332	0.19976	0.48505
Q99LC5	Electron transfer flavoprotein subunit alpha, mitochondrial (Alpha-ETF)	Etfa	ETFA	-0.38086	0.314213	0.76799	0.19983	0.48505
Q9DAR7	m7GpppX diphosphatase (EC 3.6.1.59) (DCS-1) (Decapping scavenger enzyme) (Hint-related 7meGMP-directed hydrolase) (Histidine triad nucleotide-binding protein 5) (Histidine triad protein member 5) (HINT-5) (Scavenger mRNA-decapping enzyme DcpS)	Dcps Dcs1 Hint5	DCPS	-0.25636	0.314097	0.83717	0.20006	0.48518
A2AQD5	Sperm-specific antigen 2 homolog	Ssfa2	A2AQD5	-0.2432	0.314097	0.84488	0.20028	0.48518
Q9CQE8	RNA transcription, translation and transport factor protein	RTRAF	RTRAF	-0.36183	0.314097	0.77815	0.20037	0.48518
Q8C1E7	Transmembrane protein 120A (Transmembrane protein induced by tumor necrosis factor alpha)	Tmem120a Net29 Tmpit	TACAN	0.15582	0.313963	1.11406	0.2006	0.48533
E9PUW6	Cardiolipin synthase (CMP-forming)	Crls1	E9PUW6	0.50752	0.313686	1.42161	0.20101	0.48564
Q3UIU2	NADH dehydrogenase [ubiquinone] 1 beta subcomplex subunit 6 (Complex I-B17) (CI-B17) (NADH-ubiquinone oxidoreductase B17 subunit)	Ndufb6 Gm137	NDUB6	-0.31156	0.313686	0.805737	0.20105	0.48564
P57780	Alpha-actinin-4 (Non-muscle alpha-actinin 4)	Actn4	ACTN4	0.21347	0.313391	1.15947	0.20135	0.48597
Q00PI9	Heterogeneous nuclear ribonucleoprotein U-like protein 2 (MLF1-associated nuclear protein)	Hnrnpul2 Hnrpul2 Manp	HNRL2	-1.0071	0.310789	0.497537	0.20289	0.48889
Q9CZN7	Serine hydroxymethyltransferase, mitochondrial (SHMT) (EC 2.1.2.1) (Glycine hydroxymethyltransferase) (Serine methylase)	Shmt2	GLYM	-0.35501	0.310789	0.781861	0.20299	0.48889
Q5RKN9	Capping protein (Actin filament) muscle Z-line, alpha 1 (F-actin-capping protein subunit alpha-1)	Capza1 mCG_9780	Q5RKN9	-0.12132	0.310789	0.919371	0.20305	0.48889
Q99KP6	Pre-mRNA-processing factor 19 (EC 2.3.2.27) (Nuclear matrix protein 200) (PRP19/PSO4 homolog) (RING-type E3 ubiquitin transferase PRP19) (Senescence evasion factor)	Prpf19 Prp19 Snev	PRP19	-0.2548	0.310567	0.838082	0.20332	0.48914
F6V6T4	Transmembrane emp24 domain-containing protein 2 (Fragment)	Tmed2	F6V6T4	-0.4691	0.310034	0.722439	0.20373	0.48974
P35564	Calnexin	Canx	CALX	0.11268	0.309733	1.08123	0.20416	0.49008
Q9JLN9	Serine/threonine-protein kinase mTOR (EC 2.7.11.1) (FK506-binding protein 12-rapamycin complex-associated protein 1) (FKBP12-rapamycin complex-associated protein) (Mammalian target of rapamycin) (mTOR) (Mechanistic target of rapamycin) (Rapamycin target protein 1) (RAPT1)	Mtor Frap Frap1	MTOR	1.5444	0.309733	2.91681	0.2042	0.49008
Q61235	Beta-2-syntrophin (59 kDa dystrophin-associated protein A1 basic component 2) (Syntrophin-3) (SNT3) (Syntrophin-like) (SNTL)	Sntb2 Snt2b2	SNTB2	-0.90736	0.308017	0.533163	0.20517	0.49202
P26041	Moesin (Membrane-organizing extension spike protein)	Msn	MOES	-0.19717	0.306185	0.872296	0.20621	0.4941
Q3TCD4	Enoyl-CoA delta isomerase 2, mitochondrial	Eci2 Peci	Q3TCD4	-0.31717	0.305939	0.802633	0.20649	0.49438
P15864	Histone H1.2 (H1 VAR.1) (H1c)	Hist1h1c H1f2	H12	-0.60015	0.305781	0.659674	0.20673	0.49456
P70333	Heterogeneous nuclear ribonucleoprotein H2 (hnRNP H2) (Heterogeneous nuclear ribonucleoprotein H') (hnRNP H') [Cleaved into: Heterogeneous nuclear ribonucleoprotein H2, N-terminally processed]	Hnrnph2 Hnrph2	HNRH2	0.24385	0.305114	1.18415	0.20735	0.49532
P00397	Cytochrome c oxidase subunit 1 (EC 1.9.3.1) (Cytochrome c oxidase polypeptide I)	Mtco1 COI mt-Co1	COX1	-0.47297	0.305114	0.720461	0.20738	0.49532
D3Z645	Vacuolar protein sorting-associated protein 29 (Vesicle protein sorting 29)	Vps29	D3Z645	0.18216	0.304965	1.13458	0.20761	0.49549
P97333	Neuropilin-1 (A5 protein) (CD antigen CD304)	Nrp1 Nrp	NRP1	-0.2867	0.304825	0.819807	0.20785	0.49565
Q9DBN5	Lon protease homolog 2, peroxisomal (EC 3.4.21.53) (Lon protease-like protein 2) (Lon protease 2) (Peroxisomal Lon protease)	Lonp2	LONP2	0.86168	0.303932	1.81716	0.20844	0.49667
O88986	2-amino-3-ketobutyrate coenzyme A ligase, mitochondrial (AKB ligase) (EC 2.3.1.29) (Aminoacetone synthase) (Glycine acetyltransferase)	Gcat Kbl	KBL	-0.39753	0.303574	0.759186	0.20887	0.49708
P97825	Jupiter microtubule associated homolog 1 (Hematological and neurological expressed 1 protein) [Cleaved into: Jupiter microtubule associated homolog 1, N-terminally processed]	Jpt1 Hn1	JUPI1	-1.4779	0.303574	0.359002	0.209	0.49708
Q3TPJ8	Cytoplasmic dynein 1 intermediate chain 2 (Dynein cytoplasmic 1 intermediate chain 2, isoform CRA_a)	Dync1i2 mCG_19348	Q3TPJ8	-0.2175	0.303574	0.860067	0.20911	0.49708
Q64674	Spermidine synthase (SPDSY) (EC 2.5.1.16) (Putrescine aminopropyltransferase)	Srm	SPEE	-0.32152	0.303548	0.800256	0.20929	0.49711
P08122	Collagen alpha-2(IV) chain [Cleaved into: Canstatin]	Col4a2	CO4A2	-1.1671	0.30291	0.445315	0.20977	0.49784
Q9WV55	Vesicle-associated membrane protein-associated protein A (VAMP-A) (VAMP-associated protein A) (VAP-A) (33 kDa VAMP-associated protein) (VAP-33)	Vapa Vap33	VAPA	-0.11847	0.302248	0.92115	0.21044	0.4986
Q91VF2	Histamine N-methyltransferase (HMT) (EC 2.1.1.8)	Hnmt Hmt	HNMT	-1.0058	0.302248	0.498008	0.21052	0.4986
O55234	Proteasome subunit beta type-5 (EC 3.4.25.1) (Macropain epsilon chain) (Multicatalytic endopeptidase complex epsilon chain) (Proteasome chain 6) (Proteasome epsilon chain) (Proteasome subunit X)	Psmb5	PSB5	0.24147	0.302248	1.1822	0.21068	0.4986
A0A0R4J1C5	ATP synthase mitochondrial F1 complex assembly factor 2	Atpaf2	A0A0R4J1C5	0.21871	0.302248	1.1637	0.21075	0.4986	OXPHOS	YES
Q9CXY6	Interleukin enhancer-binding factor 2 (Nuclear factor of activated T-cells 45 kDa)	Ilf2 Nf45	ILF2	-0.877	0.301952	0.544514	0.21106	0.49894
Q9DCT2	NADH dehydrogenase [ubiquinone] iron-sulfur protein 3, mitochondrial (EC 1.6.5.3) (EC 1.6.99.3) (Complex I-30kD) (CI-30kD) (NADH-ubiquinone oxidoreductase 30 kDa subunit)	Ndufs3	NDUS3	-0.36559	0.301543	0.776156	0.21164	0.49941
O89103	Complement component C1q receptor (C1q/MBL/SPA receptor) (C1qR(p)) (C1qRp) (Cell surface antigen AA4) (Complement component 1 q subcomponent receptor 1) (Lymphocyte antigen 68) (Ly-68) (CD antigen CD93)	Cd93 Aa4 C1qr1 C1qrp Ly68	C1QR1	0.16024	0.301543	1.11747	0.21168	0.49941
O08583	THO complex subunit 4 (Tho4) (Ally of AML-1 and LEF-1) (Aly/REF export factor) (REF1-I) (RNA and export factor-binding protein 1) (Transcriptional coactivator Aly/REF)	Alyref Aly Ref1 Refbp1 THOC4	THOC4	-0.65672	0.301543	0.634317	0.21196	0.49941
Q9DC16	Endoplasmic reticulum-Golgi intermediate compartment protein 1 (ER-Golgi intermediate compartment 32 kDa protein) (ERGIC-32)	Ergic1 Ergic32	ERGI1	-0.22483	0.301543	0.855725	0.2121	0.49941
B1ATZ0	Hepatocyte growth factor-regulated tyrosine kinase substrate	Hgs	B1ATZ0	1.3557	0.301543	2.55925	0.2121	0.49941
H9H9R5	Plasma kallikrein	Klkb1 Cyp4v3	H9H9R5	1.2935	0.301108	2.45122	0.21258	0.49991
A6PWX5	Ubiquinol-cytochrome-c reductase complex assembly factor 1	Uqcc1 Uqcc	A6PWX5	-1.4909	0.301108	0.355796	0.21273	0.49991
Q8QZS1	3-hydroxyisobutyryl-CoA hydrolase, mitochondrial (EC 3.1.2.4) (3-hydroxyisobutyryl-coenzyme A hydrolase) (HIB-CoA hydrolase) (HIBYL-CoA-H)	Hibch	HIBCH	-0.34306	0.301108	0.788395	0.213	0.49991
Q8VBV7	COP9 signalosome complex subunit 8 (SGN8) (Signalosome subunit 8) (COP9 homolog) (JAB1-containing signalosome subunit 8)	Cops8 Csn8	CSN8	-0.21016	0.301108	0.864454	0.21326	0.49991
Z4YKM2	CDGSH iron-sulfur domain-containing protein 3, mitochondrial	Cisd3	Z4YKM2	-0.61176	0.301108	0.654407	0.21328	0.49991
A0A0R4J0X5	Alpha-1-antitrypsin 1-3	Serpina1c	A0A0R4J0X5	0.31652	0.301108	1.24531	0.21331	0.49991
Q91XD7	Cysteine-rich with EGF-like domain protein 1	Creld1	CREL1	-0.9129	0.300961	0.531124	0.21356	0.50008
B0QZN5	Vesicle-associated membrane protein 2	Vamp2	B0QZN5	-0.33303	0.300882	0.79384	0.21376	0.50017
Q8R3F5	Malonyl-CoA-acyl carrier protein transacylase, mitochondrial (MCT) (EC 2.3.1.39) (Mitochondrial malonyltransferase) ([Acyl-carrier-protein] malonyltransferase)	Mcat Mt	FABD	-0.29935	0.300813	0.812612	0.21396	0.50025
Q9QZM0	Ubiquilin-2 (Chap1) (DSK2 homolog) (Protein linking IAP with cytoskeleton 2) (PLIC-2) (Ubiquitin-like product Chap1/Dsk2)	Ubqln2 Plic2	UBQL2	1.3781	0.300535	2.59936	0.21427	0.50057
Q8BH59	Calcium-binding mitochondrial carrier protein Aralar1 (Mitochondrial aspartate glutamate carrier 1) (Solute carrier family 25 member 12)	Slc25a12 Aralar1	CMC1	0.86571	0.299504	1.82222	0.21494	0.50176
Q9QUR7	Peptidyl-prolyl cis-trans isomerase NIMA-interacting 1 (EC 5.2.1.8) (Peptidyl-prolyl cis-trans isomerase Pin1) (PPIase Pin1)	Pin1	PIN1	0.99082	0.298829	1.98732	0.2157	0.50254
B1AT10	RNA-binding protein Musashi homolog 2 (Fragment)	Msi2	B1AT10	0.14275	0.298829	1.10401	0.21588	0.50254
Q8BGD8	Cytochrome c oxidase assembly factor 6 homolog	Coa6	COA6	0.21405	0.298829	1.15994	0.21614	0.50254
Q8BJ71	Nuclear pore complex protein Nup93 (93 kDa nucleoporin) (CBP-interacting protein 4) (Nucleoporin Nup93)	Nup93 Cip4 Kiaa0095	NUP93	-0.83922	0.298829	0.55894	0.21615	0.50254
Q8BK72	28S ribosomal protein S27, mitochondrial (MRP-S27) (S27mt) (Mitochondrial ribosomal protein S27)	Mrps27	RT27	-0.18381	0.298829	0.880359	0.21624	0.50254
Q61301	Catenin alpha-2 (Alpha N-catenin)	Ctnna2 Catna2	CTNA2	-1.3962	0.298829	0.379939	0.21638	0.50254
Q8CDV7	Ectonucleoside triphosphate diphosphohydrolase 1	Entpd1	Q8CDV7	-1.3804	0.298829	0.384098	0.21653	0.50254
Q80ZS3	28S ribosomal protein S26, mitochondrial (MRP-S26) (S26mt)	Mrps26	RT26	0.49478	0.298829	1.40911	0.21662	0.50254
O54734	Dolichyl-diphosphooligosaccharide--protein glycosyltransferase 48 kDa subunit (DDOST 48 kDa subunit) (Oligosaccharyl transferase 48 kDa subunit)	Ddost	OST48	-0.4036	0.298691	0.755972	0.21703	0.5027
P62311	U6 snRNA-associated Sm-like protein LSm3	Lsm3	LSM3	-0.34477	0.298691	0.787464	0.21703	0.5027
O55029	Coatomer subunit beta' (Beta'-coat protein) (Beta'-COP) (p102)	Copb2	COPB2	-0.18937	0.298139	0.876962	0.21754	0.50334
P43277	Histone H1.3 (H1 VAR.4) (H1d)	Hist1h1d H1f3	H13	1.3851	0.298139	2.61185	0.21806	0.50334
Q8K3C3	Protein LZIC (Leucine zipper and CTNNBIP1 domain-containing protein) (Leucine zipper and ICAT homologous domain-containing protein)	Lzic	LZIC	-0.18471	0.298139	0.879817	0.21806	0.50334
Q9CQK7	RWD domain-containing protein 1 (DRG family-regulatory protein 2) (IH1)	Rwdd1 Dfrp2	RWDD1	-1.3197	0.298139	0.400625	0.21807	0.50334
Q91ZA3	Propionyl-CoA carboxylase alpha chain, mitochondrial (PCCase subunit alpha) (EC 6.4.1.3) (Propanoyl-CoA:carbon dioxide ligase subunit alpha)	Pcca	PCCA	-0.33692	0.298139	0.791703	0.2182	0.50334
E9PYF1	Aminopeptidase B	Rnpep	E9PYF1	-0.11354	0.298139	0.9243	0.21847	0.50334
Q9D8P4	39S ribosomal protein L17, mitochondrial (L17mt) (MRP-L17)	Mrpl17	RM17	0.45158	0.298139	1.36754	0.21849	0.50334
Q8BGJ5	MCG13402, isoform CRA_a (Polypyrimidine tract-binding protein 1)	Ptbp1 mCG_13402	Q8BGJ5	-0.24418	0.297664	0.844309	0.21889	0.50389
Q9EPR5	VPS10 domain-containing receptor SorCS2	Sorcs2	SORC2	1.329	0.296993	2.51237	0.21941	0.50467
A0A0R4J052	Hydroxyacylglutathione hydrolase, mitochondrial	Hagh	A0A0R4J052	-0.11819	0.296993	0.921319	0.21957	0.50467
Q9QZA0	Carbonic anhydrase 5B, mitochondrial (EC 4.2.1.1) (Carbonate dehydratase VB) (Carbonic anhydrase VB) (CA-VB)	Ca5b Car5b	CAH5B	0.45907	0.296709	1.37466	0.21988	0.505
A8Y5E9	Protein archease	Zbtb8os	A8Y5E9	1.2921	0.296657	2.44876	0.22007	0.50506
Q3UZG4	Aminoacyl tRNA synthase complex-interacting multifunctional protein 1	Aimp1 Scye1	Q3UZG4	0.22145	0.295695	1.16591	0.22078	0.50618
Q9R0X4	Acyl-coenzyme A thioesterase 9, mitochondrial (Acyl-CoA thioesterase 9) (EC 3.1.2.-) (Acyl coenzyme A thioester hydrolase 2) (MTE-2) (Acyl-CoA thioester hydrolase 9) (Mitochondrial 48 kDa acyl-CoA thioester hydrolase 1) (Mt-ACT48.1) (Protein U8) (p48)	Acot9 Acate2	ACOT9	-0.28995	0.295695	0.817929	0.2209	0.50618
Q9WUR9	Adenylate kinase 4, mitochondrial (AK 4) (EC 2.7.4.10) (EC 2.7.4.6) (Adenylate kinase 3-like) (Adenylate kinase isoenzyme 4) (GTP:AMP phosphotransferase AK4)	Ak4 Ak-4 Ak3b Ak3l1	KAD4	0.84596	0.294401	1.79746	0.22178	0.50769
G3UZY2	Thioredoxin, mitochondrial (Fragment)	Txn2	G3UZY2	0.24743	0.294401	1.18708	0.2219	0.50769
Q9CRB8	Mitochondrial fission process protein 1 (Mitochondrial 18 kDa protein) (MTP18)	Mtfp1 Mtp18	MTFP1	-0.38955	0.294094	0.763359	0.22223	0.50805
P59017	Bcl-2-like protein 13 (Bcl2-L-13) (Bcl-rambo) (Protein Mil1)	Bcl2l13 Mil1	B2L13	-0.2657	0.29382	0.831808	0.22257	0.50837
Q8R2K3	Single-stranded DNA binding protein 1 (Single-stranded DNA binding protein 1, isoform CRA_a) (Single-stranded DNA-binding protein, mitochondrial)	Ssbp1 mCG_15097	Q8R2K3	-0.20218	0.29382	0.869263	0.22275	0.50837
Q3UPH1	Protein PRRC1 (Proline-rich and coiled-coil-containing protein 1)	Prrc1	PRRC1	-1.3255	0.29382	0.398995	0.22289	0.50837
Q3TBW2	39S ribosomal protein L10, mitochondrial (L10mt) (MRP-L10)	Mrpl10	RM10	-1.1923	0.29382	0.437598	0.22305	0.50837
A0A0R4J1N7	Ankyrin-1	Ank1	A0A0R4J1N7	0.22801	0.293009	1.17122	0.22365	0.50932
Q9QUI0	Transforming protein RhoA	Rhoa Arha Arha2	RHOA	-0.25258	0.293009	0.839419	0.2243	0.50932
P56480	ATP synthase subunit beta, mitochondrial (EC 3.6.3.14) (ATP synthase F1 subunit beta)	Atp5f1b Atp5b	ATPB	0.11138	0.293009	1.08026	0.22441	0.50932
Q8VCR4	0610038D11Rik protein (MCG130245, isoform CRA_b) (Multifunctional methyltransferase subunit TRM112-like protein)	Trmt112 0610038D11Rik mCG_130245	Q8VCR4	0.87391	0.293009	1.83261	0.2248	0.50932
Q9DBH5	Vesicular integral-membrane protein VIP36 (Lectin mannose-binding 2) (Vesicular integral-membrane protein 36) (VIP36)	Lman2	LMAN2	0.14781	0.293009	1.10789	0.22491	0.50932
Q80SZ7	Guanine nucleotide-binding protein G(I)/G(S)/G(O) subunit gamma-5	Gng5 Gngt5	GBG5	0.42928	0.293009	1.34657	0.22492	0.50932
H3BJ30	Cleavage and polyadenylation-specificity factor subunit 6	Cpsf6	H3BJ30	-1.3509	0.293009	0.392034	0.22494	0.50932
Q99LC3	NADH dehydrogenase [ubiquinone] 1 alpha subcomplex subunit 10, mitochondrial (Complex I-42kD) (CI-42kD) (NADH-ubiquinone oxidoreductase 42 kDa subunit)	Ndufa10	NDUAA	-0.38919	0.293009	0.763534	0.22505	0.50932
Q9CXJ4	ATP-binding cassette sub-family B member 8, mitochondrial	Abcb8	MITOS	-0.29824	0.293009	0.813273	0.22505	0.50932
Q9WU79	Proline dehydrogenase 1, mitochondrial (EC 1.5.5.2) (Proline oxidase)	Prodh Pro1	PROD	-0.23213	0.293009	0.851354	0.22517	0.50932
P99026	Proteasome subunit beta type-4 (EC 3.4.25.1) (Low molecular mass protein 3) (Macropain beta chain) (Multicatalytic endopeptidase complex beta chain) (Proteasome beta chain) (Proteasome chain 3)	Psmb4 Lmp3	PSB4	-0.17375	0.291613	0.886525	0.22607	0.51096
P04247	Myoglobin	Mb	MYG	0.85424	0.291341	1.8078	0.22638	0.51128
Q8BR90	UPF0600 protein C5orf51 homolog	0	CE051	-0.94526	0.290772	0.519346	0.22685	0.51195
F8VQ95	Transforming acidic coiled-coil-containing protein 1	Tacc1	F8VQ95	-0.1925	0.289993	0.87512	0.22749	0.51287
Q99JB8	Protein kinase C and casein kinase II substrate protein 3	Pacsin3	PACN3	0.11306	0.289993	1.08151	0.2276	0.51287
P43275	Histone H1.1 (H1 VAR.3) (Histone H1a) (H1a)	Hist1h1a H1a H1f1	H11	-0.67759	0.28973	0.625195	0.22791	0.51318
D3Z0B9	Aldehyde dehydrogenase family 16 member A1	Aldh16a1	D3Z0B9	-0.23004	0.288691	0.852588	0.22864	0.51441
D3YZN4	Paraplegin	Spg7	D3YZN4	-0.3855	0.288691	0.765521	0.2288	0.51441
A2AS98	Nck-associated protein 1	Nckap1	A2AS98	-0.82279	0.288024	0.565355	0.22932	0.5152
A0A0R4J131	Biotinidase (Biotinidase, isoform CRA_b)	Btd mCG_3809	A0A0R4J131	-0.79977	0.287721	0.574449	0.22965	0.51556
P48024	Eukaryotic translation initiation factor 1 (eIF1) (Protein translation factor SUI1 homolog)	Eif1 Sui1 Sui1-rs1	EIF1	0.19386	0.287645	1.14381	0.22987	0.51565
Q6ZWX6	Eukaryotic translation initiation factor 2 subunit 1 (Eukaryotic translation initiation factor 2 subunit alpha) (eIF-2-alpha) (eIF-2A) (eIF-2alpha)	Eif2s1 Eif2a	IF2A	0.17664	0.285251	1.13025	0.23131	0.5185
O35226	26S proteasome non-ATPase regulatory subunit 4 (26S proteasome regulatory subunit RPN10) (26S proteasome regulatory subunit S5A) (Multiubiquitin chain-binding protein)	Psmd4 Mcb1	PSMD4	0.16337	0.28388	1.1199	0.23236	0.52014
E0CZE0	NEDD8-activating enzyme E1 regulatory subunit	Nae1	E0CZE0	-0.84262	0.28388	0.557631	0.23239	0.52014
Q06770	Corticosteroid-binding globulin (CBG) (Serpin A6) (Transcortin)	Serpina6 Cbg	CBG	0.87122	0.283771	1.82919	0.23262	0.52027
Q3TWV4	AP-2 complex subunit mu (Adaptor protein complex AP-2, mu1, isoform CRA_a)	Ap2m1 mCG_128452	Q3TWV4	0.86171	0.282804	1.81719	0.23332	0.52143
Q5XJY4	Presenilins-associated rhomboid-like protein, mitochondrial (EC 3.4.21.105) (Mitochondrial intramembrane-cleaving protease PARL) [Cleaved into: P-beta (Pbeta)]	Parl Psarl	PARL	-0.37596	0.281939	0.770594	0.23436	0.52247
E9QAE4	Histone-lysine N-methyltransferase, H3 lysine-36 and H4 lysine-20-specific	Nsd1	E9QAE4	-1.1858	0.281939	0.439599	0.23438	0.52247
P20152	Vimentin	Vim	VIME	-0.41096	0.281939	0.752106	0.23445	0.52247
Q9DBG5	Perilipin-3 (Cargo selection protein TIP47) (Mannose-6-phosphate receptor-binding protein 1)	Plin3 M6prbp1 Tip47	PLIN3	0.41193	0.281939	1.33046	0.23461	0.52247
D3YWT1	Heterogeneous nuclear ribonucleoprotein H3 (MCG11326, isoform CRA_b)	Hnrnph3 mCG_11326	D3YWT1	0.35318	0.281939	1.27738	0.23466	0.52247
Q8C3X4	Translation factor Guf1, mitochondrial (EC 3.6.5.-) (Elongation factor 4 homolog) (EF-4) (GTPase Guf1) (Ribosomal back-translocase)	Guf1	GUF1	-0.84508	0.281606	0.556669	0.23501	0.52287
D3YXG6	Arp2/3 complex 34 kDa subunit	Arpc2 mCG_114810	D3YXG6	-0.28771	0.281448	0.819202	0.23527	0.52306
Q6ZQI3	Malectin	Mlec Kiaa0152	MLEC	0.24684	0.280818	1.18661	0.23579	0.52382
Q8JZQ9	Eukaryotic translation initiation factor 3 subunit B (eIF3b) (Eukaryotic translation initiation factor 3 subunit 9) (eIF-3-eta) (eIF3 p116)	Eif3b Eif3s9	EIF3B	0.087536	0.280271	1.06255	0.23626	0.52448
Q9CXV1	Succinate dehydrogenase [ubiquinone] cytochrome b small subunit, mitochondrial (CybS) (CII-4) (QPs3) (Succinate dehydrogenase complex subunit D) (Succinate-ubiquinone oxidoreductase cytochrome b small subunit) (Succinate-ubiquinone reductase membrane anchor subunit)	Sdhd	DHSD	0.32468	0.278899	1.25238	0.23718	0.52614
Q8K274	Ketosamine-3-kinase (EC 2.7.1.-) (Fructosamine-3-kinase-related protein)	Fn3krp	KT3K	-0.77234	0.276577	0.58548	0.23871	0.52896
Q01514	Guanylate-binding protein 1 (EC 3.6.5.-) (GTP-binding protein 1) (GBP-1) (mGBP-1) (mGBP1) (Guanine nucleotide-binding protein 1) (Interferon-gamma-inducible protein MAG-1) (Interferon-induced guanylate-binding protein 1)	Gbp1 Gbp-1 Mag-1 Mpa1	GBP1	-0.89776	0.276577	0.536711	0.23881	0.52896
Q922Q8	Leucine-rich repeat-containing protein 59 [Cleaved into: Leucine-rich repeat-containing protein 59, N-terminally processed]	Lrrc59	LRC59	-0.57802	0.275323	0.669882	0.23968	0.53049
P16330	2',3'-cyclic-nucleotide 3'-phosphodiesterase (CNP) (CNPase) (EC 3.1.4.37)	Cnp Cnp1	CN37	-1.4608	0.274407	0.36328	0.24036	0.53161
Q6P8X1	Sorting nexin-6 [Cleaved into: Sorting nexin-6, N-terminally processed]	Snx6	SNX6	-0.80754	0.274374	0.571363	0.24056	0.53165
Q8VDM4	26S proteasome non-ATPase regulatory subunit 2 (26S proteasome regulatory subunit RPN1) (26S proteasome regulatory subunit S2) (26S proteasome subunit p97)	Psmd2	PSMD2	-0.10698	0.274252	0.928505	0.2408	0.5318
Q3UMP4	Plasminogen activator inhibitor 1 RNA-binding protein	Serbp1	Q3UMP4	-0.71879	0.27324	0.607607	0.2416	0.53304
Q6NSR8	Probable aminopeptidase NPEPL1 (EC 3.4.11.-) (Aminopeptidase-like 1)	Npepl1	PEPL1	-0.19781	0.27324	0.87184	0.24172	0.53304
G3UWC2	N-acetylated alpha-linked acidic dipeptidase 2, isoform CRA_a (N-acetylated-alpha-linked acidic dipeptidase 2)	Naalad2 mCG_4774	G3UWC2	-0.18866	0.272662	0.877424	0.24222	0.53375
Q4VAA2	Protein CDV3 (Carnitine deficiency-associated protein 3) (Tyrosine-phosphorylated protein 36) (TPP36)	Cdv3	CDV3	1.0477	0.272174	2.06723	0.2427	0.53435
Q3TMN1	Methionine aminopeptidase 2 (MAP 2) (MetAP 2) (EC 3.4.11.18) (Initiation factor 2-associated 67 kDa glycoprotein) (Peptidase M) (p67) (p67eIF2)	Metap2 METAP2	Q3TMN1	0.24158	0.272174	1.18228	0.24286	0.53435
Q9CQI3	Glia maturation factor beta (GMF-beta)	Gmfb	GMFB	-0.12966	0.27202	0.914077	0.24312	0.53454
Q9R1J0	Sterol-4-alpha-carboxylate 3-dehydrogenase, decarboxylating (EC 1.1.1.170)	Nsdhl	NSDHL	-0.33314	0.271987	0.793777	0.24332	0.53458
Q9D8Y1	Transmembrane protein 126A	Tmem126a	T126A	-0.3214	0.271752	0.80032	0.24366	0.53487
Q9D0I9	Arginine--tRNA ligase, cytoplasmic (EC 6.1.1.19) (Arginyl-tRNA synthetase) (ArgRS)	Rars	SYRC	0.19793	0.271752	1.14705	0.24381	0.53487
Q63829	COMM domain-containing protein 3 (Bmi-1 upstream gene protein) (Bup protein)	Commd3 Bup	COMD3	-0.16078	0.27001	0.894534	0.24512	0.53702
Q5EBG6	Heat shock protein beta-6 (HspB6)	Hspb6 Gm479	HSPB6	0.93366	0.27001	1.91011	0.24515	0.53702
A2A839	Protein 4.1	Epb41 Epb4.1	A2A839	-0.2074	0.269743	0.866101	0.24548	0.53735
Q9CQT1	Methylthioribose-1-phosphate isomerase (M1Pi) (MTR-1-P isomerase) (EC 5.3.1.23) (S-methyl-5-thioribose-1-phosphate isomerase) (Translation initiation factor eIF-2B subunit alpha/beta/delta-like protein)	Mri1	MTNA	-0.72925	0.269541	0.603209	0.24577	0.5376
P68037	Ubiquitin-conjugating enzyme E2 L3 (EC 2.3.2.23) (E2 ubiquitin-conjugating enzyme L3) (UbcM4) (Ubiquitin carrier protein L3) (Ubiquitin-protein ligase L3)	Ube2l3 Ubce7	UB2L3	0.32117	0.269476	1.24934	0.24599	0.53768
A0A0R4J259	Heterogeneous nuclear ribonucleoprotein Q	Syncrip	A0A0R4J259	0.13371	0.268935	1.0971	0.24647	0.53835
A0A0R4J1N9	Transcription factor A, mitochondrial (Transcription factor A, mitochondrial, isoform CRA_c)	Tfam mCG_17822	A0A0R4J1N9	-0.14043	0.268403	0.907276	0.24712	0.53901
P56379	6.8 kDa mitochondrial proteolipid	Mp68	ATP68	0.22105	0.268403	1.16558	0.24714	0.53901
O09061	Proteasome subunit beta type-1 (EC 3.4.25.1) (Macropain subunit C5) (Multicatalytic endopeptidase complex subunit C5) (Proteasome component C5) (Proteasome gamma chain)	Psmb1	PSB1	-0.2161	0.268202	0.860882	0.24743	0.53926
Q9CPX4	Ferritin	Ftl1 Ftl1-ps1 mCG_17237	Q9CPX4	-0.21463	0.26755	0.861772	0.24798	0.54007
A0A087WQS2	Basic leucine zipper and W2 domain-containing protein 1	Bzw1	A0A087WQS2	0.74376	0.2656	1.67454	0.24928	0.5425
Q60675	Laminin subunit alpha-2 (Laminin M chain) (Laminin-12 subunit alpha) (Laminin-2 subunit alpha) (Laminin-4 subunit alpha) (Merosin heavy chain)	Lama2	LAMA2	-0.29209	0.265304	0.816727	0.24989	0.54287
Q7TSV4	Phosphoglucomutase-2 (PGM 2) (EC 5.4.2.2) (Glucose phosphomutase 2) (Phosphodeoxyribomutase) (Phosphoglucomutase-1) (Phosphopentomutase) (EC 5.4.2.7)	Pgm2 Pgm1	PGM2	-0.78835	0.265304	0.579005	0.24991	0.54287
I7HLV2	60S ribosomal protein L10 (Ribosomal protein 10) (Fragment)	Rpl10 RP23-436K3.4-003	I7HLV2	-0.25508	0.265304	0.837942	0.25	0.54287
Q04736	Tyrosine-protein kinase Yes (EC 2.7.10.2) (Proto-oncogene c-Yes) (p61-Yes)	Yes1 Yes	YES	-0.83397	0.264393	0.560978	0.2507	0.54401
Q9CZU6	Citrate synthase, mitochondrial (EC 2.3.3.1) (Citrate (Si)-synthase)	Cs	CISY	-0.28666	0.263325	0.819807	0.25162	0.54535
E0CY18	AN1-type zinc finger protein 2B (Fragment)	Zfand2b	E0CY18	0.60325	0.263325	1.51913	0.25168	0.54535
Q76LV0	Glutathione peroxidase	Gpx4	Q76LV0	0.33093	0.263157	1.25783	0.25212	0.54556
Q9CQ20	Mid1-interacting protein 1 (Gastrulation-specific G12-like protein) (Mid1-interacting G12-like protein) (Protein STRAIT11499 homolog) (Spot 14-related protein) (S14R) (Spot 14-R)	Mid1ip1 Mig12	M1IP1	0.85897	0.263157	1.81373	0.25215	0.54556
F8WIK0	Anamorsin (Cytokine-induced apoptosis inhibitor 1) (Fe-S cluster assembly protein DRE2 homolog)	Ciapin1 CIAPIN1 mCG_12279	F8WIK0	0.21465	0.26299	1.16043	0.25243	0.54577
Q9CPQ3	Mitochondrial import receptor subunit TOM22 homolog (Translocase of outer membrane 22 kDa subunit homolog)	Tomm22 Tom22	TOM22	-0.29058	0.262935	0.817595	0.25264	0.54584
Q9JHK4	Geranylgeranyl transferase type-2 subunit alpha (EC 2.5.1.60) (Geranylgeranyl transferase type II subunit alpha) (Rab geranyl-geranyltransferase subunit alpha) (Rab GG transferase alpha) (Rab GGTase alpha) (Rab geranylgeranyltransferase subunit alpha)	Rabggta	PGTA	-0.66812	0.260863	0.629327	0.25403	0.54845
Q7TQE2	Zyx protein (Zyxin)	Zyx	Q7TQE2	0.74894	0.260562	1.68056	0.25439	0.54883
A0A1B0GT92	Glycogen [starch] synthase (EC 2.4.1.11)	Gys1	A0A1B0GT92	-0.075755	0.259993	0.948857	0.25491	0.54955
Q9CR57	60S ribosomal protein L14	Rpl14	RL14	-0.24933	0.259274	0.841255	0.25552	0.55046
G5E814	MCG5603 (NADH dehydrogenase [ubiquinone] 1 alpha subcomplex subunit 11)	Ndufa11 mCG_5603	G5E814	-0.33821	0.258975	0.791014	0.25588	0.55084
D6REF7	Sphingosine-1-phosphate lyase 1	Sgpl1	D6REF7	0.33799	0.258777	1.264	0.25618	0.55109
O55135	Eukaryotic translation initiation factor 6 (eIF-6) (B4 integrin interactor) (CAB) (p27(BBP))	Eif6 Itgb4bp	IF6	0.17926	0.257723	1.1323	0.25699	0.55243
P22599	Alpha-1-antitrypsin 1-2 (AAT) (Alpha-1 protease inhibitor 2) (Alpha-1-antiproteinase) (Serine protease inhibitor 1-2) (Serine protease inhibitor A1b) (Serpin A1b)	Serpina1b Aat2 Dom2 Spi1-2	A1AT2	0.22132	0.256671	1.1658	0.25779	0.55377
Q3UNZ8	Quinone oxidoreductase-like protein 2 (EC 1.-.-.-) (Zeta-crystallin homolog 2)	Cryzl2	QORL2	-0.78367	0.256647	0.580889	0.25817	0.5538
Q8CHW4	Translation initiation factor eIF-2B subunit epsilon (eIF-2B GDP-GTP exchange factor subunit epsilon)	Eif2b5	EI2BE	0.24362	0.256647	1.18396	0.25818	0.5538
Q91VD9	NADH-ubiquinone oxidoreductase 75 kDa subunit, mitochondrial (EC 1.6.5.3) (EC 1.6.99.3) (Complex I-75kD) (CI-75kD)	Ndufs1	NDUS1	-0.26049	0.254988	0.834794	0.25936	0.55592	OXPHOS	YES
Q8VHX6	Filamin-C (FLN-C) (ABP-280-like protein) (ABP-L) (Actin-binding-like protein) (Filamin-2) (Gamma-filamin)	Flnc Abpl Fln2	FLNC	0.92731	0.254418	1.90172	0.26008	0.55665
A0A0R4J0L6	28S ribosomal protein S35, mitochondrial	Mrps35	A0A0R4J0L6	0.25574	0.254418	1.19394	0.26029	0.55665
A0A0R4J078	UBX domain containing 2, isoform CRA_a (UBX domain-containing protein 4)	Ubxn4 Ubxd2 mCG_20043	A0A0R4J078	-0.69777	0.254418	0.616523	0.26035	0.55665
Q8VE47	Ubiquitin-like modifier-activating enzyme 5 (Ubiquitin-activating enzyme 5) (UFM1-activating enzyme) (Ubiquitin-activating enzyme E1 domain-containing protein 1)	Uba5 Ube1dc1	UBA5	-0.18371	0.254418	0.880437	0.26044	0.55665
Q80XR5	U2 snRNP auxiliary factor large subunit	U2af2 mCG_22027	Q80XR5	-0.73749	0.254215	0.599772	0.26075	0.55691
Q9D7A8	Armadillo repeat-containing protein 1	Armc1	ARMC1	-0.41613	0.25279	0.749457	0.26187	0.55874
A0A1C7CYV0	Plastin-3 (Fragment)	Pls3	A0A1C7CYV0	0.17083	0.25279	1.12571	0.26198	0.55874
Q3URS9	Coiled-coil domain-containing protein 51	Ccdc51	MITOK	0.29006	0.252689	1.22269	0.26235	0.55887
P45591	Cofilin-2 (Cofilin, muscle isoform)	Cfl2	COF2	0.45979	0.252689	1.37535	0.26252	0.55887
P26443	Glutamate dehydrogenase 1, mitochondrial (GDH 1) (EC 1.4.1.3)	Glud1 Glud	DHE3	-0.27452	0.252689	0.82672	0.2626	0.55887
Q6ZWZ4	60S ribosomal protein L36	Rpl36 mCG_20352	Q6ZWZ4	-0.48975	0.251843	0.712149	0.26347	0.55996
Q8BGB8	Ubiquinone biosynthesis protein COQ4 homolog, mitochondrial (Coenzyme Q biosynthesis protein 4 homolog)	Coq4	COQ4	-0.23572	0.251843	0.849257	0.26349	0.55996
P29341	Polyadenylate-binding protein 1 (PABP-1) (Poly(A)-binding protein 1)	Pabpc1 Pabp1	PABP1	0.12145	0.25151	1.08783	0.26388	0.56039
A0A0N4SUH8	NFU1 iron-sulfur cluster scaffold homolog, mitochondrial	Nfu1	A0A0N4SUH8	0.16921	0.251215	1.12444	0.26428	0.56077
A0A0A6YVU8	MCG119397 (Predicted pseudogene 9774)	Gm9774 mCG_119397	A0A0A6YVU8	0.2358	0.251215	1.17757	0.26458	0.56077
Q60930	Voltage-dependent anion-selective channel protein 2 (VDAC-2) (mVDAC2) (Outer mitochondrial membrane protein porin 2) (Voltage-dependent anion-selective channel protein 6) (VDAC-6) (mVDAC6)	Vdac2 Vdac6	VDAC2	-0.30338	0.251215	0.810373	0.26462	0.56077
Q3UVK0	Endoplasmic reticulum metallopeptidase 1 (EC 3.4.-.-) (Felix-ina)	Ermp1 D19Wsu12e Fxna Kiaa1815	ERMP1	-0.68432	0.250032	0.622316	0.26553	0.5623
Q9CX34	Protein SGT1 homolog (Suppressor of G2 allele of SKP1 homolog)	Sugt1	SGT1	0.22099	0.249831	1.16554	0.26602	0.56256
G5E866	Splicing factor 3B subunit 1 (Splicing factor 3b, subunit 1)	Sf3b1 mCG_117542	G5E866	-0.16002	0.249831	0.895015	0.26603	0.56256
Q9CPY7	Cytosol aminopeptidase (EC 3.4.11.1) (Leucine aminopeptidase 3) (LAP-3) (Leucyl aminopeptidase) (Proline aminopeptidase) (EC 3.4.11.5) (Prolyl aminopeptidase)	Lap3 Lapep	AMPL	-0.24546	0.247514	0.843526	0.26764	0.56557
Q9JLV1	BAG family molecular chaperone regulator 3 (BAG-3) (Bcl-2-associated athanogene 3) (Bcl-2-binding protein Bis)	Bag3 Bis MNCb-2243	BAG3	0.99883	0.246425	1.99836	0.26851	0.56699
Q9D967	Magnesium-dependent phosphatase 1 (MDP-1) (EC 3.1.3.-) (EC 3.1.3.48)	Mdp1	MGDP1	-0.42108	0.245644	0.746882	0.26918	0.56801
Q9JIF9	Myotilin (Myofibrillar titin-like Ig domains protein) (Titin immunoglobulin domain protein)	Myot Myo Ttid	MYOTI	0.57874	0.245361	1.49354	0.26968	0.56838
Q9Z1P6	NADH dehydrogenase [ubiquinone] 1 alpha subcomplex subunit 7 (Complex I-B14.5a) (CI-B14.5a) (NADH-ubiquinone oxidoreductase subunit B14.5a)	Ndufa7	NDUA7	0.45402	0.245361	1.36984	0.26974	0.56838
Q9R0H0	Peroxisomal acyl-coenzyme A oxidase 1 (AOX) (EC 1.3.3.6) (Palmitoyl-CoA oxidase)	Acox1 Acox Paox	ACOX1	0.278	0.244895	1.21252	0.27021	0.56899	FAOX	NO
Q8QZT1	Acetyl-CoA acetyltransferase, mitochondrial (EC 2.3.1.9) (Acetoacetyl-CoA thiolase)	Acat1	THIL	-0.26733	0.244453	0.830841	0.27068	0.56957
P43274	Histone H1.4 (H1 VAR.2) (H1e)	Hist1h1e H1f4	H14	-0.62609	0.244133	0.64792	0.27107	0.56999
P62869	Elongin-B (EloB) (Elongin 18 kDa subunit) (RNA polymerase II transcription factor SIII subunit B) (SIII p18) (Transcription elongation factor B polypeptide 2)	Elob Tceb2	ELOB	0.20377	0.242771	1.1517	0.27225	0.57178
Q8C5R8	Phosphoribosyl pyrophosphate synthetase 1-like 1 (RIKEN cDNA 1700011K15)	Prps1l1 1700011K15Rik mCG_48722	Q8C5R8	-0.22847	0.242771	0.853534	0.27231	0.57178
Q9D8Y0	EF-hand domain-containing protein D2 (Swiprosin-1)	Efhd2 Sws1	EFHD2	0.083472	0.242536	1.05957	0.27282	0.57209
P60766	Cell division control protein 42 homolog (G25K GTP-binding protein)	Cdc42	CDC42	-0.16951	0.242536	0.889126	0.27313	0.57209
Q9D7N3	28S ribosomal protein S9, mitochondrial (MRP-S9) (S9mt)	Mrps9	RT09	0.18053	0.242536	1.1333	0.27322	0.57209
G5E8X1	Methyltransferase-like 26 (RIKEN cDNA 0610011F06, isoform CRA_b)	Mettl26 0610011F06Rik mCG_17665	G5E8X1	-0.66163	0.242536	0.632151	0.2734	0.57209
Q9WVL3	Solute carrier family 12 member 7 (Electroneutral potassium-chloride cotransporter 4) (K-Cl cotransporter 4)	Slc12a7 Kcc4	S12A7	-0.77133	0.242536	0.585892	0.27341	0.57209
P53994	Ras-related protein Rab-2A	Rab2a Rab2	RAB2A	-0.19875	0.242156	0.871308	0.27384	0.57259
Q62167	ATP-dependent RNA helicase DDX3X (EC 3.6.4.13) (D1Pas1-related sequence 2) (DEAD box RNA helicase DEAD3) (mDEAD3) (DEAD box protein 3, X-chromosomal) (Embryonic RNA helicase)	Ddx3x D1Pas1-rs2 Ddx3 Dead3 Erh	DDX3X	0.20344	0.242118	1.15144	0.27414	0.57264
G3X977	Inter-alpha trypsin inhibitor, heavy chain 2 (Inter-alpha-trypsin inhibitor heavy chain H2)	Itih2 mCG_5023	G3X977	-0.16133	0.242118	0.894214	0.27431	0.57264
O89104	Synaptophysin-like protein 2 (Mitsugumin-29) (Mg29)	Sypl2 Mg29	SYPL2	0.87468	0.242118	1.83362	0.27449	0.57264
K3W4M2	Ryanodine receptor 1	Ryr1	K3W4M2	0.91501	0.242118	1.88558	0.27463	0.57264
Q6P8J7	Creatine kinase S-type, mitochondrial (EC 2.7.3.2) (Basic-type mitochondrial creatine kinase) (Mib-CK) (Sarcomeric mitochondrial creatine kinase) (S-MtCK)	Ckmt2	KCRS	0.81717	0.2418	1.76196	0.27502	0.57306
Q3TDN2	FAS-associated factor 2 (UBX domain-containing protein 8)	Faf2 Kiaa0887 Ubxd8	FAF2	-0.32126	0.2418	0.800384	0.27539	0.57306
Q62084	Protein phosphatase 1 regulatory subunit 14B (Phosphatase holoenzyme inhibitor 1) (PHI-1) (Phospholipase C-beta-3 neighbouring gene protein)	Ppp1r14b Png	PP14B	-0.66327	0.2418	0.631433	0.27569	0.57306
Q9JKF1	Ras GTPase-activating-like protein IQGAP1	Iqgap1	IQGA1	-0.19541	0.2418	0.873362	0.27571	0.57306
Q8BK03	Mitoguardin 2 (Protein FAM73B)	Miga2 Fam73b	MIGA2	-0.7293	0.2418	0.603209	0.27579	0.57306
Q3UI43	BRISC and BRCA1-A complex member 1 (Mediator of RAP80 interactions and targeting subunit of 40 kDa) (New component of the BRCA1-A complex)	Babam1 Merit40 Nba1	BABA1	-0.65549	0.241739	0.63484	0.27602	0.57314
E9Q9F5	Septin-7	Sept7	E9Q9F5	0.14617	0.241338	1.10662	0.27647	0.57367
P55284	Cadherin-5 (Vascular endothelial cadherin) (VE-cadherin) (CD antigen CD144)	Cdh5	CADH5	-0.10428	0.240907	0.930233	0.27694	0.57424
Q9D898	Actin-related protein 2/3 complex subunit 5-like protein (Arp2/3 complex 16 kDa subunit 2) (ARC16-2)	Arpc5l	ARP5L	0.13527	0.239857	1.0983	0.2778	0.57563
P09542	Myosin light chain 3 (Myosin alkali light chain 1, ventricular/slow skeletal muscle isoform) (Myosin light chain 1, slow-twitch muscle B/ventricular isoform) (MLC1SB)	Myl3 Mlc1v Mylc	MYL3	0.96605	0.239857	1.95347	0.27799	0.57563
Q9Z1J3	Cysteine desulfurase, mitochondrial	Nfs1 Nifs	NFS1	-0.25648	0.239857	0.8371	0.27818	0.57563
Q9D1N9	39S ribosomal protein L21, mitochondrial (L21mt) (MRP-L21)	Mrpl21 D9Wsu149	RM21	-0.66343	0.238583	0.631393	0.27924	0.57732
Q9WTQ5	A-kinase anchor protein 12 (AKAP-12) (Germ cell lineage protein gercelin) (Src-suppressed C kinase substrate) (SSeCKS)	Akap12 Gag12 Ssecks	AKA12	0.32241	0.238583	1.25042	0.27944	0.57732
P67778	Prohibitin (B-cell receptor-associated protein 32) (BAP 32)	Phb	PHB	-0.2679	0.238583	0.830496	0.27958	0.57732
Q8BJ03	Cytochrome c oxidase assembly protein COX15 homolog	Cox15	COX15	0.32641	0.236939	1.25389	0.28083	0.57951	OXPHOS	YES
Q8VCM5	Mitochondrial ubiquitin ligase activator of NFKB 1 (EC 2.3.2.27) (E3 ubiquitin-protein ligase MUL1) (Growth inhibition and death E3 ligase) (RING-type E3 ubiquitin transferase NFKB 1)	Mul1 Gide	MUL1	-0.64173	0.236932	0.640943	0.28103	0.57952
Q9R1Z7	6-pyruvoyl tetrahydrobiopterin synthase (PTP synthase) (PTPS) (EC 4.2.3.12)	Pts	PTPS	0.69405	0.236535	1.61781	0.28166	0.58005
Q9JMG1	Endothelial differentiation-related factor 1 (EDF-1) (Multiprotein-bridging factor 1) (MBF1)	Edf1	EDF1	1.0747	0.236535	2.10633	0.28178	0.58005
O88844	Isocitrate dehydrogenase [NADP] cytoplasmic (IDH) (EC 1.1.1.42) (Cytosolic NADP-isocitrate dehydrogenase) (IDP) (NADP(+)-specific ICDH) (Oxalosuccinate decarboxylase)	Idh1	IDHC	-0.2087	0.236535	0.865351	0.28187	0.58005
P29788	Vitronectin (VN) (S-protein) (Serum-spreading factor)	Vtn	VTNC	0.63949	0.234905	1.55778	0.28329	0.58223
Q3TXS7	26S proteasome non-ATPase regulatory subunit 1 (26S proteasome regulatory subunit RPN2) (26S proteasome regulatory subunit S1)	Psmd1	PSMD1	-0.1103	0.234905	0.926355	0.28348	0.58223
Q62165	Dystroglycan (Dystrophin-associated glycoprotein 1) [Cleaved into: Alpha-dystroglycan (Alpha-DG); Beta-dystroglycan (Beta-DG)]	Dag1 Dag-1	DAG1	0.44319	0.234905	1.3596	0.28352	0.58223
Q80U63	Mitofusin-2 (EC 3.6.5.-) (Hypertension-related protein 1) (Mitochondrial assembly regulatory factor) (HSG protein) (Transmembrane GTPase MFN2)	Mfn2 Kiaa0214 Marf	MFN2	-0.2103	0.234905	0.864379	0.28392	0.58223
P28665	Murinoglobulin-1 (MuG1)	Mug1 Mug-1	MUG1	-0.16894	0.234905	0.889521	0.28462	0.58223
Q8CFX3	Protocadherin 1	Pcdh1	Q8CFX3	0.65224	0.234905	1.57161	0.28464	0.58223
Q3TVK3	Aspartyl aminopeptidase	Dnpep	Q3TVK3	-0.20427	0.234905	0.86798	0.28474	0.58223
Q8BP67	60S ribosomal protein L24	Rpl24	RL24	-0.76247	0.234905	0.589484	0.28477	0.58223
P31428	Dipeptidase 1 (EC 3.4.13.19) (Membrane-bound dipeptidase 1) (MBD-1) (Microsomal dipeptidase) (Renal dipeptidase)	Dpep1 Mbd1 Rdp	DPEP1	0.26819	0.234905	1.2043	0.28546	0.58223
Q9JII6	Alcohol dehydrogenase [NADP(+)] (EC 1.1.1.2) (Aldehyde reductase) (Aldo-keto reductase family 1 member A1)	Akr1a1 Akr1a4	AK1A1	0.20029	0.234905	1.14892	0.28552	0.58223
P28656	Nucleosome assembly protein 1-like 1 (Brain protein DN38) (NAP-1-related protein)	Nap1l1 Nrp	NP1L1	-0.73201	0.234905	0.602047	0.28582	0.58223
Q5M8N4	Epimerase family protein SDR39U1 (EC 1.1.1.-) (Short-chain dehydrogenase/reductase family 39U member 1)	Sdr39u1	D39U1	-0.28064	0.234905	0.823249	0.28606	0.58223
Q62087	Serum paraoxonase/lactonase 3 (EC 3.1.1.2) (EC 3.1.1.81) (EC 3.1.8.1)	Pon3	PON3	-0.2913	0.234905	0.817194	0.28613	0.58223
D3YWI4	Protein Mpv17	Mpv17	D3YWI4	-0.40387	0.234905	0.755801	0.28628	0.58223
P31001	Desmin	Des	DESM	0.80674	0.234905	1.74926	0.28678	0.58223
Q8BG32	26S proteasome non-ATPase regulatory subunit 11 (26S proteasome regulatory subunit RPN6) (26S proteasome regulatory subunit S9) (26S proteasome regulatory subunit p44.5)	Psmd11	PSD11	-0.11099	0.234905	0.925926	0.2869	0.58223
Q922B2	Aspartate--tRNA ligase, cytoplasmic (EC 6.1.1.12) (Aspartyl-tRNA synthetase) (AspRS)	Dars	SYDC	0.14306	0.234905	1.10425	0.28717	0.58223
F7CBP1	Eukaryotic translation initiation factor 4 gamma 2	Eif4g2	F7CBP1	0.2195	0.234905	1.16433	0.28723	0.58223
P35293	Ras-related protein Rab-18	Rab18	RAB18	0.21811	0.234905	1.16321	0.28753	0.58223
P53395	Lipoamide acyltransferase component of branched-chain alpha-keto acid dehydrogenase complex, mitochondrial (EC 2.3.1.168) (Branched-chain alpha-keto acid dehydrogenase complex component E2) (BCKAD-E2) (BCKADE2) (Dihydrolipoamide acetyltransferase component of branched-chain alpha-keto acid dehydrogenase complex) (Dihydrolipoamide branched chain transacylase) (Dihydrolipoyllysine-residue (2-methyl…	Dbt	ODB2	0.346	0.234905	1.27104	0.28763	0.58223
Q8BGS2	BolA-like protein 2	Bola2	BOLA2	0.62697	0.234905	1.54431	0.28919	0.58223
Q8K3J1	NADH dehydrogenase [ubiquinone] iron-sulfur protein 8, mitochondrial (EC 1.6.5.3) (EC 1.6.99.3) (Complex I-23kD) (CI-23kD) (NADH-ubiquinone oxidoreductase 23 kDa subunit)	Ndufs8	NDUS8	-0.17334	0.234905	0.886761	0.28921	0.58223
Q91YS7	Dual-specificity mitogen-activated protein kinase kinase 2 (Mitogen activated protein kinase kinase 2, isoform CRA_d) (Mitogen-activated protein kinase kinase 2)	Map2k2 mCG_142349	Q91YS7	0.17356	0.234905	1.12784	0.28946	0.58223
Q9JK92	Heat shock protein beta-8 (HspB8) (Alpha-crystallin C chain) (Small stress protein-like protein HSP22)	Hspb8 Cryac Hsp22	HSPB8	0.63779	0.234905	1.55594	0.28951	0.58223
Q9CQN7	39S ribosomal protein L41, mitochondrial (L41mt) (MRP-L41)	Mrpl41	RM41	0.69254	0.234905	1.61614	0.2901	0.58223
O55003	BCL2/adenovirus E1B 19 kDa protein-interacting protein 3	Bnip3 Nip3	BNIP3	-0.60601	0.234905	0.65703	0.29083	0.58223
P51855	Glutathione synthetase (GSH synthetase) (GSH-S) (EC 6.3.2.3) (Glutathione synthase)	Gss	GSHB	-0.21188	0.234905	0.863409	0.29096	0.58223
Q9CQ45	Neudesin (Neuron-derived neurotrophic factor) (Secreted protein of unknown function) (SPUF protein)	Nenf Spuf	NENF	0.72354	0.234905	1.65123	0.29163	0.58223
Q6PDI5	Proteasome adapter and scaffold protein ECM29 (Proteasome-associated protein ECM29 homolog)	Ecpas Ecm29 Kiaa0368	ECM29	0.56747	0.234905	1.48192	0.29168	0.58223
E9PVN6	Synaptojanin-2-binding protein	Gm20498	E9PVN6	0.24246	0.234905	1.18301	0.29228	0.58223
P29699	Alpha-2-HS-glycoprotein (Countertrypin) (Fetuin-A)	Ahsg Fetua	FETUA	0.32284	0.234905	1.25078	0.29303	0.58223
B1ATS4	Calcium-transporting ATPase (EC 3.6.3.8)	Atp2a3	B1ATS4	0.69618	0.234905	1.62019	0.29435	0.58223
Q9CXW2	28S ribosomal protein S22, mitochondrial (MRP-S22) (S22mt)	Mrps22 Rpms22	RT22	-0.1971	0.234905	0.872296	0.29452	0.58223
P17665	Cytochrome c oxidase subunit 7C, mitochondrial (Cytochrome c oxidase polypeptide VIIc)	Cox7c Cox7c1	COX7C	-0.2319	0.234905	0.851499	0.29546	0.58223
A0A075B5P6	Immunoglobulin heavy constant mu (Fragment)	Ighm	A0A075B5P6	0.15093	0.234905	1.11028	0.29553	0.58223
Q8BP48	Methionine aminopeptidase 1 (MAP 1) (MetAP 1) (EC 3.4.11.18) (Peptidase M 1)	Metap1	MAP11	0.57269	0.234905	1.4873	0.2956	0.58223
P46460	Vesicle-fusing ATPase (EC 3.6.4.6) (N-ethylmaleimide-sensitive fusion protein) (NEM-sensitive fusion protein) (Suppressor of K(+) transport growth defect 2) (Protein SKD2) (Vesicular-fusion protein NSF)	Nsf Skd2	NSF	-0.21163	0.234905	0.863558	0.29569	0.58223
A6H644	MCG130490 (Protein phosphatase 1 regulatory subunit 12B) (Protein phosphatase 1, regulatory (Inhibitor) subunit 12B)	Ppp1r12b mCG_130490	A6H644	0.80656	0.234905	1.74902	0.29578	0.58223
Q3UPL0	Protein transport protein Sec31A (SEC31-like protein 1) (SEC31-related protein A)	Sec31a Sec31l1	SC31A	0.10286	0.234905	1.07391	0.29602	0.58223
Q91XE8	Transmembrane protein 205	Tmem205	TM205	-0.3162	0.234905	0.803213	0.29687	0.58223
A0A0R4J1H0	E3 ubiquitin-protein ligase MARCH5 (MCG13921, isoform CRA_c)	March5 mCG_13921	A0A0R4J1H0	-0.33542	0.234905	0.792581	0.29695	0.58223
P99027	60S acidic ribosomal protein P2	Rplp2	RLA2	0.3847	0.234905	1.30559	0.29716	0.58223
Q9DCW4	Electron transfer flavoprotein subunit beta (Beta-ETF)	Etfb	ETFB	-0.3184	0.234905	0.801989	0.29771	0.58223
Q9WV98	Mitochondrial import inner membrane translocase subunit Tim9	Timm9 Tim9 Tim9a Timm9a	TIM9	-0.16382	0.234905	0.892618	0.29782	0.58223
A0A1B0GR19	Reticulocalbin-3 (Fragment)	Rcn3	A0A1B0GR19	0.69089	0.234905	1.61428	0.29805	0.58223
Q07417	Short-chain specific acyl-CoA dehydrogenase, mitochondrial (SCAD) (EC 1.3.8.1) (Butyryl-CoA dehydrogenase)	Acads	ACADS	-0.3082	0.234905	0.807624	0.29843	0.58223
Z4YJY0	BRISC complex subunit Abraxas 2	Abraxas2	Z4YJY0	-0.16874	0.234905	0.889601	0.29922	0.58223
Q9Z2I8	Succinate--CoA ligase [GDP-forming] subunit beta, mitochondrial (EC 6.2.1.4) (GTP-specific succinyl-CoA synthetase subunit beta) (G-SCS) (GTPSCS) (Succinyl-CoA synthetase beta-G chain) (SCS-betaG)	Suclg2	SUCB2	-0.31029	0.234905	0.806452	0.29945	0.58223
Q8R0Y8	Mitochondrial coenzyme A transporter SLC25A42 (Solute carrier family 25 member 42)	Slc25a42	S2542	-0.42595	0.234905	0.744325	0.29971	0.58223
P03921	NADH-ubiquinone oxidoreductase chain 5 (EC 1.6.5.3) (NADH dehydrogenase subunit 5)	Mtnd5 mt-Nd5 Nd5	NU5M	-0.35828	0.234905	0.780092	0.30027	0.58223
Q791T5	Mitochondrial carrier homolog 1 (Mitochondrial carrier-like protein 1)	Mtch1	MTCH1	-0.64488	0.234905	0.63955	0.30085	0.58223
Q8CI32	BAG family molecular chaperone regulator 5 (BAG-5) (Bcl-2-associated athanogene 5)	Bag5	BAG5	-0.080512	0.234905	0.945716	0.30124	0.58223
Q60605	Myosin light polypeptide 6 (17 kDa myosin light chain) (LC17) (Myosin light chain 3) (MLC-3) (Myosin light chain alkali 3) (Myosin light chain A3) (Smooth muscle and nonmuscle myosin light chain alkali 6)	Myl6 Myln	MYL6	0.18456	0.234905	1.13648	0.30154	0.58223
E9Q9M5	Ubiquitin carboxyl-terminal hydrolase 19	Usp19	E9Q9M5	0.51448	0.234905	1.42847	0.30164	0.58223
Q5FWX7	Oxysterol-binding protein	Osbpl9	Q5FWX7	0.53811	0.234905	1.45207	0.30189	0.58223
Q9QXT0	Protein canopy homolog 2 (MIR-interacting saposin-like protein) (Putative secreted protein ZSIG9) (Transmembrane protein 4)	Cnpy2 Msap Tmem4 Zsig9	CNPY2	0.23502	0.234905	1.17693	0.3022	0.58223
A2A6K0	Troponin I, fast skeletal muscle (Fragment)	Tnni2	A2A6K0	0.46776	0.234905	1.38297	0.30243	0.58223
Q9CZ44	NSFL1 cofactor p47 (p97 cofactor p47)	Nsfl1c	NSF1C	-0.21242	0.234905	0.863111	0.30312	0.58223
A2AUC9	Kelch-like protein 41 (Kelch repeat and BTB domain-containing protein 10)	Klhl41 Kbtbd10	KLH41	1.0349	0.234905	2.04905	0.3036	0.58223
Q5SX40	Myosin-1 (Myosin heavy chain 1) (Myosin heavy chain 2x) (MyHC-2x) (Myosin heavy chain, skeletal muscle, adult 1)	Myh1	MYH1	1.0601	0.234905	2.08511	0.30403	0.58223
P12970	60S ribosomal protein L7a (Surfeit locus protein 3)	Rpl7a Surf-3 Surf3	RL7A	-0.13881	0.234905	0.908265	0.30412	0.58223
Q08642	Protein-arginine deiminase type-2 (EC 3.5.3.15) (Peptidylarginine deiminase II) (Protein-arginine deiminase type II)	Padi2 Pad2 Pdi Pdi2	PADI2	0.75669	0.234905	1.68962	0.30435	0.58223
Q3UGB5	DAZ associated protein 1, isoform CRA_b (DAZ-associated protein 1)	Dazap1 mCG_142352	Q3UGB5	-0.56904	0.234905	0.674082	0.30525	0.58223
Q9CPU4	Microsomal glutathione S-transferase 3 (Microsomal GST-3) (EC 2.5.1.18) (Microsomal GST-III)	Mgst3	MGST3	-0.25968	0.234905	0.835282	0.30645	0.58223
A0A0G2JG00	Far upstream element-binding protein 1	Fubp1	A0A0G2JG00	-0.13695	0.234905	0.909422	0.30686	0.58223
Q8JZU2	Tricarboxylate transport protein, mitochondrial (Citrate transport protein) (CTP) (Solute carrier family 25 member 1) (Tricarboxylate carrier protein)	Slc25a1	TXTP	0.31391	0.234905	1.24307	0.30744	0.58223
Q8K1K2	26S proteasome regulatory subunit 8 (Protease (Prosome, macropain) 26S subunit, ATPase 5, isoform CRA_c) (Psmc5 protein)	Psmc5 mCG_3214	Q8K1K2	0.156	0.234905	1.11419	0.30772	0.58223
Q99KJ8	Dynactin subunit 2 (50 kDa dynein-associated polypeptide) (Dynactin complex 50 kDa subunit) (DCTN-50) (Growth cone membrane protein 23-48K) (GMP23-48K) (p50 dynamitin)	Dctn2	DCTN2	-0.15915	0.234905	0.895576	0.30778	0.58223
P60335	Poly(rC)-binding protein 1 (Alpha-CP1) (Heterogeneous nuclear ribonucleoprotein E1) (hnRNP E1)	Pcbp1	PCBP1	-0.1771	0.234905	0.884486	0.30842	0.58223
P02463	Collagen alpha-1(IV) chain [Cleaved into: Arresten]	Col4a1	CO4A1	-0.79736	0.234905	0.575407	0.30881	0.58223
P97450	ATP synthase-coupling factor 6, mitochondrial (ATPase subunit F6)	Atp5j	ATP5J	0.63789	0.234905	1.55606	0.30922	0.58223
Q6P8I6	Cytochrome c oxidase assembly protein COX11, mitochondrial	Cox11	COX11	-0.55261	0.234905	0.681803	0.30979	0.58223
Q3U186	Probable arginine--tRNA ligase, mitochondrial (EC 6.1.1.19) (Arginyl-tRNA synthetase) (ArgRS)	Rars2 Rarsl	SYRM	-0.61494	0.234905	0.652955	0.31005	0.58223
Q6P8I4	PEST proteolytic signal-containing nuclear protein (PCNP) (PEST-containing nuclear protein)	Pcnp	PCNP	0.77012	0.234905	1.70541	0.31281	0.58223
Q5PR72	Phosphodiesterase (EC 3.1.4.-)	Pde2a	Q5PR72	-0.31346	0.234905	0.804699	0.31289	0.58223
Q64726	Zinc-alpha-2-glycoprotein (Zn-alpha-2-GP) (Zn-alpha-2-glycoprotein)	Azgp1	ZA2G	-0.52676	0.234905	0.694107	0.31315	0.58223
O70622	Reticulon-2 (Neuroendocrine-specific protein-like 1) (NSP-like protein 1) (Neuroendocrine-specific protein-like I) (NSP-like protein I) (NSPLI)	Rtn2 Nspl1	RTN2	0.71427	0.234905	1.64066	0.31393	0.58223
Q9D0M3	Cytochrome c1, heme protein, mitochondrial (Complex III subunit 4) (Complex III subunit IV) (Cytochrome b-c1 complex subunit 4) (Ubiquinol-cytochrome-c reductase complex cytochrome c1 subunit) (Cytochrome c-1)	Cyc1	CY1	-0.18039	0.234905	0.882457	0.31503	0.58223
A2AEK1	AlphaCstF-64 variant 4 (Cleavage stimulation factor subunit 2)	Cstf2	A2AEK1	-0.49456	0.234905	0.709774	0.31503	0.58223
Z4YJF5	Myomesin-1	Myom1	Z4YJF5	0.99608	0.234905	1.99457	0.31519	0.58223
A2A542	Voltage-dependent L-type calcium channel subunit beta-1	Cacnb1	A2A542	0.58298	0.234905	1.49795	0.31566	0.58223
Q7TMM9	Tubulin beta-2A chain	Tubb2a Tubb2	TBB2A	-0.31784	0.234905	0.802246	0.31627	0.58223
Q61941	NAD(P) transhydrogenase, mitochondrial (EC 1.6.1.2) (Nicotinamide nucleotide transhydrogenase) (Pyridine nucleotide transhydrogenase)	Nnt	NNTM	0.44053	0.234905	1.35711	0.31629	0.58223
Q9WV35	C->U-editing enzyme APOBEC-2 (EC 3.5.4.36) (mRNA(cytosine(6666)) deaminase 2)	Apobec2	ABEC2	0.45148	0.234905	1.36745	0.31668	0.58223
Q9CQB2	MAPK regulated corepressor interacting protein 2 (Protein FAM195A)	Mcrip2 Fam195a	MCRI2	0.17493	0.234905	1.12891	0.31682	0.58223
B1ATP7	Zinc phosphodiesterase ELAC protein 2	Elac2	B1ATP7	0.49326	0.234905	1.40762	0.31714	0.58223
Q9R0P5	Destrin (Actin-depolymerizing factor) (ADF) (Sid 23)	Dstn Dsn Sid23	DEST	-0.20346	0.234905	0.868432	0.31733	0.58223
Q9DC77	Small muscular protein (Stretch-responsive skeletal muscle protein) (Chisel protein)	Smpx Csl	SMPX	1.2877	0.234905	2.44141	0.31768	0.58223
A0A0R4J005	LIM and senescent cell antigen-like-containing domain protein	Lims1 mCG_19016	A0A0R4J005	-0.40305	0.234905	0.756258	0.31812	0.58223
D3Z665	ER membrane protein complex subunit 10 (Fragment)	Emc10 2310044H10Rik	D3Z665	-0.51444	0.234905	0.700084	0.31824	0.58223
Q9JHS3	Ragulator complex protein LAMTOR2 (Endosomal adaptor protein p14) (Late endosomal/lysosomal Mp1-interacting protein) (Late endosomal/lysosomal adaptor and MAPK and MTOR activator 2) (Mitogen-activated protein-binding protein-interacting protein) (Roadblock domain-containing protein 3)	Lamtor2 Mapbpip Robld3	LTOR2	0.51803	0.234905	1.43199	0.31886	0.58223
Q60973	Histone-binding protein RBBP7 (Histone acetyltransferase type B subunit 2) (Nucleosome-remodeling factor subunit RBAP46) (Retinoblastoma-binding protein 7) (RBBP-7) (Retinoblastoma-binding protein p46)	Rbbp7 Rbap46	RBBP7	-0.56811	0.234905	0.674491	0.31887	0.58223
Q9CQ54	NADH dehydrogenase [ubiquinone] 1 subunit C2 (Complex I-B14.5b) (CI-B14.5b) (NADH-ubiquinone oxidoreductase subunit B14.5b)	Ndufc2	NDUC2	-0.26996	0.234905	0.829325	0.31985	0.58223
Q99JY9	Actin-related protein 3 (Actin-like protein 3)	Actr3 Arp3	ARP3	-0.2234	0.234905	0.856531	0.32014	0.58223
Q9D1X0	Nucleolar protein 3 (Apoptosis repressor with CARD)	Nol3 Arc	NOL3	-0.41373	0.234905	0.750694	0.32079	0.58223
Q99MN9	Propionyl-CoA carboxylase beta chain, mitochondrial (PCCase subunit beta) (EC 6.4.1.3) (Propanoyl-CoA:carbon dioxide ligase subunit beta)	Pccb	PCCB	-0.26642	0.234905	0.831393	0.32096	0.58223
Q6P6L5	Myosin-binding protein C, slow-type (RIKEN cDNA 8030451F13, isoform CRA_d)	Mybpc1 8030451F13Rik mCG_16786	Q6P6L5	0.66206	0.234905	1.58235	0.32177	0.58223
O09131	Glutathione S-transferase omega-1 (GSTO-1) (EC 2.5.1.18) (Glutathione S-transferase omega 1-1) (GSTO 1-1) (Glutathione-dependent dehydroascorbate reductase) (EC 1.8.5.1) (Monomethylarsonic acid reductase) (MMA(V) reductase) (EC 1.20.4.2) (S-(Phenacyl)glutathione reductase) (SPG-R) (p28)	Gsto1 Gstx Gtsttl	GSTO1	-0.19415	0.234905	0.874049	0.32199	0.58223
E9Q7N5	Ribosome-releasing factor 2, mitochondrial (RRF2mt) (Elongation factor G 2, mitochondrial) (EF-G2mt) (mEF-G 2)	Gfm2 EFG2 GFM2	E9Q7N5	-0.31158	0.234905	0.805737	0.32279	0.58223
Q9DCV4	Regulator of microtubule dynamics protein 1 (RMD-1) (mRMD-1) (Microtubule-associated protein) (Protein FAM82B)	Rmdn1 Fam82b	RMD1	-0.25807	0.234905	0.83619	0.32347	0.58223
Q9CQA3	Succinate dehydrogenase [ubiquinone] iron-sulfur subunit, mitochondrial (EC 1.3.5.1) (Iron-sulfur subunit of complex II) (Ip)	Sdhb	SDHB	0.23408	0.234905	1.17617	0.32348	0.58223
Q91Z83	Myosin-7 (Myosin heavy chain 7) (Myosin heavy chain slow isoform) (MyHC-slow) (Myosin heavy chain, cardiac muscle beta isoform) (MyHC-beta)	Myh7	MYH7	0.46345	0.234905	1.37883	0.32391	0.58223
A0A0R4J0I1	MCG1051009 (Serine protease inhibitor A3K)	Serpina3k mCG_1051009	A0A0R4J0I1	0.23872	0.234905	1.17995	0.32427	0.58223
Q3UGC7	Eukaryotic translation initiation factor 3 subunit J-A (eIF3j-A) (Eukaryotic translation initiation factor 3 subunit 1-A) (eIF-3-alpha-A) (eIF3 p35)	Eif3j1 Eif3s1-1	EI3JA	0.27971	0.234905	1.21395	0.32428	0.58223
O70400	PDZ and LIM domain protein 1 (C-terminal LIM domain protein 1) (Elfin) (LIM domain protein CLP-36)	Pdlim1 Clim1	PDLI1	0.47231	0.234905	1.38733	0.32448	0.58223
P0DN34	NADH dehydrogenase [ubiquinone] 1 beta subcomplex subunit 1 (Complex I-MNLL) (CI-MNLL) (NADH-ubiquinone oxidoreductase MNLL subunit)	Ndufb1	NDUB1	0.14103	0.234905	1.10269	0.32456	0.58223
A0A1B0GRP7	Pyridoxal phosphate homeostasis protein (Fragment)	Plpbp Prosc	A0A1B0GRP7	0.15362	0.234905	1.11236	0.32485	0.58223
Q91WU5	Arsenite methyltransferase (EC 2.1.1.137) (Methylarsonite methyltransferase) (S-adenosyl-L-methionine:arsenic(III) methyltransferase)	As3mt Cyt19	AS3MT	0.19809	0.234905	1.14718	0.32503	0.58223
Q9D3D9	ATP synthase subunit delta, mitochondrial (ATP synthase F1 subunit delta) (F-ATPase delta subunit)	Atp5f1d Atp5d	ATPD	0.33765	0.234905	1.2637	0.32538	0.58223
Q63810	Calcineurin subunit B type 1 (Protein phosphatase 2B regulatory subunit 1) (Protein phosphatase 3 regulatory subunit B alpha isoform 1)	Ppp3r1 Cnb	CANB1	-0.44485	0.234905	0.734646	0.32575	0.58223
Q8R059	UDP-glucose 4-epimerase (EC 5.1.3.2) (Galactowaldenase) (UDP-N-acetylglucosamine 4-epimerase) (UDP-GlcNAc 4-epimerase) (EC 5.1.3.7) (UDP-galactosamine 4-epimerase) (UDP-GalNAc 4-epimerase) (UDP-galactose 4-epimerase)	Gale	GALE	-0.1254	0.234905	0.916758	0.32582	0.58223
A0A1B0GSS8	60S ribosomal protein L18	Rpl18	A0A1B0GSS8	-0.23747	0.234905	0.848248	0.32671	0.58223
P62631	Elongation factor 1-alpha 2 (EF-1-alpha-2) (Eukaryotic elongation factor 1 A-2) (eEF1A-2) (Statin-S1)	Eef1a2 Eef1al Stn	EF1A2	0.6041	0.234905	1.52003	0.32679	0.58223
A0A087WQH8	Probable UDP-sugar transporter protein SLC35A4	Slc35a4	A0A087WQH8	0.19755	0.234905	1.14675	0.32715	0.58223
Q9CPS6	Histidine triad nucleotide-binding protein 3 (HINT-3) (EC 3.-.-.-) (HINT-4)	Hint3 Hint4	HINT3	-0.17937	0.234905	0.88308	0.32744	0.58223
Q8K0Z7	Translational activator of cytochrome c oxidase 1 (Coiled-coil domain-containing protein 44) (Translational activator of mitochondrially-encoded cytochrome c oxidase 1)	Taco1 Ccdc44	TACO1	0.25335	0.234905	1.19197	0.32807	0.58223
Q99MR9	Protein phosphatase 1 regulatory subunit 3A (Protein phosphatase 1 glycogen-associated regulatory subunit) (Protein phosphatase type-1 glycogen targeting subunit) (RG1)	Ppp1r3a Pp1g	PPR3A	0.44193	0.234905	1.35842	0.32819	0.58223
P60843	Eukaryotic initiation factor 4A-I (eIF-4A-I) (eIF4A-I) (EC 3.6.4.13) (ATP-dependent RNA helicase eIF4A-1)	Eif4a1 Ddx2a Eif4a	IF4A1	0.13254	0.234905	1.09623	0.32841	0.58223
A0A0A0MQM0	Eukaryotic translation initiation factor 5A (eIF-5A) (Fragment)	Eif5a	A0A0A0MQM0	0.1092	0.234905	1.07863	0.3288	0.58223
P61979	Heterogeneous nuclear ribonucleoprotein K (hnRNP K)	Hnrnpk Hnrpk	HNRPK	-0.31905	0.234905	0.801603	0.32888	0.58223
Q9DB15	39S ribosomal protein L12, mitochondrial (L12mt) (MRP-L12)	Mrpl12 Rpml12	RM12	-0.14771	0.234905	0.90269	0.32916	0.58223
D3Z3Z9	SH3 domain-binding glutamic acid-rich protein (Fragment)	Sh3bgr	D3Z3Z9	0.63717	0.234905	1.55528	0.3292	0.58223
A0A0R4J233	Septin-10	Sept10	A0A0R4J233	0.3455	0.234905	1.27058	0.32958	0.58223
Q64442	Sorbitol dehydrogenase (EC 1.1.1.14) (L-iditol 2-dehydrogenase)	Sord Sdh1	DHSO	-0.46664	0.234905	0.723641	0.32971	0.58223
Q8VEE1	LIM and cysteine-rich domains protein 1	Lmcd1	LMCD1	0.7643	0.234905	1.69854	0.33126	0.58223
Q9CZB0	Succinate dehydrogenase cytochrome b560 subunit, mitochondrial (Integral membrane protein CII-3) (QPs-1) (QPs1)	Sdhc	C560	0.28513	0.234905	1.21852	0.33178	0.58223
P80313	T-complex protein 1 subunit eta (TCP-1-eta) (CCT-eta)	Cct7 Ccth	TCPH	-0.12132	0.234905	0.919371	0.33238	0.58223
Q8CJ53	Cdc42-interacting protein 4 (Thyroid receptor-interacting protein 10) (TR-interacting protein 10) (TRIP-10)	Trip10 Cip4	CIP4	-0.65557	0.234905	0.63484	0.33248	0.58223
Q7TQ48	Sarcalumenin	Srl Sar	SRCA	0.47229	0.234905	1.38731	0.33248	0.58223
P21550	Beta-enolase (EC 4.2.1.11) (2-phospho-D-glycerate hydro-lyase) (Enolase 3) (Muscle-specific enolase) (MSE) (Skeletal muscle enolase)	Eno3 Eno-3	ENOB	0.44901	0.234905	1.36509	0.33274	0.58223
Q9JK37	Myozenin-1 (Calsarcin-2) (Filamin-, actinin- and telethonin-binding protein) (Protein FATZ)	Myoz1	MYOZ1	0.31433	0.234905	1.24344	0.33401	0.58223
G3UW82	MCG140437, isoform CRA_d (Myosin, heavy polypeptide 2, skeletal muscle, adult)	Myh2 mCG_140437	G3UW82	0.51346	0.234905	1.42747	0.33427	0.58223
Q9CQM9	Glutaredoxin-3 (PKC-interacting cousin of thioredoxin) (PICOT) (PKC-theta-interacting protein) (PKCq-interacting protein) (Thioredoxin-like protein 2)	Glrx3 Picot Txnl2	GLRX3	0.099984	0.234905	1.07177	0.33437	0.58223
Q5SX39	Myosin-4 (Myosin heavy chain 2b) (MyHC-2b) (Myosin heavy chain 4)	Myh4	MYH4	0.65579	0.234905	1.57547	0.33455	0.58223
Q9Z2U0	Proteasome subunit alpha type-7 (EC 3.4.25.1) (Proteasome subunit RC6-1)	Psma7	PSA7	-0.059753	0.234905	0.959417	0.33504	0.58223
P07310	Creatine kinase M-type (EC 2.7.3.2) (Creatine kinase M chain) (Creatine phosphokinase M-type) (CPK-M) (M-CK)	Ckm Ckmm	KCRM	0.37785	0.234905	1.29941	0.33645	0.58223
P13542	Myosin-8 (Myosin heavy chain 8) (Myosin heavy chain, skeletal muscle, perinatal) (MyHC-perinatal)	Myh8 Myhsp	MYH8	0.63925	0.234905	1.55751	0.33737	0.58223
Q8JZN5	Acyl-CoA dehydrogenase family member 9, mitochondrial (ACAD-9) (EC 1.3.99.-)	Acad9	ACAD9	-0.2618	0.234905	0.834028	0.33757	0.58223
Q9R078	5'-AMP-activated protein kinase subunit beta-1 (AMPK subunit beta-1) (AMPKb)	Prkab1	AAKB1	-0.48428	0.234905	0.714847	0.33779	0.58223
O89079	Coatomer subunit epsilon (Epsilon-coat protein) (Epsilon-COP)	Cope Cope1	COPE	-0.091419	0.234905	0.938615	0.33849	0.58223
P26883	Peptidyl-prolyl cis-trans isomerase FKBP1A (PPIase FKBP1A) (EC 5.2.1.8) (12 kDa FK506-binding protein) (12 kDa FKBP) (FKBP-12) (Calstabin-1) (FK506-binding protein 1A) (FKBP-1A) (Immunophilin FKBP12) (Rotamase)	Fkbp1a Fkbp1	FKB1A	-0.28924	0.234905	0.818331	0.33865	0.58223
A0A140LIS7	MCG13005, isoform CRA_c (Protein PET100 homolog, mitochondrial)	Pet100 mCG_13005	A0A140LIS7	-1.7027	0.234905	0.30721	0.33942	0.58223
P18760	Cofilin-1 (Cofilin, non-muscle isoform)	Cfl1	COF1	-0.12218	0.234905	0.91878	0.34007	0.58223
Q8BMJ2	Leucine--tRNA ligase, cytoplasmic (EC 6.1.1.4) (Leucyl-tRNA synthetase) (LeuRS)	Lars	SYLC	0.14914	0.234905	1.10891	0.34009	0.58223
P62082	40S ribosomal protein S7	Rps7	RS7	-0.12495	0.234905	0.917011	0.34033	0.58223
P24529	Tyrosine 3-monooxygenase (EC 1.14.16.2) (Tyrosine 3-hydroxylase) (TH)	Th	TY3H	0.56691	0.234905	1.48135	0.3406	0.58223
P47199	Quinone oxidoreductase (EC 1.6.5.5) (NADPH:quinone reductase) (Zeta-crystallin)	Cryz	QOR	-0.16033	0.234905	0.894855	0.3415	0.58223
Q8K021	Secretory carrier-associated membrane protein 1 (Secretory carrier membrane protein 1)	Scamp1	SCAM1	-0.43748	0.234905	0.738443	0.34163	0.58223
A0A075B5P3	Immunoglobulin heavy constant gamma 2B (Fragment)	Ighg2b	A0A075B5P3	0.45601	0.234905	1.37174	0.34201	0.58223
Q9CZ30	Obg-like ATPase 1 (GTP-binding protein 9)	Ola1 Gtpbp9	OLA1	0.19822	0.234905	1.14728	0.34311	0.58223
P68510	14-3-3 protein eta	Ywhah	1433F	-0.12669	0.234905	0.915919	0.34355	0.58223
Q99KR3	Endoribonuclease LACTB2 (Beta-lactamase-like protein 2) (EC 3.1.27.-)	Lactb2	LACB2	-0.19648	0.234905	0.872676	0.34383	0.58223
Q8BR92	Paralemmin-2	Palm2	PALM2	-0.43352	0.234905	0.740466	0.34405	0.58223
Q5NCM6	Epsin-2	Epn2	Q5NCM6	-0.42828	0.234905	0.743163	0.34425	0.58223
O70152	Dolichol-phosphate mannosyltransferase subunit 1 (EC 2.4.1.83) (Dolichol-phosphate mannose synthase subunit 1) (DPM synthase subunit 1) (Dolichyl-phosphate beta-D-mannosyltransferase subunit 1) (Mannose-P-dolichol synthase subunit 1) (MPD synthase)	Dpm1	DPM1	-0.45785	0.234905	0.728067	0.34465	0.58223
Q99JI1	Musculoskeletal embryonic nuclear protein 1	Mustn1	MSTN1	0.97325	0.234905	1.96325	0.34521	0.58223
Q8VE22	28S ribosomal protein S23, mitochondrial (MRP-S23) (S23mt)	Mrps23	RT23	0.201	0.234905	1.14949	0.34546	0.58223
Q8R429	Sarcoplasmic/endoplasmic reticulum calcium ATPase 1 (SERCA1) (SR Ca(2+)-ATPase 1) (EC 3.6.3.8) (Calcium pump 1) (Calcium-transporting ATPase sarcoplasmic reticulum type, fast twitch skeletal muscle isoform) (Endoplasmic reticulum class 1/2 Ca(2+) ATPase)	Atp2a1	AT2A1	0.42093	0.234905	1.33878	0.3456	0.58223
A0A0R4J007	Paladin (cDNA sequence X99384, isoform CRA_a)	Pald1 X99384 mCG_122064	A0A0R4J007	-0.21602	0.234905	0.860956	0.34611	0.58223
P00493	Hypoxanthine-guanine phosphoribosyltransferase (HGPRT) (HGPRTase) (EC 2.4.2.8) (HPRT B)	Hprt1 Hprt	HPRT	-0.24466	0.234905	0.844024	0.34632	0.58223
Q8CCM6	Mitochondrial import inner membrane translocase subunit Tim21 (TIM21-like protein, mitochondrial)	Timm21 Tim21	TIM21	-0.20113	0.234905	0.869868	0.34764	0.58223
Q9CZX8	40S ribosomal protein S19	Rps19	RS19	0.53481	0.234905	1.44875	0.34767	0.58223
Q3ULD5	Methylcrotonoyl-CoA carboxylase beta chain, mitochondrial (MCCase subunit beta) (EC 6.4.1.4) (3-methylcrotonyl-CoA carboxylase 2) (3-methylcrotonyl-CoA carboxylase non-biotin-containing subunit) (3-methylcrotonyl-CoA:carbon dioxide ligase subunit beta)	Mccc2	MCCB	-0.24933	0.234905	0.841255	0.34774	0.58223
P47941	Crk-like protein	Crkl Crkol	CRKL	-0.20324	0.234905	0.868583	0.34779	0.58223
D3Z494	Aldo-keto reductase family 1, member B10 (aldose reductase) (MCG142264, isoform CRA_a)	Akr1b10 mCG_142264	D3Z494	-0.10633	0.234905	0.928936	0.34848	0.58223
O70250	Phosphoglycerate mutase 2 (EC 5.4.2.11) (EC 5.4.2.4) (BPG-dependent PGAM 2) (Muscle-specific phosphoglycerate mutase) (Phosphoglycerate mutase isozyme M) (PGAM-M)	Pgam2	PGAM2	0.5735	0.234905	1.48814	0.34867	0.58223
Q8C129	Leucyl-cystinyl aminopeptidase (Cystinyl aminopeptidase) (EC 3.4.11.3) (Oxytocinase) (OTase)	Lnpep	LCAP	0.088867	0.234905	1.06354	0.34889	0.58223
Q14BI5	Myomesin 2	Myom2	Q14BI5	0.69105	0.234905	1.61447	0.34926	0.58223
A0A1D5RLR6	Adenine phosphoribosyltransferase	Aprt	A0A1D5RLR6	-0.37784	0.234905	0.769586	0.34935	0.58223
Q8CCN6	Caseinolytic peptidase B protein homolog	Clpb Skd3	Q8CCN6	0.17307	0.234905	1.12746	0.34961	0.58223
P32848	Parvalbumin alpha	Pvalb Pva	PRVA	0.59871	0.234905	1.51437	0.3497	0.58223
Q9CQJ8	NADH dehydrogenase [ubiquinone] 1 beta subcomplex subunit 9 (Complex I-B22) (CI-B22) (NADH-ubiquinone oxidoreductase B22 subunit)	Ndufb9	NDUB9	-0.23107	0.234905	0.852006	0.34996	0.58223
G3X9V2	Catenin (Cadherin associated protein), delta 1, isoform CRA_a (Catenin delta-1)	Ctnnd1 mCG_3223	G3X9V2	-0.14516	0.234905	0.904241	0.35001	0.58223
Q9D1M0	Protein SEC13 homolog (GATOR complex protein SEC13) (SEC13-like protein 1) (SEC13-related protein)	Sec13 Sec13l1	SEC13	-0.1969	0.234905	0.872448	0.3506	0.58223
B7ZMP1	Xaa-Pro aminopeptidase 3 (X-Pro aminopeptidase 3) (EC 3.4.11.9) (Aminopeptidase P3) (APP3)	Xpnpep3	XPP3	-0.44344	0.234905	0.735402	0.35075	0.58223
B1AU25	Apoptosis-inducing factor 1, mitochondrial	Aifm1	B1AU25	-0.21941	0.234905	0.858885	0.35163	0.58223
A2AFQ0	E3 ubiquitin-protein ligase HUWE1	Huwe1	A2AFQ0	-0.12933	0.234905	0.914244	0.35171	0.58223
G5E881	Phosphatidate cytidylyltransferase, mitochondrial (EC 2.7.7.41) (CDP-diacylglycerol synthase) (Mitochondrial translocator assembly and maintenance protein 41 homolog)	Tamm41 1500001M20Rik mCG_130496	G5E881	-0.45864	0.234905	0.727696	0.35223	0.58223
Q9JKS4	LIM domain-binding protein 3 (Protein cypher) (Protein oracle) (Z-band alternatively spliced PDZ-motif protein)	Ldb3 Kiaa0613	LDB3	0.50863	0.234905	1.4227	0.35299	0.58223
Q9CQM8	60S ribosomal protein L21 (MCG120646) (MCG121646, isoform CRA_a) (MCG121688) (MCG18971) (Ribosomal protein L21) (Rpl21 protein)	Rpl21 mCG_120646 mCG_121646 mCG_121688 mCG_18971	Q9CQM8	-0.43843	0.234905	0.737953	0.35305	0.58223
Q8BH40	Syntaxin-7	Stx7 Stx-7 mCG_6753	Q8BH40	0.30593	0.234905	1.23622	0.35347	0.58223
Q9CY27	Very-long-chain enoyl-CoA reductase (EC 1.3.1.93) (Synaptic glycoprotein SC2) (Trans-2,3-enoyl-CoA reductase) (TER)	Tecr Gpsn2	TECR	0.15768	0.234905	1.1155	0.35402	0.58223	lipid synthesis	NO
P22907	Porphobilinogen deaminase (PBG-D) (EC 2.5.1.61) (Hydroxymethylbilane synthase) (HMBS) (Pre-uroporphyrinogen synthase)	Hmbs Uros1	HEM3	-0.39748	0.234905	0.759186	0.35508	0.58223
A0A0R3P9C8	NADH dehydrogenase [ubiquinone] 1 alpha subcomplex subunit 9, mitochondrial	Ndufa9	A0A0R3P9C8	-0.28502	0.234905	0.820749	0.35523	0.58223
P34884	Macrophage migration inhibitory factor (MIF) (EC 5.3.2.1) (Delayed early response protein 6) (DER6) (Glycosylation-inhibiting factor) (GIF) (L-dopachrome isomerase) (L-dopachrome tautomerase) (EC 5.3.3.12) (Phenylpyruvate tautomerase)	Mif	MIF	-0.16131	0.234905	0.894214	0.35546	0.58223
P50247	Adenosylhomocysteinase (AdoHcyase) (EC 3.3.1.1) (CUBP) (Liver copper-binding protein) (S-adenosyl-L-homocysteine hydrolase)	Ahcy	SAHH	-0.10819	0.234905	0.92773	0.35559	0.58223
Q8K010	5-oxoprolinase (EC 3.5.2.9) (5-oxo-L-prolinase) (5-OPase) (Pyroglutamase)	Oplah	OPLA	-0.14354	0.234905	0.905305	0.35561	0.58223
P97300	Neuroplastin (Stromal cell-derived receptor 1) (SDR-1)	Nptn Sdfr1 Sdr1	NPTN	-0.37227	0.234905	0.772559	0.35567	0.58223
Q9CQE1	Protein NipSnap homolog 3B (NipSnap3B) (NipSnap-related protein) (Protein NipSnap homolog 3A) (NipSnap3A)	Nipsnap3b Nipsnap3a	NPS3B	-4.0124	0.234905	0.0619655	0.35592	0.58223
P35550	rRNA 2'-O-methyltransferase fibrillarin (EC 2.1.1.-) (Histone-glutamine methyltransferase) (Nucleolar protein 1)	Fbl	FBRL	-3.7676	0.234905	0.0734268	0.35592	0.58223
Q61646	Haptoglobin (Zonulin) [Cleaved into: Haptoglobin alpha chain; Haptoglobin beta chain]	Hp	HPT	-3.468	0.234905	0.0903751	0.35592	0.58223
B1AZ42	Charged multivesicular body protein 6 (Fragment)	Chmp6	B1AZ42	-2.8485	0.234905	0.138841	0.35592	0.58223
F6UV57	Sarcolemmal membrane-associated protein (Fragment)	Slmap	F6UV57	2.412	0.234905	5.32226	0.35592	0.58223
Q3TNN4	Solute carrier family 25 member 44	Slc25a44	Q3TNN4	-2.0913	0.234905	0.234659	0.35592	0.58223
P35821	Tyrosine-protein phosphatase non-receptor type 1 (EC 3.1.3.48) (Protein-tyrosine phosphatase 1B) (PTP-1B) (Protein-tyrosine phosphatase HA2) (PTP-HA2)	Ptpn1	PTN1	-1.7768	0.234905	0.291834	0.35592	0.58223
E9PYK3	Poly [ADP-ribose] polymerase (PARP) (EC 2.4.2.30)	Parp4	PARP4	-0.58558	0.234905	0.6664	0.35592	0.58223
A0A0G2JF68	BRCA1-associated protein (Fragment)	Brap	A0A0G2JF68	0.45535	0.234905	1.3711	0.35592	0.58223
J3QNE8	Putative sodium-coupled neutral amino acid transporter 10	Slc38a10	J3QNE8	0.32193	0.234905	1.25	0.35592	0.58223
Q8VHE0	Translocation protein SEC63 homolog	Sec63 Sec63l	SEC63	-9.5137	0.234905	0.00136797	0.35592	0.58223
D3Z667	Dynein heavy chain 2, axonemal	Dnah2 Dnahc2	D3Z667	-5.9735	0.234905	0.0159147	0.35592	0.58223
A0A0B4J1L8	Immunoglobulin superfamily member 2	Cd101	A0A0B4J1L8	-5.8133	0.234905	0.0177841	0.35592	0.58223
Q8BS30	Seminal vesicle protein, secretion 2 (Seminal vesicle secretory protein 2)	Svs2 Semg1 mCG_5433	Q8BS30	-5.3907	0.234905	0.0238368	0.35592	0.58223
O08797	SPI6 (Serine (Or cysteine) peptidase inhibitor, clade B, member 9)	Serpinb9 mCG_17886	O08797	-5.1432	0.234905	0.0282973	0.35592	0.58223
P30933	Seminal vesicle secretory protein 5 (SVS protein F) (Seminal vesicle secretory protein V) (SVS V)	Svs5 Svp5	SVS5	-5.1327	0.234905	0.0285038	0.35592	0.58223
Q9DBK7	MCG18845, isoform CRA_d (Ubiquitin-activating enzyme E1-like) (Ubiquitin-like modifier-activating enzyme 7)	Uba7 Ube1l mCG_18845	Q9DBK7	-4.7986	0.234905	0.0359312	0.35592	0.58223
D3Z5G7	Carboxylic ester hydrolase (EC 3.1.1.-)	Ces1b	D3Z5G7	4.6463	0.234905	25.0426	0.35592	0.58223
Q91VW3	SH3 domain-binding glutamic acid-rich-like protein 3	Sh3bgrl3	SH3L3	-4.2315	0.234905	0.053234	0.35592	0.58223
Q8BYK6	YTH domain-containing family protein 3	Ythdf3	YTHD3	-3.9785	0.234905	0.0634397	0.35592	0.58223
Q3U3G8	Serine hydrolase-like protein	Serhl	Q3U3G8	-3.9449	0.234905	0.0649308	0.35592	0.58223
Q9D268	Seminal vesicle secretion 6 (Seminal vesicle secretory protein 6)	Svs6 mCG_5432	Q9D268	-3.6599	0.234905	0.0791139	0.35592	0.58223
E9QMK2	Versican core protein	Vcan	E9QMK2	-3.6108	0.234905	0.0818532	0.35592	0.58223
A2AMM0	Caveolae-associated protein 4 (Muscle-related coiled-coil protein) (Muscle-restricted coiled-coil protein)	Cavin4 Murc	CAVN4	-3.5723	0.234905	0.0840689	0.35592	0.58223
E9QNH6	Unconventional myosin-Ib	Myo1b	E9QNH6	3.5571	0.234905	11.7708	0.35592	0.58223
Q9CPY1	39S ribosomal protein L51, mitochondrial (L51mt) (MRP-L51) (bMRP-64) (bMRP64)	Mrpl51 Mrp64	RM51	-3.5454	0.234905	0.0856531	0.35592	0.58223
A0A0N4SV74	WASH complex subunit 2 (Fragment)	Washc2 Fam21	A0A0N4SV74	3.436	0.234905	10.8225	0.35592	0.58223
Q99KW9	T-cell immunomodulatory protein (Protein TIP) (Integrin-alpha FG-GAP repeat-containing protein 1) (Linkin)	Itfg1 D8Wsu49e Lnkn-1 Tip	TIP	3.3935	0.234905	10.5085	0.35592	0.58223
Q99KP3	Lambda-crystallin homolog (EC 1.1.1.45) (L-gulonate 3-dehydrogenase) (Gul3DH)	Cryl1 Cry	CRYL1	-3.3697	0.234905	0.0967399	0.35592	0.58223
Q8BFZ3	Beta-actin-like protein 2 (Kappa-actin)	Actbl2	ACTBL	-3.3551	0.234905	0.0977231	0.35592	0.58223
E9QMR2	Dedicator of cytokinesis protein 9	Dock9	E9QMR2	-3.3491	0.234905	0.0981354	0.35592	0.58223
Q8HWB2	Histocompatibility 2, Q region locus 4	H2-Q4 H2-Gs10 H2-gs10 H2-Q1	Q8HWB2	3.3426	0.234905	10.144	0.35592	0.58223
Q61823	Programmed cell death protein 4 (Protein MA-3) (Topoisomerase-inhibitor suppressed protein)	Pdcd4 Ma3 Tis	PDCD4	-3.3191	0.234905	0.100198	0.35592	0.58223
G3XA18	N-acylethanolamine-hydrolyzing acid amidase (N-acylsphingosine amidohydrolase (Acid ceramidase)-like, isoform CRA_a)	Naaa Asahl mCG_120408	G3XA18	-3.2919	0.234905	0.102106	0.35592	0.58223
Q99KU0	Vacuole membrane protein 1 (NF-E2-inducible protein 2) (Protein ni-2) (Transmembrane protein 49)	Vmp1 Tmem49	VMP1	3.2287	0.234905	9.37471	0.35592	0.58223
P24547	Inosine-5'-monophosphate dehydrogenase 2 (IMP dehydrogenase 2) (IMPD 2) (IMPDH 2) (EC 1.1.1.205) (IMPDH-II)	Impdh2	IMDH2	3.2112	0.234905	9.26097	0.35592	0.58223
Q6NT99	Dual specificity protein phosphatase 23 (EC 3.1.3.16) (EC 3.1.3.48) (Low molecular mass dual specificity phosphatase 3) (LDP-3)	Dusp23 Ldp3	DUS23	-3.2102	0.234905	0.108051	0.35592	0.58223
A2AGL5	Apoptosis, caspase activation inhibitor, isoform CRA_c (Cell death regulator Aven)	Aven mCG_20779	A2AGL5	2.9993	0.234905	7.99616	0.35592	0.58223
Q80VD1	Protein FAM98B	Fam98b	FA98B	-2.9825	0.234905	0.126521	0.35592	0.58223
M0QWR6	Mitochondrial import receptor subunit TOM40B	Tomm40l	M0QWR6	-2.9734	0.234905	0.127322	0.35592	0.58223
Q4VBD2	Transmembrane anterior posterior transformation protein 1	Tapt1	TAPT1	-2.955	0.234905	0.128961	0.35592	0.58223
O70475	UDP-glucose 6-dehydrogenase (UDP-Glc dehydrogenase) (UDP-GlcDH) (UDPGDH) (EC 1.1.1.22)	Ugdh	UGDH	-2.934	0.234905	0.130854	0.35592	0.58223
Q9Z1Q2	Protein ABHD16A (EC 3.-.-.-) (Alpha/beta hydrolase domain-containing protein 16A) (Abhydrolase domain-containing protein 16A) (HLA-B-associated transcript 5)	Abhd16a Bat5 Ng26	ABHGA	-2.9072	0.234905	0.133303	0.35592	0.58223
D3Z6G3	Microtubule-associated protein RP/EB family member 3	Mapre3	D3Z6G3	-2.8926	0.234905	0.13466	0.35592	0.58223
Q80TF6	StAR-related lipid transfer protein 9 (Kinesin-like protein Kif16a) (START domain-containing protein 9) (StARD9)	Stard9 Kiaa1300 Kif16a	STAR9	2.8856	0.234905	7.39044	0.35592	0.58223
P82198	Transforming growth factor-beta-induced protein ig-h3 (Beta ig-h3)	Tgfbi	BGH3	2.8767	0.234905	7.34484	0.35592	0.58223
A0A0R4J065	Cysteine protease (EC 3.4.22.-)	Atg4b	A0A0R4J065	2.7002	0.234905	6.49899	0.35592	0.58223
E9Q7B0	Prolyl 4-hydroxylase subunit alpha-1	P4ha1	E9Q7B0	2.6985	0.234905	6.4914	0.35592	0.58223
Q9R0E1	Procollagen-lysine,2-oxoglutarate 5-dioxygenase 3 (EC 1.14.11.4) (Lysyl hydroxylase 3) (LH3)	Plod3	PLOD3	-2.6644	0.234905	0.157734	0.35592	0.58223
B9EJ54	MCG21756, isoform CRA_b (Nucleoporin 205) (Nup205 protein)	Nup205 mCG_21756	B9EJ54	-2.6379	0.234905	0.160661	0.35592	0.58223
Q3TPM3	Cullin-1 (Fragment)	Cul1	Q3TPM3	-2.6307	0.234905	0.161462	0.35592	0.58223
Q9WU63	Heme-binding protein 2 (Protein SOUL)	Hebp2 Soul	HEBP2	-2.6191	0.234905	0.162766	0.35592	0.58223
Q9D706	RNA polymerase II-associated protein 3	Rpap3 D15Ertd682e	RPAP3	2.5856	0.234905	6.0024	0.35592	0.58223
A0A0R4J0B5	cDNA sequence BC017158 (cDNA sequence BC017158, isoform CRA_b)	BC017158 mCG_21019	A0A0R4J0B5	-2.5487	0.234905	0.170914	0.35592	0.58223
Q922Q4	Pyrroline-5-carboxylate reductase 2 (P5C reductase 2) (P5CR 2) (EC 1.5.1.2)	Pycr2	P5CR2	-2.5255	0.234905	0.173683	0.35592	0.58223
Q8R4R6	Nucleoporin NUP35 (35 kDa nucleoporin) (Mitotic phosphoprotein 44) (MP-44) (Nuclear pore complex protein Nup53) (Nucleoporin NUP53)	Nup35 Mp44 Nup53	NUP35	-2.5113	0.234905	0.175402	0.35592	0.58223
Q8BYA0	Tubulin-specific chaperone D (Beta-tubulin cofactor D) (Tubulin-folding cofactor D)	Tbcd	TBCD	-2.5109	0.234905	0.175451	0.35592	0.58223
A2AFG7	Neural cell adhesion molecule L1	L1cam	A2AFG7	-2.461	0.234905	0.181627	0.35592	0.58223
Q9CZN8	Glutamyl-tRNA(Gln) amidotransferase subunit A, mitochondrial (Glu-AdT subunit A) (EC 6.3.5.7) (Glutaminyl-tRNA synthase-like protein 1)	Qrsl1	GATA	-2.4403	0.234905	0.184243	0.35592	0.58223
A2AAN2	Signal recognition particle subunit SRP68 (SRP68)	Srp68	A2AAN2	-2.4387	0.234905	0.184451	0.35592	0.58223
Q6NZR5	Superkiller viralicidic activity 2-like (S. cerevisiae)	Skiv2l	Q6NZR5	-2.4371	0.234905	0.184655	0.35592	0.58223
G3X8Q0	Trans-acting transcription factor 1 (Transcription factor Sp1)	Sp1 mCG_17604	G3X8Q0	-2.413	0.234905	0.187769	0.35592	0.58223
Q8C570	mRNA export factor (Rae1 protein homolog) (mRNA-associated protein mrnp 41)	Rae1 Mrnp41	RAE1L	-2.4063	0.234905	0.188644	0.35592	0.58223
F6RB63	PC4 and SFRS1-interacting protein (Fragment)	Psip1	F6RB63	-2.3765	0.234905	0.192571	0.35592	0.58223
Q8JZS9	39S ribosomal protein L48, mitochondrial (L48mt) (MRP-L48)	Mrpl48	RM48	2.3732	0.234905	5.18108	0.35592	0.58223
Q9D0K1	Peroxisomal membrane protein PEX13 (Peroxin-13)	Pex13	PEX13	2.3677	0.234905	5.16129	0.35592	0.58223
Q8BJS4	SUN domain-containing protein 2 (Protein unc-84 homolog B) (Sad1/unc-84 protein-like 2)	Sun2 Unc84b	SUN2	-2.3567	0.234905	0.195232	0.35592	0.58223
B1AW21	Myotubularin	Mtm1	B1AW21	2.3387	0.234905	5.05842	0.35592	0.58223
Q64332	Synapsin-2 (Synapsin II)	Syn2	SYN2	-2.3109	0.234905	0.201528	0.35592	0.58223
Q9DBR7	Protein phosphatase 1 regulatory subunit 12A (Myosin phosphatase-targeting subunit 1) (Myosin phosphatase target subunit 1)	Ppp1r12a Mypt1	MYPT1	-2.2958	0.234905	0.203649	0.35592	0.58223
E9Q6P5	Tetratricopeptide repeat protein 7B (TPR repeat protein 7B)	Ttc7b	TTC7B	-2.2831	0.234905	0.205457	0.35592	0.58223
A2AKJ9	Syntenin-1	Sdcbp	A2AKJ9	2.2093	0.234905	4.62449	0.35592	0.58223
E9PXB7	E3 ubiquitin-protein ligase NEDD4-like	Nedd4l	E9PXB7	2.1886	0.234905	4.55872	0.35592	0.58223
Q3V460	Gene model 561, (NCBI) (MCG2918) (Small integral membrane protein 26)	Smim26 Gm561 mCG_2918	Q3V460	2.1367	0.234905	4.39754	0.35592	0.58223
Q811U4	Mitofusin-1 (EC 3.6.5.-) (Transmembrane GTPase MFN1)	Mfn1	MFN1	-2.117	0.234905	0.230526	0.35592	0.58223
Q8VHL1	Histone-lysine N-methyltransferase SETD7 (EC 2.1.1.43) (Histone H3-K4 methyltransferase SETD7) (H3-K4-HMTase SETD7) (SET domain-containing protein 7) (SET7/9)	Setd7 Kiaa1717 Set7 Set9	SETD7	2.0937	0.234905	4.2684	0.35592	0.58223
Q9D1I6	39S ribosomal protein L14, mitochondrial (L14mt) (MRP-L14)	Mrpl14	RM14	-2.092	0.234905	0.234549	0.35592	0.58223
Q8BY87	Ubiquitin carboxyl-terminal hydrolase 47 (EC 3.4.19.12) (Deubiquitinating enzyme 47) (Ubiquitin thioesterase 47) (Ubiquitin-specific-processing protease 47)	Usp47	UBP47	-2.0594	0.234905	0.239906	0.35592	0.58223
Q8BZR4	Acyl-coenzyme A thioesterase 8	Acot8 Pte1	Q8BZR4	2.0576	0.234905	4.16285	0.35592	0.58223
E0CZ78	Serine/threonine-protein phosphatase (EC 3.1.3.16)	Ppp3cb	E0CZ78	-2.0434	0.234905	0.242595	0.35592	0.58223
E9Q8T1	Transforming acidic coiled-coil-containing protein 2	Tacc2	E9Q8T1	-2.0263	0.234905	0.245483	0.35592	0.58223
Q8BVY0	Ribosomal L1 domain-containing protein 1	Rsl1d1	RL1D1	-2.023	0.234905	0.246045	0.35592	0.58223
G3UW94	MCG14259, isoform CRA_b (Splicing factor U2AF 35 kDa subunit)	U2af1 mCG_14259	G3UW94	-1.999	0.234905	0.250175	0.35592	0.58223
Q9QZX7	Serine racemase (EC 5.1.1.18) (D-serine ammonia-lyase) (D-serine dehydratase) (EC 4.3.1.18) (L-serine ammonia-lyase) (L-serine dehydratase) (EC 4.3.1.17)	Srr	SRR	-1.9872	0.234905	0.25222	0.35592	0.58223
Q9R060	Cytosolic Fe-S cluster assembly factor NUBP1 (Nucleotide-binding protein 1) (NBP 1)	Nubp1	NUBP1	-1.9705	0.234905	0.255167	0.35592	0.58223
E9Q4K7	Kinesin family member 13B	Kif13b	E9Q4K7	-1.9555	0.234905	0.257825	0.35592	0.58223
A0A1B0GSX7	Nuclear pore complex protein Nup98-Nup96	Nup98	A0A1B0GSX7	1.9192	0.234905	3.78201	0.35592	0.58223
Q9D8L5	Coiled-coil domain-containing protein 91 (GGA-binding partner)	Ccdc91 Ggabp	CCD91	-1.8828	0.234905	0.271157	0.35592	0.58223
F6RJV6	LanC-like protein 2 (Fragment)	Lancl2	F6RJV6	-1.8826	0.234905	0.271201	0.35592	0.58223
Q6A028	Switch-associated protein 70 (SWAP-70)	Swap70 Kiaa0640	SWP70	1.8403	0.234905	3.58089	0.35592	0.58223
P98083	SHC-transforming protein 1 (SHC-transforming protein A) (Src homology 2 domain-containing-transforming protein C1) (SH2 domain protein C1)	Shc1 Shc ShcA	SHC1	-1.8392	0.234905	0.279478	0.35592	0.58223
E9QJW9	Tryptase beta-2	Tpsb2	E9QJW9	1.8047	0.234905	3.49357	0.35592	0.58223
G3UYR9	GRB10-interacting GYF protein 2 (Fragment)	Gigyf2	G3UYR9	-1.798	0.234905	0.287579	0.35592	0.58223
Q3TLZ6	Glutamyl-tRNA(Gln) amidotransferase subunit B, mitochondrial (Glu-AdT subunit B) (EC 6.3.5.-) (Cytochrome oxidase assembly factor PET112 homolog) (PET112-like)	Gatb GATB PET112 Pet112 PET112L Pet112l	Q3TLZ6	1.7744	0.234905	3.42091	0.35592	0.58223
F6X0P2	Calcium-binding mitochondrial carrier protein SCaMC-3 (Fragment)	Slc25a23	F6X0P2	-1.7624	0.234905	0.294759	0.35592	0.58223
Q9QXY6	EH domain-containing protein 3	Ehd3 Ehd2	EHD3	-1.7617	0.234905	0.294898	0.35592	0.58223
F8WH23	Insulin-like growth factor-binding protein 7	Igfbp7	F8WH23	-1.704	0.234905	0.306927	0.35592	0.58223
Q5SUF2	Luc7-like protein 3 (Cisplatin resistance-associated-overexpressed protein)	Luc7l3 Crop	LC7L3	-1.6982	0.234905	0.308166	0.35592	0.58223
Q80TY4	Suppression of tumorigenicity 18 protein	St18 Kiaa0535	ST18	1.6964	0.234905	3.24097	0.35592	0.58223
P08121	Collagen alpha-1(III) chain	Col3a1	CO3A1	-1.6779	0.234905	0.312539	0.35592	0.58223
P12246	Serum amyloid P-component (SAP)	Apcs Ptx2 Sap	SAMP	1.6606	0.234905	3.16156	0.35592	0.58223
A0A0U1RQ24	Carcinoembryonic antigen-related cell adhesion molecule 10	Ceacam10	A0A0U1RQ24	-1.6489	0.234905	0.318888	0.35592	0.58223
B1AR76	Breast carcinoma-amplified sequence 3 homolog (Fragment)	Bcas3	B1AR76	-1.6396	0.234905	0.320935	0.35592	0.58223
Q8VE99	Coiled-coil domain-containing protein 115 (Coiled-coil protein 1) (Ccp1)	Ccdc115	CC115	1.6356	0.234905	3.10713	0.35592	0.58223
Q3TBU7	Arf-GAP domain and FG repeat-containing protein 2 (Fragment)	Agfg2 Hrbl	Q3TBU7	1.6223	0.234905	3.07863	0.35592	0.58223
Q91W86	Vacuolar protein sorting-associated protein 11 homolog	Vps11	VPS11	1.5615	0.234905	2.95159	0.35592	0.58223
B0QZU2	PRELI domain-containing protein 3B	Prelid3b Slmo2	B0QZU2	1.555	0.234905	2.93841	0.35592	0.58223
Q6P264	Fn3k protein (Fructosamine-3-kinase)	Fn3k	Q6P264	1.5291	0.234905	2.886	0.35592	0.58223
Q07113	Cation-independent mannose-6-phosphate receptor (CI Man-6-P receptor) (CI-MPR) (M6PR) (300 kDa mannose 6-phosphate receptor) (MPR 300) (Insulin-like growth factor 2 receptor) (Insulin-like growth factor II receptor) (IGF-II receptor) (M6P/IGF2 receptor) (M6P/IGF2R) (CD antigen CD222)	Igf2r	MPRI	-1.4873	0.234905	0.356672	0.35592	0.58223
H3BKN0	tRNA (cytosine(34)-C(5))-methyltransferase	Nsun2	H3BKN0	1.4713	0.234905	2.77269	0.35592	0.58223
Q5U452	MCG14616 (Transformation-related protein 53-regulating kinase A)	Trp53rka 2810408M09Rik mCG_14616	Q5U452	1.439	0.234905	2.71142	0.35592	0.58223
Q6PDI6	Ubiquitin carboxyl-terminal hydrolase MINDY-2 (EC 3.4.19.12) (Deubiquitinating enzyme MINDY-2) (Protein FAM63B)	Mindy2 Fam63b Kiaa1164	MINY2	-1.4273	0.234905	0.371816	0.35592	0.58223
E9QLA5	Inverted formin-2	Inf2	E9QLA5	-1.4132	0.234905	0.375488	0.35592	0.58223
P11859	Angiotensinogen (Serpin A8) [Cleaved into: Angiotensin-1 (Angiotensin 1-10) (Angiotensin I) (Ang I); Angiotensin-2 (Angiotensin 1-8) (Angiotensin II) (Ang II); Angiotensin-3 (Angiotensin 2-8) (Angiotensin III) (Ang III) (Des-Asp[1]-angiotensin II); Angiotensin-4 (Angiotensin 3-8) (Angiotensin IV) (Ang IV); Angiotensin 1-9; Angiotensin 1-7; Angiotensin 1-5; Angiotensin 1-4]	Agt Serpina8	ANGT	1.3706	0.234905	2.58572	0.35592	0.58223
O54988	STE20-like serine/threonine-protein kinase (STE20-like kinase) (mSLK) (EC 2.7.11.1) (Etk4) (STE20-related kinase SMAK) (STE20-related serine/threonine-protein kinase) (STE20-related kinase) (Serine/threonine-protein kinase 2)	Slk Kiaa0204 Stk2	SLK	1.3516	0.234905	2.55187	0.35592	0.58223
A2AAN0	Exocyst complex component 7 (Exocyst complex component Exo70)	Exoc7	A2AAN0	1.2383	0.234905	2.35921	0.35592	0.58223
A0A1B0GS30	Synembryn-A	Ric8a	A0A1B0GS30	-1.2372	0.234905	0.424214	0.35592	0.58223
O88428	Bifunctional 3'-phosphoadenosine 5'-phosphosulfate synthase 2 (PAPS synthase 2) (PAPSS 2) (Sulfurylase kinase 2) (SK 2) (SK2) [Includes: Sulfate adenylyltransferase (EC 2.7.7.4) (ATP-sulfurylase) (Sulfate adenylate transferase) (SAT); Adenylyl-sulfate kinase (EC 2.7.1.25) (3'-phosphoadenosine-5'-phosphosulfate synthase) (APS kinase) (Adenosine-5'-phosphosulfate 3'-phosphotransferase) (Adenylylsul…	Papss2 Atpsk2	PAPS2	-1.1488	0.234905	0.450979	0.35592	0.58223
P97287	Induced myeloid leukemia cell differentiation protein Mcl-1 homolog (Bcl-2-related protein EAT/mcl1)	Mcl1	MCL1	-1.1417	0.234905	0.453227	0.35592	0.58223
A0A075B5Q9	Immunoglobulin heavy variable 5-15	Ighv5-15	A0A075B5Q9	1.1076	0.234905	2.15489	0.35592	0.58223
P11260	LINE-1 retrotransposable element ORF1 protein (L1-ORF1p) (LINE retrotransposable element 1) (LINE1 retrotransposable element 1) (Transposase element L1Md-A101/L1Md-A102/L1Md-A2)	Lire1	LORF1	1.0776	0.234905	2.1106	0.35592	0.58223
D3YYL1	B-cell CLL/lymphoma 7 protein family member B	Bcl7b	D3YYL1	1.0496	0.234905	2.06996	0.35592	0.58223
Q9DCI9	39S ribosomal protein L32, mitochondrial (L32mt) (MRP-L32) (Heart-expressed gene 1 protein)	Mrpl32 Heg1	RM32	1.0187	0.234905	2.02601	0.35592	0.58223
Q6PAR5	GTPase-activating protein and VPS9 domain-containing protein 1 (GAPex-5) (Rab5-activating protein 6)	Gapvd1 Gapex5 Kiaa1521	GAPD1	-0.9694	0.234905	0.510725	0.35592	0.58223
O08914	Fatty-acid amide hydrolase 1 (EC 3.5.1.99) (Anandamide amidohydrolase 1) (Oleamide hydrolase 1)	Faah Faah1	FAAH1	0.62273	0.234905	1.53979	0.35592	0.58223
A3KGT0	CUGBP Elav-like family member 2	Celf2	A3KGT0	-0.56422	0.234905	0.676315	0.35592	0.58223
A0A0N4SW73	Rab11 family-interacting protein 5	Rab11fip5	A0A0N4SW73	-0.54718	0.234905	0.684369	0.35592	0.58223
P49813	Tropomodulin-1 (Erythrocyte tropomodulin) (E-Tmod)	Tmod1 Tmod	TMOD1	4.4402	0.234905	21.7085	0.35592	0.58223
F8WGM5	Syntaxin-binding protein 2 (Fragment)	Stxbp2	F8WGM5	-4.4131	0.234905	0.0469395	0.35592	0.58223
E0CXB2	Importin-9	Ipo9	E0CXB2	-4.0251	0.234905	0.0614251	0.35592	0.58223
Q8CI70	Leucine-rich repeat-containing protein 20	Lrrc20	LRC20	-3.9907	0.234905	0.062905	0.35592	0.58223
D3Z4J5	Golgi to ER traffic protein 4 homolog (Fragment)	Get4	D3Z4J5	3.7154	0.234905	13.1358	0.35592	0.58223
E9QAH1	Golgi autoantigen, golgin subfamily b, macrogolgin 1	Golgb1	E9QAH1	3.6639	0.234905	12.6749	0.35592	0.58223
F8VPX1	Ubiquitin carboxyl-terminal hydrolase 7	Usp7	F8VPX1	-3.5605	0.234905	0.0847529	0.35592	0.58223
V9GXA0	Muscular LMNA-interacting protein	Mlip	V9GXA0	-3.479	0.234905	0.0896781	0.35592	0.58223
Q8BGB7	Enolase-phosphatase E1 (EC 3.1.3.77) (2,3-diketo-5-methylthio-1-phosphopentane phosphatase) (MASA homolog)	Enoph1 Masa	ENOPH	-3.4103	0.234905	0.0940557	0.35592	0.58223
Q8BZ71	SH3 and cysteine-rich domain-containing protein 3	Stac3	STAC3	3.3224	0.234905	10.0034	0.35592	0.58223
Q8BL86	Metallo-beta-lactamase domain-containing protein 2 (EC 3.-.-.-)	Mblac2	MBLC2	-3.3142	0.234905	0.100536	0.35592	0.58223
Q8K1L5	E3 ubiquitin-protein ligase PPP1R11 (EC 2.3.2.27) (Protein phosphatase 1 regulatory subunit 11) (T-complex testis expressed protein 5) (Tctex-5)	Ppp1r11 Tctex5	PP1RB	3.2927	0.234905	9.79912	0.35592	0.58223
P40936	Indolethylamine N-methyltransferase (Indolamine N-methyltransferase) (EC 2.1.1.49) (EC 2.1.1.96) (Aromatic alkylamine N-methyltransferase) (Amine N-methyltransferase) (Arylamine N-methyltransferase) (Thioether S-methyltransferase) (TEMT)	Inmt Temt	INMT	-3.2281	0.234905	0.106718	0.35592	0.58223
P40240	CD9 antigen (CD antigen CD9)	Cd9	CD9	3.219	0.234905	9.31185	0.35592	0.58223
Q7TSC1	Protein PRRC2A (HLA-B-associated transcript 2) (Proline-rich and coiled-coil-containing protein 2A)	Prrc2a Bat2	PRC2A	-3.2188	0.234905	0.107414	0.35592	0.58223
Q80WJ7	Protein LYRIC (3D3/LYRIC) (Lysine-rich CEACAM1 co-isolated protein) (Metadherin) (Metastasis adhesion protein)	Mtdh Lyric	LYRIC	3.1824	0.234905	9.07853	0.35592	0.58223
O88630	Golgi SNAP receptor complex member 1 (28 kDa Golgi SNARE protein) (28 kDa cis-Golgi SNARE p28) (GOS-28)	Gosr1 Gs28	GOSR1	3.1484	0.234905	8.86682	0.35592	0.58223
Q9CQ06	39S ribosomal protein L24, mitochondrial (L24mt) (MRP-L24)	Mrpl24	RM24	-3.1009	0.234905	0.116554	0.35592	0.58223
D3YVZ9	28S ribosomal protein S21, mitochondrial (Fragment)	Mrps21	D3YVZ9	-3.0096	0.234905	0.124171	0.35592	0.58223
P07934	Phosphorylase b kinase gamma catalytic chain, skeletal muscle/heart isoform (EC 2.7.11.19) (Phosphorylase kinase subunit gamma-1) (Serine/threonine-protein kinase PHKG1) (EC 2.7.11.1) (EC 2.7.11.26)	Phkg1 Phkg	PHKG1	2.9661	0.234905	7.81372	0.35592	0.58223
D3YTP0	Metalloreductase STEAP3 (Fragment)	Steap3	D3YTP0	2.9126	0.234905	7.52955	0.35592	0.58223
O35551	Rab GTPase-binding effector protein 1 (Rabaptin-5) (Rabaptin-5alpha)	Rabep1 Rab5ep Rabpt5 Rabpt5a	RABE1	-2.8794	0.234905	0.135897	0.35592	0.58223
P46737	Lys-63-specific deubiquitinase BRCC36 (EC 3.4.19.-) (BRCA1-A complex subunit BRCC36) (BRCA1/BRCA2-containing complex subunit 3) (BRCA1/BRCA2-containing complex subunit 36) (BRISC complex subunit BRCC36)	Brcc3 Brcc36 C6.1a	BRCC3	2.8449	0.234905	7.18442	0.35592	0.58223
P15208	Insulin receptor (IR) (EC 2.7.10.1) (CD antigen CD220) [Cleaved into: Insulin receptor subunit alpha; Insulin receptor subunit beta]	Insr	INSR	2.8443	0.234905	7.18133	0.35592	0.58223
Q9WU84	Copper chaperone for superoxide dismutase (Superoxide dismutase copper chaperone)	Ccs Ccsd	CCS	-2.7554	0.234905	0.148095	0.35592	0.58223
P30412	Peptidyl-prolyl cis-trans isomerase C (PPIase C) (EC 5.2.1.8) (Cyclophilin C) (Rotamase C)	Ppic Cypc	PPIC	-2.725	0.234905	0.151252	0.35592	0.58223
A0A1D5RLF2	Protein FAM192A (Fragment)	Fam192a	A0A1D5RLF2	2.6932	0.234905	6.46747	0.35592	0.58223
Q8CC36	Cerebral dopamine neurotrophic factor (ARMET-like protein 1) (Conserved dopamine neurotrophic factor)	Cdnf Armetl1	CDNF	-2.6088	0.234905	0.163934	0.35592	0.58223
G3UYU4	Flotillin-1	Flot1	G3UYU4	-2.6061	0.234905	0.164244	0.35592	0.58223
B1AUN3	Eukaryotic translation initiation factor 2B, subunit 3	Eif2b3	B1AUN3	-2.5256	0.234905	0.173665	0.35592	0.58223
G3X8R2	Steroid receptor RNA activator 1 (Fragment)	Sra1	G3X8R2	2.4953	0.234905	5.63857	0.35592	0.58223
B1AZ15	Cordon-bleu protein-like 1	Cobll1	B1AZ15	-2.4636	0.234905	0.181291	0.35592	0.58223
Q80YV4	Pantothenate kinase 4 (mPanK4) (EC 2.7.1.33) (Pantothenic acid kinase 4)	Pank4	PANK4	-2.3647	0.234905	0.19416	0.35592	0.58223
P63011	Ras-related protein Rab-3A	Rab3a	RAB3A	-2.3461	0.234905	0.196672	0.35592	0.58223
A2ACU7	Nucleoside diphosphate-linked moiety X motif 6	Nudt6	A2ACU7	2.3215	0.234905	4.9985	0.35592	0.58223
D3Z3F1	Pre-mRNA 3'-end-processing factor FIP1 (Fragment)	Fip1l1	D3Z3F1	-2.2862	0.234905	0.20501	0.35592	0.58223
Q91XD2	LIM and senescent cell antigen-like-containing domain protein 2 (Particularly interesting new Cys-His protein 2) (PINCH-2)	Lims2 Pinch2	LIMS2	-2.285	0.234905	0.205183	0.35592	0.58223
P49182	Heparin cofactor 2 (Heparin cofactor II) (HC-II) (Protease inhibitor leuserpin-2) (Serpin D1)	Serpind1 Hcf2 Hcii	HEP2	2.2634	0.234905	4.80123	0.35592	0.58223
G5E8S8	MAGUK p55 subfamily member 7 (MCG5292, isoform CRA_d)	Mpp7 mCG_5292	G5E8S8	-2.2534	0.234905	0.209723	0.35592	0.58223
Q6Q477	Plasma membrane calcium-transporting ATPase 4 (PMCA4) (EC 3.6.3.8)	Atp2b4	AT2B4	-2.2434	0.234905	0.211189	0.35592	0.58223
Q9ERG0	LIM domain and actin-binding protein 1 (Epithelial protein lost in neoplasm) (mEPLIN)	Lima1 D15Ertd366e Eplin	LIMA1	2.2405	0.234905	4.72545	0.35592	0.58223
Q3UHP6	Ankyrin repeat and SAM domain-containing protein 1A	Anks1	Q3UHP6	-2.2326	0.234905	0.212775	0.35592	0.58223
Q5DTJ9	Myopalladin	Mypn Kiaa4170	MYPN	2.2258	0.234905	4.67792	0.35592	0.58223
A2ACC7	Ral GTPase-activating protein subunit beta (Fragment)	Ralgapb	A2ACC7	2.1741	0.234905	4.51304	0.35592	0.58223
Q5PPR2	Exocyst complex component 1	Exoc1 Sec3l1	Q5PPR2	2.1709	0.234905	4.50288	0.35592	0.58223
E9Q175	Unconventional myosin-VI	Myo6	E9Q175	-2.1693	0.234905	0.222326	0.35592	0.58223
Q9CQF6	L-aminoadipate-semialdehyde dehydrogenase-phosphopantetheinyl transferase (EC 2.7.8.-) (4'-phosphopantetheinyl transferase) (Alpha-aminoadipic semialdehyde dehydrogenase-phosphopantetheinyl transferase) (AASD-PPT)	Aasdhppt	ADPPT	-2.1606	0.234905	0.223664	0.35592	0.58223
A0A075B5M1	Immunoglobulin kappa variable 4-63	Igkv4-63	A0A075B5M1	-2.1602	0.234905	0.223719	0.35592	0.58223
P35292	Ras-related protein Rab-17	Rab17	RAB17	-2.0999	0.234905	0.23328	0.35592	0.58223
Q8R3D1	TBC1 domain family member 13	Tbc1d13	TBC13	2.0223	0.234905	4.06223	0.35592	0.58223
Q810B6	Rabankyrin-5 (Rank-5) (Ankyrin repeat and FYVE domain-containing protein 1) (Ankyrin repeats hooked to a zinc finger motif)	Ankfy1 Ankhzn Kiaa1255	ANFY1	-2.0106	0.234905	0.248164	0.35592	0.58223
A0A1B0GSM1	Ufm1-specific protease 2	Ufsp2	A0A1B0GSM1	-1.9916	0.234905	0.251465	0.35592	0.58223
Q9QZS0	Collagen alpha-3(IV) chain [Cleaved into: Tumstatin]	Col4a3	CO4A3	-1.934	0.234905	0.261705	0.35592	0.58223
Q8BJD1	Inter-alpha-trypsin inhibitor heavy chain H5 (ITI heavy chain H5) (ITI-HC5) (Inter-alpha-inhibitor heavy chain 5)	Itih5	ITIH5	-1.8759	0.234905	0.272465	0.35592	0.58223
Q9CQF3	Cleavage and polyadenylation specificity factor subunit 5 (Nucleoside diphosphate-linked moiety X motif 21) (Nudix motif 21) (Nudix hydrolase 21)	Nudt21 Cpsf5	CPSF5	1.8712	0.234905	3.65845	0.35592	0.58223
A2AGS6	Tumor protein p53-inducible protein 11 (Fragment)	Trp53i11	A2AGS6	-1.8638	0.234905	0.274755	0.35592	0.58223
Q3UMT1	Protein phosphatase 1 regulatory subunit 12C (Protein phosphatase 1 myosin-binding subunit of 85 kDa) (Protein phosphatase 1 myosin-binding subunit p85)	Ppp1r12c Mbs85	PP12C	-1.8454	0.234905	0.27828	0.35592	0.58223
Q8BI72	CDKN2A-interacting protein (Collaborator of ARF)	Cdkn2aip Carf	CARF	-0.46253	0.234905	0.725689	0.35592	0.58223
Q62468	Villin-1	Vil1 Vil	VILI	0.36605	0.234905	1.28883	0.35592	0.58223
G5E8V9	ADP-ribosylation factor-interacting protein 1 (MCG18094)	Arfip1 mCG_18094	G5E8V9	0.1616	0.234905	1.11853	0.356	0.58223
P51667	Myosin regulatory light chain 2, ventricular/cardiac muscle isoform (MLC-2) (MLC-2v) (Myosin light chain 2, slow skeletal/ventricular muscle isoform) (MLC-2s/v)	Myl2 Mylpc	MLRV	0.60645	0.234749	1.52251	0.35632	0.58244
Q6IRU5	Clathrin light chain B (Lcb)	Cltb	CLCB	0.39271	0.234712	1.31285	0.35673	0.58249
Q91VH6	Protein MEMO1 (Mediator of ErbB2-driven cell motility 1) (Memo-1)	Memo1	MEMO1	-0.08604	0.234712	0.942063	0.35681	0.58249
Q9CQJ1	HIG1 domain family member 2A	Higd2a	HIG2A	-0.41294	0.234712	0.751089	0.35694	0.58249
Q9JHU4	Cytoplasmic dynein 1 heavy chain 1 (Cytoplasmic dynein heavy chain 1) (Dynein heavy chain, cytosolic)	Dync1h1 Dhc1 Dnch1 Dnchc1 Dyhc	DYHC1	-0.14006	0.234503	0.907523	0.35742	0.58277
Q80X90	Filamin-B (FLN-B) (ABP-280-like protein) (Actin-binding-like protein) (Beta-filamin)	Flnb	FLNB	-0.15627	0.234503	0.897344	0.35762	0.58277
Q5RL20	39S ribosomal protein L43, mitochondrial (Mitochondrial ribosomal protein L43)	Mrpl43 mCG_16934	Q5RL20	-0.37191	0.234503	0.772738	0.3577	0.58277
Q9D1K2	V-type proton ATPase subunit F (V-ATPase subunit F) (V-ATPase 14 kDa subunit) (Vacuolar proton pump subunit F)	Atp6v1f Atp6s14 Vatf	VATF	0.39967	0.234272	1.31921	0.35808	0.58308
Q5XKE0	Myosin-binding protein C, fast-type (Fast MyBP-C) (C-protein, skeletal muscle fast isoform)	Mybpc2	MYPC2	0.48628	0.232088	1.40083	0.36009	0.58602
Q61469	Phospholipid phosphatase 1 (EC 3.1.3.4) (35 kDa PAP) (mPAP) (Hydrogen peroxide-inducible protein 53) (Hic53) (Lipid phosphate phosphohydrolase 1) (PAP2-alpha) (Phosphatidate phosphohydrolase type 2a) (Phosphatidic acid phosphatase 2a) (PAP-2a) (PAP2a)	Plpp1 Hpic53 Lpp1 Ppap2a	PLPP1	0.18406	0.231954	1.13608	0.36039	0.5862
P61202	COP9 signalosome complex subunit 2 (SGN2) (Signalosome subunit 2) (Alien homolog) (JAB1-containing signalosome subunit 2) (Thyroid receptor-interacting protein 15) (TR-interacting protein 15) (TRIP-15)	Cops2 Csn2 Trip15	CSN2	-0.079789	0.230645	0.946163	0.36167	0.58797
Q6P6M7	O-phosphoseryl-tRNA(Sec) selenium transferase (EC 2.9.1.2) (Selenocysteine synthase) (Sec synthase) (Selenocysteinyl-tRNA(Sec) synthase) (Sep-tRNA:Sec-tRNA synthase) (SepSecS) (UGA suppressor tRNA-associated protein)	Sepsecs D5Ertd135e	SPCS	0.40891	0.230512	1.32769	0.36198	0.58815
Q99M87	DnaJ homolog subfamily A member 3, mitochondrial (DnaJ protein Tid-1) (mTid-1) (Tumorous imaginal discs protein Tid56 homolog)	Dnaja3 Tid1	DNJA3	0.17396	0.228957	1.12815	0.36348	0.59026
Q504M2	MCG53395 (Pyruvate dehyrogenase phosphatase catalytic subunit 2)	Pdp2 4833426J09Rik mCG_53395	Q504M2	-0.19627	0.228582	0.872829	0.36399	0.59077
Q91YE8	Synaptopodin-2 (Myopodin)	Synpo2	SYNP2	0.4063	0.228214	1.32529	0.36465	0.59127
O09165	Calsequestrin-1 (Calmitine) (Calsequestrin, skeletal muscle isoform)	Casq1	CASQ1	0.14124	0.228214	1.10285	0.3647	0.59127
A0A0R4J174	Evolutionarily conserved-signaling intermediate in Toll pathway, mitochondrial (Signaling intermediate in Toll pathway-evolutionarily conserved, isoform CRA_a)	Ecsit Sitpec mCG_22835	A0A0R4J174	-0.19166	0.226909	0.87558	0.36629	0.59305
Q9JKL4	NADH dehydrogenase [ubiquinone] 1 alpha subcomplex assembly factor 3 (Protein 2P1)	Ndufaf3	NDUF3	-0.24216	0.226909	0.845451	0.36647	0.59305
P99024	Tubulin beta-5 chain	Tubb5	TBB5	-0.19972	0.226909	0.870701	0.36648	0.59305
P82347	Delta-sarcoglycan (Delta-SG) (35 kDa dystrophin-associated glycoprotein) (35DAG)	Sgcd	SGCD	-0.20467	0.226909	0.867754	0.36659	0.59305
Q9WVE8	Protein kinase C and casein kinase substrate in neurons protein 2 (Syndapin-2) (Syndapin-II)	Pacsin2	PACN2	-0.088914	0.225746	0.940203	0.36777	0.59464
P46938	Transcriptional coactivator YAP1 (Yes-associated protein 1) (Protein yorkie homolog) (Yes-associated protein YAP65 homolog)	Yap1 Yap Yap65	YAP1	-0.25297	0.224797	0.839137	0.36878	0.59594
Q61990	Poly(rC)-binding protein 2 (Alpha-CP2) (CTBP) (CBP) (Putative heterogeneous nuclear ribonucleoprotein X) (hnRNP X)	Pcbp2 Cbp Hnrnpx Hnrpx	PCBP2	-0.33848	0.224761	0.790889	0.36919	0.59599
Q9DC71	28S ribosomal protein S15, mitochondrial (MRP-S15) (S15mt)	Mrps15 Rpms15	RT15	-0.17498	0.224761	0.885818	0.36921	0.59599
Q9Z0P4	Paralemmin-1 (Paralemmin)	Palm	PALM	0.2761	0.224353	1.21092	0.36975	0.59655
O35685	Nuclear migration protein nudC (Nuclear distribution protein C homolog) (Silica-induced gene 92 protein) (SIG-92)	Nudc	NUDC	0.1698	0.224142	1.1249	0.37013	0.59684
Q1XH17	Tripartite motif-containing protein 72 (Mitsugumin-53) (Mg53)	Trim72 Mg53	TRI72	0.20053	0.223626	1.14912	0.37077	0.59755
O08529	Calpain-2 catalytic subunit (EC 3.4.22.53) (80 kDa M-calpain subunit) (CALP80) (Calcium-activated neutral proteinase 2) (CANP 2) (Calpain M-type) (Calpain-2 large subunit) (Millimolar-calpain) (M-calpain)	Capn2	CAN2	-0.10248	0.223386	0.931446	0.37117	0.59788
P55258	Ras-related protein Rab-8A (Oncogene c-mel)	Rab8a Mel Rab8	RAB8A	0.30407	0.222356	1.23461	0.37226	0.5993
P61161	Actin-related protein 2 (Actin-like protein 2)	Actr2 Arp2	ARP2	-0.078727	0.220634	0.94688	0.37393	0.60168
P80316	T-complex protein 1 subunit epsilon (TCP-1-epsilon) (CCT-epsilon)	Cct5 Ccte Kiaa0098	TCPE	-0.12537	0.220432	0.916758	0.37431	0.60196
Q9WUD1	STIP1 homology and U box-containing protein 1 (EC 2.3.2.27) (Carboxy terminus of Hsp70-interacting protein) (E3 ubiquitin-protein ligase CHIP) (RING-type E3 ubiquitin transferase CHIP)	Stub1 Chip	CHIP	-0.34785	0.220245	0.785731	0.37467	0.60222
Q9CR37	Pancreatic progenitor cell differentiation and proliferation factor (Exocrine differentiation and proliferation factor)	Ppdpf Exdpf	PPDPF	0.22848	0.217098	1.17159	0.37773	0.6066
E9Q179	G-rich sequence factor 1	Grsf1	E9Q179	0.15997	0.217098	1.11727	0.3778	0.6066
Q9WTX5	S-phase kinase-associated protein 1 (Cyclin-A/CDK2-associated protein p19) (S-phase kinase-associated protein 1A) (p19A) (p19skp1)	Skp1 Skp1a	SKP1	-0.10463	0.216847	0.93006	0.37848	0.60695
Q06138	Calcium-binding protein 39 (MO25alpha) (Protein Mo25)	Cab39 Mo25	CAB39	-0.20534	0.216847	0.867303	0.37863	0.60695
Q91YJ5	Translation initiation factor IF-2, mitochondrial (IF-2(Mt)) (IF-2Mt) (IF2(mt))	Mtif2	IF2M	-0.35388	0.216847	0.782473	0.37863	0.60695
F8VPK5	Rho-associated protein kinase (EC 2.7.11.1)	Rock2	F8VPK5	-0.24416	0.216061	0.844309	0.37952	0.60805
P51174	Long-chain specific acyl-CoA dehydrogenase, mitochondrial (LCAD) (EC 1.3.8.8)	Acadl	ACADL	-0.25535	0.215889	0.837802	0.37987	0.60829
Q8BIW1	Exopolyphosphatase PRUNE1 (EC 3.6.1.1) (PRUNEM1)	Prune1 Prune	PRUN1	-0.25076	0.214137	0.840477	0.38176	0.61075
P24369	Peptidyl-prolyl cis-trans isomerase B (PPIase B) (EC 5.2.1.8) (CYP-S1) (Cyclophilin B) (Rotamase B) (S-cyclophilin) (SCYLP)	Ppib	PPIB	0.098034	0.214137	1.07031	0.38182	0.61075
Q9JI91	Alpha-actinin-2 (Alpha-actinin skeletal muscle isoform 2) (F-actin cross-linking protein)	Actn2	ACTN2	0.26635	0.213646	1.20276	0.38262	0.61144
Q91VC9	Growth hormone-inducible transmembrane protein (Mitochondrial morphology and cristae structure 1) (MICS1)	Ghitm Mics1	GHITM	0.36331	0.213646	1.28637	0.38284	0.61144
Q8R2Q8	Bone marrow stromal antigen 2 (BST-2) (HM1.24 antigen) (CD antigen CD317)	Bst2	BST2	0.39371	0.213646	1.31377	0.38287	0.61144
Q9CQF4	Uncharacterized protein C6orf203 homolog	0	MRES1	0.26399	0.213312	1.2008	0.38336	0.61191
Q9QUR6	Prolyl endopeptidase (PE) (EC 3.4.21.26) (Post-proline cleaving enzyme)	Prep Pep	PPCE	-0.12651	0.212901	0.916003	0.38394	0.61249
O88207	Collagen alpha-1(V) chain	Col5a1	CO5A1	0.94716	0.212426	1.92808	0.38456	0.61316
Q8VCM4	Lipoyltransferase 1, mitochondrial (EC 2.3.1.-) (Lipoate biosynthesis protein) (Lipoate-protein ligase) (Lipoyl ligase)	Lipt1	LIPT	0.26307	0.212306	1.20003	0.38487	0.61333
Q91XL1	Leucine-rich HEV glycoprotein (Leucine-rich alpha-2-glycoprotein) (Leucine-rich alpha-2-glycoprotein 1)	Lrg1 Lrg lrhg mCG_22979	Q91XL1	-0.27288	0.212129	0.827678	0.38532	0.61358
Q9CY50	Translocon-associated protein subunit alpha (TRAP-alpha) (Signal sequence receptor subunit alpha) (SSR-alpha)	Ssr1	SSRA	0.26285	0.212129	1.19985	0.38544	0.61358
Q8K273	Membrane magnesium transporter 1 (ER membrane protein complex subunit 5) (Transmembrane protein 32)	Mmgt1 Emc5 Tmem32	EMC5	0.3218	0.211181	1.24989	0.38648	0.61492
P61961	Ubiquitin-fold modifier 1	Ufm1	UFM1	0.10521	0.211153	1.07565	0.38672	0.61496
P56375	Acylphosphatase-2 (EC 3.6.1.7) (Acylphosphatase, muscle type isozyme) (Acylphosphate phosphohydrolase 2)	Acyp2 Acyp	ACYP2	0.25294	0.211153	1.19164	0.38707	0.61496
O08739	AMP deaminase 3 (EC 3.5.4.6) (AMP deaminase H-type) (AMP deaminase isoform E) (Heart-type AMPD)	Ampd3	AMPD3	-0.30402	0.211153	0.809979	0.38713	0.61496
Q8BUY5	Complex I assembly factor TIMMDC1, mitochondrial (Translocase of inner mitochondrial membrane domain-containing protein 1) (TIMM domain containing-protein 1)	Timmdc1	TIDC1	-0.32787	0.21092	0.796686	0.38754	0.61529
Q8C7H1	Methylmalonic aciduria type A homolog, mitochondrial (EC 3.6.-.-)	Mmaa	MMAA	0.25432	0.210652	1.19278	0.38799	0.61567
Q9D6M3	Mitochondrial glutamate carrier 1 (GC-1) (Glutamate/H(+) symporter 1) (Solute carrier family 25 member 22)	Slc25a22 Gc1	GHC1	0.26197	0.210581	1.19911	0.38826	0.61577
P61358	60S ribosomal protein L27	Rpl27	RL27	0.28969	0.209342	1.22237	0.38975	0.61753
F6V084	Thioredoxin-related transmembrane protein 1 (Fragment)	Tmx1	F6V084	-0.31208	0.209342	0.805477	0.38979	0.61753
Q9DC61	Mitochondrial-processing peptidase subunit alpha (EC 3.4.24.64) (Alpha-MPP) (P-55)	Pmpca Inpp5e	MPPA	-0.23063	0.209342	0.852297	0.39	0.61753
P01863	Ig gamma-2A chain C region, A allele (Immunoglobulin heavy chain gamma polypeptide)	Ighg	GCAA	0.17738	0.209342	1.13083	0.3904	0.61753
Q9D880	Mitochondrial import inner membrane translocase subunit TIM50	Timm50 Tim50	TIM50	0.24049	0.209342	1.18139	0.3904	0.61753
Q8K411	Presequence protease, mitochondrial (EC 3.4.24.-) (Pitrilysin metalloproteinase 1)	Pitrm1 Kiaa1104 Ntup1	PREP	-0.21187	0.208499	0.863409	0.39137	0.61873
Q8BIJ6	Isoleucine--tRNA ligase, mitochondrial (EC 6.1.1.5) (Isoleucyl-tRNA synthetase) (IleRS)	Iars2	SYIM	-0.20923	0.208253	0.864977	0.39179	0.61908
P16125	L-lactate dehydrogenase B chain (LDH-B) (EC 1.1.1.27) (LDH heart subunit) (LDH-H)	Ldhb Ldh-2 Ldh2	LDHB	0.14414	0.20798	1.10507	0.39225	0.61947
P53996	Cellular nucleic acid-binding protein (CNBP) (Zinc finger protein 9)	Cnbp Cnbp1 Znf9	CNBP	0.30417	0.207797	1.23471	0.3927	0.61973
P27005	Protein S100-A8 (Calgranulin-A) (Chemotactic cytokine CP-10) (Leukocyte L1 complex light chain) (Migration inhibitory factor-related protein 8) (MRP-8) (p8) (Pro-inflammatory S100 cytokine) (S100 calcium-binding protein A8)	S100a8 Caga Mrp8	S10A8	0.33068	0.207797	1.25761	0.39283	0.61973
Q9CQB4	Cytochrome b-c1 complex subunit 7	Uqcrb mCG_67985	Q9CQB4	-0.14017	0.206831	0.907441	0.39391	0.62111
Q60932	Voltage-dependent anion-selective channel protein 1 (VDAC-1) (mVDAC1) (Outer mitochondrial membrane protein porin 1) (Plasmalemmal porin) (Voltage-dependent anion-selective channel protein 5) (VDAC-5) (mVDAC5)	Vdac1 Vdac5	VDAC1	0.05912	0.204217	1.04183	0.3965	0.62486
Q3THE2	Myosin regulatory light chain 12B (Myosin regulatory light chain 2-B, smooth muscle isoform) (Myosin regulatory light chain 20 kDa) (MLC20) (Myosin regulatory light chain MRLC2)	Myl12b Mrlc2 Mylc2b	ML12B	0.18645	0.204141	1.13797	0.39702	0.62497
A0A075B5P4	Ig gamma-1 chain C region secreted form (Fragment)	Ighg1	A0A075B5P4	0.29954	0.204141	1.23075	0.39704	0.62497
P60060	Protein transport protein Sec61 subunit gamma	Sec61g	SC61G	1.3741	0.204141	2.59202	0.39719	0.62497
Q3V1D3	AMP deaminase 1 (EC 3.5.4.6) (AMP deaminase isoform M) (Myoadenylate deaminase)	Ampd1	AMPD1	0.49178	0.203752	1.40617	0.39776	0.62553
P82350	Alpha-sarcoglycan (Alpha-SG) (50 kDa dystrophin-associated glycoprotein) (50DAG) (Adhalin)	Sgca	SGCA	-0.1398	0.20319	0.907606	0.39848	0.62634
Q61554	Fibrillin-1 [Cleaved into: Asprosin]	Fbn1 Fbn-1	FBN1	-0.57718	0.202144	0.670286	0.39966	0.62785
A0A1B0GSX6	PDZ and LIM domain 3, isoform CRA_a (PDZ and LIM domain protein 3)	Pdlim3 mCG_7019	A0A1B0GSX6	0.32074	0.201722	1.24897	0.40025	0.62846
P63330	Serine/threonine-protein phosphatase 2A catalytic subunit alpha isoform (PP2A-alpha) (EC 3.1.3.16)	Ppp2ca	PP2AA	-0.13909	0.200832	0.9081	0.40129	0.62975
Q3TAI4	Tumor protein D52-like 2, isoform CRA_c (Tumor protein D54)	Tpd52l2 mCG_23059	Q3TAI4	0.19334	0.200639	1.14341	0.40168	0.63003
Q8R4E4	Myozenin-3 (Calsarcin-3) (FATZ-related protein 3)	Myoz3	MYOZ3	0.19562	0.19995	1.14521	0.40252	0.63103
Q8K2M0	39S ribosomal protein L38, mitochondrial (L38mt) (MRP-L38)	Mrpl38	RM38	-0.094338	0.19973	0.93668	0.40298	0.63135
O70571	[Pyruvate dehydrogenase (acetyl-transferring)] kinase isozyme 4, mitochondrial (EC 2.7.11.2) (Pyruvate dehydrogenase kinase isoform 4)	Pdk4	PDK4	-0.36943	0.19973	0.774114	0.40315	0.63135
Q8C2Q3	RNA-binding protein 14 (RNA-binding motif protein 14)	Rbm14	RBM14	0.15381	0.199695	1.11251	0.40339	0.6314
P05977	Myosin light chain 1/3, skeletal muscle isoform (MLC1/MLC3) (MLC1F/MLC3F) (Myosin light chain alkali 1/2) (Myosin light chain A1/A2)	Myl1 Mylf	MYL1	0.38511	0.19896	1.30596	0.40429	0.63247
Q6PHU5	Sortilin (Neurotensin receptor 3) (NTR3) (mNTR3)	Sort1	SORT	-0.14417	0.198775	0.904895	0.40467	0.63274
P52825	Carnitine O-palmitoyltransferase 2, mitochondrial (EC 2.3.1.21) (Carnitine palmitoyltransferase II) (CPT II)	Cpt2 Cpt-2	CPT2	-0.25009	0.197842	0.840831	0.40576	0.6341
Q9CPX8	Cytochrome b-c1 complex subunit 10 (Complex III subunit 10) (Complex III subunit XI) (Ubiquinol-cytochrome c reductase complex 6.4 kDa protein)	Uqcr11 Uqcr	QCR10	-0.23366	0.197808	0.850485	0.406	0.63415
B2C3G8	Signal transducer and activator of transcription	Stat5a	B2C3G8	-0.18792	0.197007	0.877886	0.40696	0.63532
P04919	Band 3 anion transport protein (Anion exchange protein 1) (AE 1) (Anion exchanger 1) (MEB3) (Solute carrier family 4 member 1) (CD antigen CD233)	Slc4a1 Ae1	B3AT	0.15141	0.196939	1.11065	0.40741	0.63542
O55229	Choline/ethanolamine kinase (Choline kinase beta) (CK) (CKB) (EC 2.7.1.32) (Ethanolamine kinase) (EK) (EC 2.7.1.82) (choline/ethanolamine kinase beta) (CKEKB)	Chkb Chetk Chkl	CHKB	0.19873	0.196939	1.14768	0.40772	0.63542
Q3TT92	Dihydropyrimidinase-related protein 3	Dpysl3	Q3TT92	-0.2277	0.196939	0.853971	0.40805	0.63542
Q9DCZ4	MICOS complex subunit Mic26 (Apolipoprotein O) (MICOS complex subunit Mic23) (Protein FAM121B)	Apoo Fam121b Mic23 Mic26	MIC26	0.1937	0.196939	1.14369	0.40807	0.63542
P97457	Myosin regulatory light chain 2, skeletal muscle isoform (Fast skeletal myosin light chain 2) (MLC2F)	Mylpf	MLRS	0.23095	0.196939	1.17361	0.40809	0.63542
Q91YI0	Argininosuccinate lyase (ASAL) (EC 4.3.2.1) (Arginosuccinase)	Asl	ARLY	0.16264	0.195765	1.11933	0.4095	0.63714
E9QLQ3	Phosphodiesterase (EC 3.1.4.-)	Pde3b	E9QLQ3	0.12146	0.195765	1.08783	0.40973	0.63714
P84096	Rho-related GTP-binding protein RhoG (Sid 10750)	Rhog Arhg Sid10750	RHOG	-0.21298	0.195765	0.862738	0.40983	0.63714
Q3UGN9	Signal transducing adapter molecule 1	Stam	Q3UGN9	0.34519	0.195527	1.27033	0.41027	0.63749
Q8BJW6	Eukaryotic translation initiation factor 2A (eIF-2A) [Cleaved into: Eukaryotic translation initiation factor 2A, N-terminally processed]	Eif2a D3Ertd194e	EIF2A	0.10291	0.195302	1.07394	0.4108	0.63782
Q3T9X3	Dynamin-2	Dnm2	Q3T9X3	-0.27807	0.195302	0.824674	0.4111	0.63782
Q61074	Protein phosphatase 1G (EC 3.1.3.16) (Fibroblast growth factor-inducible protein 13) (FIN13) (Protein phosphatase 1C) (Protein phosphatase 2C isoform gamma) (PP2C-gamma) (Protein phosphatase magnesium-dependent 1 gamma)	Ppm1g Fin13 Ppm1c	PPM1G	-0.10173	0.195302	0.93188	0.41113	0.63782
P14115	60S ribosomal protein L27a (L29)	Rpl27a	RL27A	-0.34948	0.19505	0.784868	0.41158	0.63819
P46664	Adenylosuccinate synthetase isozyme 2 (AMPSase 2) (AdSS 2) (EC 6.3.4.4) (Adenylosuccinate synthetase, acidic isozyme) (Adenylosuccinate synthetase, liver isozyme) (L-type adenylosuccinate synthetase) (IMP--aspartate ligase 2)	Adss Adss2	PURA2	0.15519	0.194839	1.11357	0.41199	0.6385
D3Z1G3	Multiple coagulation factor deficiency protein 2 homolog (Fragment)	Mcfd2	D3Z1G3	0.21786	0.193949	1.16301	0.41305	0.63981
Q99JZ4	GTP-binding protein SAR1a (SAR1 gene homolog A (S. cerevisiae)) (SAR1 gene homolog A (S. cerevisiae), isoform CRA_b)	Sar1a Sara1 mCG_15771	Q99JZ4	0.10939	0.193569	1.07877	0.41373	0.64037
Q91V89	Serine/threonine-protein phosphatase 2A 56 kDa regulatory subunit	Ppp2r5d mCG_2696	Q91V89	-1.1002	0.193569	0.46644	0.41384	0.64037
D6RH37	Serine/threonine-protein kinase N1	Pkn1	D6RH37	-0.24075	0.193298	0.84631	0.41432	0.64077
P28653	Biglycan (Bone/cartilage proteoglycan I) (PG-S1)	Bgn	PGS1	0.18515	0.193264	1.13693	0.41456	0.64082
P20801	Troponin C, skeletal muscle (STNC)	Tnnc2 Tncs	TNNC2	0.31519	0.192925	1.24417	0.4152	0.64132
Q924L1	LETM1 domain-containing protein 1 (Cervical cancer receptor) (MCC-32)	Letmd1 Mccr	LTMD1	0.251	0.192925	1.19002	0.41581	0.64132
O35682	Myeloid-associated differentiation marker (Myeloid up-regulated protein)	Myadm Mug	MYADM	-0.24115	0.192925	0.846095	0.41587	0.64132
Q9CQB5	CDGSH iron-sulfur domain-containing protein 2 (MitoNEET-related 1 protein) (Miner1) (Nervous system overexpressed protein 70)	Cisd2 Cdgsh2 Noxp70 Zcd2	CISD2	-0.15168	0.192925	0.900171	0.41588	0.64132
Q9CR41	Huntingtin-interacting protein K (Huntingtin yeast partner K)	Hypk	HYPK	0.23797	0.192925	1.17933	0.41596	0.64132
O35129	Prohibitin-2 (B-cell receptor-associated protein BAP37) (Repressor of estrogen receptor activity)	Phb2 Bap Bcap37 Rea	PHB2	-0.19134	0.190966	0.87581	0.41817	0.64422
G3X928	SEC23-interacting protein (Sec23 interacting protein, isoform CRA_c)	Sec23ip mCG_21024	G3X928	-0.094499	0.190966	0.936593	0.41832	0.64422
Q78YZ6	Short coiled-coil protein	Scoc Scoco	SCOC	0.39325	0.190966	1.31335	0.41871	0.64422
H3BLI9	TSC22 domain family protein 1	Tsc22d1	H3BLI9	0.22857	0.190966	1.17167	0.41888	0.64422
Q91WK2	Eukaryotic translation initiation factor 3 subunit H (eIF3h) (Eukaryotic translation initiation factor 3 subunit 3) (eIF-3-gamma) (eIF3 p40 subunit)	Eif3h Eif3s3	EIF3H	-0.088691	0.190966	0.94038	0.41891	0.64422
A0A0G2JE32	Ubiquitin-conjugating enzyme E2 D3 (Fragment)	Ube2d3	A0A0G2JE32	0.21551	0.190535	1.16112	0.41982	0.64486
P42932	T-complex protein 1 subunit theta (TCP-1-theta) (CCT-theta)	Cct8 Cctq	TCPQ	-0.099767	0.190535	0.933184	0.41993	0.64486
Q811D0	Disks large homolog 1 (Embryo-dlg/synapse-associated protein 97) (E-dlg/SAP97) (Synapse-associated protein 97) (SAP-97) (SAP97)	Dlg1 Dlgh1	DLG1	-0.09264	0.190535	0.937822	0.41998	0.64486
Q80Y14	Glutaredoxin-related protein 5, mitochondrial (Monothiol glutaredoxin-5)	Glrx5	GLRX5	0.16343	0.189855	1.11995	0.42085	0.64587
Q61247	Alpha-2-antiplasmin (Alpha-2-AP) (Alpha-2-plasmin inhibitor) (Alpha-2-PI) (Serpin F2)	Serpinf2 Pli	A2AP	0.11642	0.189398	1.08405	0.42169	0.64655
Q5EG47	5'-AMP-activated protein kinase catalytic subunit alpha-1 (AMPK subunit alpha-1) (EC 2.7.11.1) (Acetyl-CoA carboxylase kinase) (ACACA kinase) (EC 2.7.11.27) (Hydroxymethylglutaryl-CoA reductase kinase) (HMGCR kinase) (EC 2.7.11.31) (Tau-protein kinase PRKAA1) (EC 2.7.11.26)	Prkaa1	AAPK1	0.090071	0.189398	1.06442	0.42207	0.64655
A0A0R4J079	Acyl-Coenzyme A binding domain containing 3, isoform CRA_b (Golgi resident protein GCP60)	Acbd3 mCG_19838	A0A0R4J079	-0.095504	0.189398	0.935979	0.42234	0.64655
O35943	Frataxin, mitochondrial (Fxn) (EC 1.16.3.1) [Cleaved into: Frataxin intermediate form; Frataxin mature form]	Fxn Frda	FRDA	0.19221	0.189398	1.14252	0.42257	0.64655
Q9JIY5	Serine protease HTRA2, mitochondrial (EC 3.4.21.108) (High temperature requirement protein A2) (HtrA2) (Omi stress-regulated endoprotease) (Serine protease 25) (Serine proteinase OMI)	Htra2 Omi Prss25	HTRA2	-0.19923	0.189398	0.871004	0.42259	0.64655
Q9Z0F7	Gamma-synuclein (Persyn)	Sncg Persyn	SYUG	0.62398	0.189398	1.54112	0.4226	0.64655
P58871	182 kDa tankyrase-1-binding protein	Tnks1bp1 Kiaa1741 Tab182	TB182	-0.21938	0.189082	0.858959	0.42349	0.64702
P43276	Histone H1.5 (H1 VAR.5) (H1b)	Hist1h1b H1f5	H15	-0.38894	0.189082	0.763709	0.4235	0.64702
P61028	Ras-related protein Rab-8B	Rab8b	RAB8B	0.24645	0.189082	1.18628	0.42355	0.64702
B7ZNH7	Collagen alpha-1(XIV) chain (Collagen, type XIV, alpha 1) (Procollagen, type XIV, alpha 1, isoform CRA_a)	Col14a1 mCG_11867	B7ZNH7	-0.29938	0.188894	0.812612	0.42395	0.6473
A2AEW6	GRIP1-associated protein 1 (Fragment)	Gripap1	A2AEW6	1.5468	0.18815	2.92176	0.42532	0.64841
F8WHM5	Golgi apparatus protein 1 (Fragment)	Glg1	F8WHM5	0.18152	0.18815	1.13407	0.42552	0.64841
Q08091	Calponin-1 (Basic calponin) (Calponin H1, smooth muscle)	Cnn1	CNN1	0.95939	0.18815	1.9445	0.42552	0.64841
Q99K28	ADP-ribosylation factor GTPase-activating protein 2 (ARF GAP 2) (GTPase-activating protein ZNF289) (Zinc finger protein 289)	Arfgap2 Zfp289 Znf289	ARFG2	-0.10043	0.18815	0.932749	0.42555	0.64841
P35979	60S ribosomal protein L12	Rpl12	RL12	0.1507	0.187822	1.1101	0.42625	0.6489
Q9DAT5	Mitochondrial tRNA-specific 2-thiouridylase 1 (EC 2.8.1.14)	Trmu Mtu1 Trmt1	MTU1	0.13399	0.187822	1.09732	0.42646	0.6489
G3UYF9	Prefoldin subunit 6	Pfdn6	G3UYF9	0.22088	0.187822	1.16545	0.42666	0.6489
A2AIL4	NADH dehydrogenase (ubiquinone) complex I, assembly factor 6	Ndufaf6	NDUF6	-0.22283	0.187822	0.856898	0.42674	0.6489	OXPHOS	YES
Q8R317	Ubiquilin-1 (Protein linking IAP with cytoskeleton 1) (PLIC-1)	Ubqln1 Plic1	UBQL1	0.1716	0.186946	1.1263	0.42782	0.65021
Q9CQJ6	Density-regulated protein (DRP)	Denr	DENR	1.2143	0.18686	2.32035	0.42824	0.65034
Q91V41	Ras-related protein Rab-14	Rab14	RAB14	-0.10522	0.18686	0.929627	0.42833	0.65034
Q99JB2	Stomatin-like protein 2, mitochondrial (SLP-2) (mslp2)	Stoml2 Slp2	STML2	0.11486	0.186106	1.08287	0.4293	0.65147
D3YWF6	Ubiquitin thioesterase OTUB1	Otub1	D3YWF6	0.0588	0.185433	1.0416	0.43018	0.65248
Q99J77	Sialic acid synthase (N-acetylneuraminate-9-phosphate synthase) (EC 2.5.1.57) (N-acetylneuraminic acid phosphate synthase)	Nans Sas	SIAS	-0.25526	0.184894	0.837802	0.43102	0.65329
A0A0A6YVS2	Calcium load-activated calcium channel (Fragment)	Tmco1	A0A0A6YVS2	-0.17876	0.184894	0.88347	0.43115	0.65329
A0A0A6YXE3	Muscleblind-like protein 1	Mbnl1	A0A0A6YXE3	0.13174	0.184064	1.09561	0.43223	0.65454
P21107	Tropomyosin alpha-3 chain	Tpm3	TPM3	0.69562	0.184064	1.61956	0.43245	0.65454
Q62419	Endophilin-A2 (Endophilin-2) (SH3 domain protein 2B) (SH3 domain-containing GRB2-like protein 1) (SH3p8)	Sh3gl1 Sh3d2b	SH3G1	-1.0964	0.184064	0.467683	0.43264	0.65454
O08532	Voltage-dependent calcium channel subunit alpha-2/delta-1 (Voltage-gated calcium channel subunit alpha-2/delta-1) [Cleaved into: Voltage-dependent calcium channel subunit alpha-2-1; Voltage-dependent calcium channel subunit delta-1]	Cacna2d1 Cacna2	CA2D1	0.082472	0.183845	1.05883	0.43308	0.65487
Q8BWM0	Prostaglandin E synthase 2 (EC 5.3.99.3) (GATE-binding factor 1) (GBF-1) (Microsomal prostaglandin E synthase 2) (mPGES-2) [Cleaved into: Prostaglandin E synthase 2 truncated form]	Ptges2 Gbf1 Pges2	PGES2	0.24412	0.183779	1.18437	0.43348	0.65497
P0DP26	Calmodulin-1	Calm1 Calm Cam Cam1	CALM1	0.37639	0.183779	1.29809	0.43358	0.65497
Q6PD26	GPI transamidase component PIG-S (Phosphatidylinositol-glycan biosynthesis class S protein)	Pigs	PIGS	-1.6584	0.183666	0.316787	0.43391	0.65514
Q6PEB6	MOB-like protein phocein (Class II mMOB1) (Mob1 homolog 3) (Mob3) (Mps one binder kinase activator-like 3) (Preimplantation protein 3)	Mob4 Mob3 Mobkl3 Phocn Prei3	PHOCN	-0.062905	0.183593	0.957304	0.43435	0.65525
A0A0M3HEP3	Lipoyl synthase, mitochondrial (EC 2.8.1.8) (Lipoate synthase) (LS) (Lip-syn) (Lipoic acid synthase)	Lias LIAS	A0A0M3HEP3	1.1711	0.183593	2.25185	0.43443	0.65525
Q3V156	Oxysterol-binding protein	Osbpl1a	Q3V156	-0.17024	0.183593	0.888731	0.43464	0.65525
Q9WU28	Prefoldin subunit 5 (EIG-1) (Myc modulator 1) (c-Myc-binding protein Mm-1)	Pfdn5 Eig1 Mm1 Pfd5	PFD5	-0.11461	0.182369	0.923617	0.43634	0.6571
J3QMN4	Thioredoxin reductase 2, mitochondrial	Txnrd2	J3QMN4	0.16783	0.182369	1.12337	0.43639	0.6571
Q6ZQ38	Cullin-associated NEDD8-dissociated protein 1 (Cullin-associated and neddylation-dissociated protein 1) (p120 CAND1)	Cand1 D10Ertd516e Kiaa0829	CAND1	-0.21018	0.182369	0.864454	0.43653	0.6571
Q9DB82	N-acetyltransferase 5 (ARD1 homolog, S. cerevisiae), isoform CRA_a (N-alpha-acetyltransferase 20)	Naa20 Nat5 mCG_10160	Q9DB82	1.5923	0.182369	3.01523	0.43696	0.6571
Q3URE1	Acyl-CoA synthetase family member 3, mitochondrial (EC 6.2.1.-)	Acsf3	ACSF3	-0.214	0.182369	0.862143	0.43697	0.6571
P46467	Vacuolar protein sorting-associated protein 4B (EC 3.6.4.6) (Suppressor of K(+) transport growth defect 1) (Protein SKD1)	Vps4b Skd1	VPS4B	0.25114	0.181867	1.19015	0.4378	0.65786
Q9Z2V4	Phosphoenolpyruvate carboxykinase, cytosolic [GTP] (PEPCK-C) (EC 4.1.1.32)	Pck1 Pepck	PCKGC	0.22596	0.181867	1.16955	0.43791	0.65786	Pck1	YES
Q6NVF7	Periaxin (Prx protein)	Prx	Q6NVF7	-1.7599	0.180647	0.295273	0.43936	0.65971
Q9CX00	IST1 homolog	Ist1 Kiaa0174	IST1	0.1775	0.1802	1.13091	0.44004	0.66039
Q61599	Rho GDP-dissociation inhibitor 2 (Rho GDI 2) (D4) (Rho-GDI beta)	Arhgdib Gdid4	GDIR2	0.1771	0.180147	1.13061	0.44032	0.66047
I7HJS1	Emerin	Emd RP23-436K3.2-005	I7HJS1	-0.1904	0.179286	0.876347	0.44168	0.66178
P46061	Ran GTPase-activating protein 1 (RanGAP1)	Rangap1 Fug1	RAGP1	-0.11484	0.179286	0.923446	0.44172	0.66178
Q9EP69	Phosphatidylinositide phosphatase SAC1 (EC 3.1.3.-) (Suppressor of actin mutations 1-like protein)	Sacm1l Kiaa0851 Sac1	SAC1	0.17193	0.179286	1.12657	0.44201	0.66178
P14869	60S acidic ribosomal protein P0 (60S ribosomal protein L10E)	Rplp0 Arbp	RLA0	0.18504	0.179286	1.13684	0.44207	0.66178
B7ZBY7	Ubiquitin-conjugating enzyme E2 variant 1	Ube2v1	B7ZBY7	0.15139	0.17888	1.11064	0.44271	0.6624
Q9CWY6	RNA-binding protein with multiple-splicing 2	Rbpms2	Q9CWY6	-0.12337	0.17757	0.918021	0.44427	0.6644
P14094	Sodium/potassium-transporting ATPase subunit beta-1 (Sodium/potassium-dependent ATPase subunit beta-1)	Atp1b1 Atp4b	AT1B1	0.23639	0.176996	1.17804	0.44508	0.66528
[truncated: 989 more rows]

## Sheet: AJ-WA vs B6-WA BAT
UNIPROT ID	Protein name	Gene name	ENTRY NAME UNIPROT	AXIS x (log2(FC))	AXIS y (-log10(p_FDR))	FC B6-WA/AJ-WA	p_raw	p_FDR	KEGG pathway	Highlighted in Fig. S2C-D
P06684	Complement C5 (Hemolytic complement) [Cleaved into: Complement C5 beta chain; Complement C5 alpha chain; C5a anaphylatoxin; Complement C5 alpha' chain]	C5 Hc	CO5	5.3639	7.70309	41.1794	7.7833e-12	1.9811e-08
Q9D114	Guanosine-3',5'-bis(diphosphate) 3'-pyrophosphohydrolase MESH1 (EC 3.1.7.2) (HD domain-containing protein 3) (Metazoan SpoT homolog 1) (MESH1) (Penta-phosphate guanosine-3'-pyrophosphohydrolase) ((ppGpp)ase)	Hddc3 Mesh1	MESH1	-9.0338	7.70309	0.00190792	1.2982e-11	1.9811e-08
O55125	Protein NipSnap homolog 1 (NipSnap1)	Nipsnap1	NIPS1	6.0738	7.5643	67.3582	2.6806e-11	2.7271e-08
P01900	H-2 class I histocompatibility antigen, D-D alpha chain (H-2D(D))	H2-D1	HA12	-8.7328	7.18512	0.00235051	8.5576e-11	6.5295e-08
Q80V26	Inositol monophosphatase 3 (IMP 3) (IMPase 3) (EC 3.1.3.25) (EC 3.1.3.7) (Golgi 3-prime phosphoadenosine 5-prime phosphate 3-prime phosphatase) (Golgi-resident PAP phosphatase) (gPAPP) (Inositol monophosphatase domain-containing protein 1) (Inositol-1(or 4)-monophosphatase 3) (Myo-inositol monophosphatase A3)	Impad1 Impa3	IMPA3	5.5324	6.91847	46.2813	1.9766e-10	1.2065e-07
Q9CR37	Pancreatic progenitor cell differentiation and proliferation factor (Exocrine differentiation and proliferation factor)	Ppdpf Exdpf	PPDPF	-6.6272	6.87697	0.0101163	2.6098e-10	1.3275e-07
Q8BTE0	Succinate dehydrogenase assembly factor 4, mitochondrial (SDH assembly factor 4) (SDHAF4)	Sdhaf4	SDHF4	7.2989	6.42189	157.465	9.1196e-10	3.7854e-07
Q8R3D1	TBC1 domain family member 13	Tbc1d13	TBC13	4.8071	6.42189	27.9955	9.9223e-10	3.7854e-07
Q9DCC7	Isochorismatase domain-containing protein 2B	Isoc2b Isoc2	ISC2B	7.511	5.99892	182.409	2.9563e-09	1.0025e-06
Z4YKI7	Putative hydroxypyruvate isomerase	Hyi	Z4YKI7	-6.1043	5.89997	0.0145349	4.2508e-09	1.259e-06
P99025	GTP cyclohydrolase 1 feedback regulatory protein (GFRP) (GTP cyclohydrolase I feedback regulatory protein) (p35)	Gchfr Gfrp	GFRP	-6.766	5.89997	0.00918864	4.5376e-09	1.259e-06
Q9QZC8	Protein ABHD1 (EC 3.1.1.-) (Alpha/beta hydrolase domain-containing protein 1) (Abhydrolase domain-containing protein 1) (Lung alpha/beta hydrolase 1) (MmLABH1)	Abhd1 Labh1	ABHD1	-6.1426	5.57164	0.0141545	1.0543e-08	2.6814e-06
E9Q3E1	Aldehyde dehydrogenase family 3 member B2 (EC 1.2.1.3) (Aldehyde dehydrogenase 8)	Aldh3b2	AL3B2	6.975	5.08584	125.802	3.4956e-08	8.2066e-06
P02089	Hemoglobin subunit beta-2 (Beta-2-globin) (Hemoglobin beta-2 chain) (Hemoglobin beta-minor chain)	Hbb-b2	HBB2	-6.3264	4.78614	0.0124614	7.5061e-08	1.6363e-05
P01863	Ig gamma-2A chain C region, A allele (Immunoglobulin heavy chain gamma polypeptide)	Ighg	GCAA	-5.3717	4.28767	0.0241528	2.5342e-07	5.1562e-05
E9Q0C1	SH3 domain-containing kinase-binding protein 1	Sh3kbp1	E9Q0C1	-7.0635	4.12699	0.00747608	3.9133e-07	7.4646e-05
Q99JR1	Sideroflexin-1	Sfxn1 F	SFXN1	2.4785	3.91865	5.57289	6.7175e-07	0.0001206
P14483	H-2 class II histocompatibility antigen, A beta chain	H2-Ab1 H2-iabeta	HB2A	6.252	3.71168	76.2137	1.1455e-06	0.00019423
Q01514	Guanylate-binding protein 1 (EC 3.6.5.-) (GTP-binding protein 1) (GBP-1) (mGBP-1) (mGBP1) (Guanine nucleotide-binding protein 1) (Interferon-gamma-inducible protein MAG-1) (Interferon-induced guanylate-binding protein 1)	Gbp1 Gbp-1 Mag-1 Mpa1	GBP1	-5.8745	3.55139	0.0170454	1.749e-06	0.00028094
E9Q5C9	Nucleolar and coiled-body phosphoprotein 1 (140 kDa nucleolar phosphoprotein) (Nopp140)	Nolc1 Kiaa0035	NOLC1	-4.2659	3.48354	0.0519805	2.1523e-06	0.00032844
Q8K0Y7	Protein PAXX (Paralog of XRCC4 and XLF)	Paxx	PAXX	5.4853	3.46035	44.7948	2.3839e-06	0.00034646
E9QN44	D-2-hydroxyglutarate dehydrogenase, mitochondrial	D2hgdh	E9QN44	-4.2068	3.07027	0.0541536	6.1314e-06	0.0008506
Q9CWG8	Protein arginine methyltransferase NDUFAF7, mitochondrial (EC 2.1.1.320) (NADH dehydrogenase [ubiquinone] complex I, assembly factor 7) (Protein midA homolog)	Ndufaf7	NDUF7	1.5893	2.96847	3.00915	8.1032e-06	0.0010753	OXPHOS	NO
Q9R0H0	Peroxisomal acyl-coenzyme A oxidase 1 (AOX) (EC 1.3.3.6) (Palmitoyl-CoA oxidase)	Acox1 Acox Paox	ACOX1	0.71134	2.52446	1.63733	2.3506e-05	0.0029891	FAOX	YES
O88531	Palmitoyl-protein thioesterase 1 (PPT-1) (EC 3.1.2.22) (Palmitoyl-protein hydrolase 1)	Ppt1 Cln1 Ppt	PPT1	-0.87345	2.46154	0.545852	2.8302e-05	0.0034551
Q99J99	3-mercaptopyruvate sulfurtransferase (MST) (EC 2.8.1.2)	Mpst	THTM	-1.2728	2.44074	0.413856	3.0878e-05	0.0036246
P10518	Delta-aminolevulinic acid dehydratase (ALADH) (EC 4.2.1.24) (Porphobilinogen synthase)	Alad Lv	HEM2	-1.7074	2.41715	0.306204	3.3856e-05	0.0038269
P47791	Glutathione reductase, mitochondrial (GR) (GRase) (EC 1.8.1.7)	Gsr Gr1	GSHR	-0.9283	2.40099	0.525486	3.644e-05	0.003972
Q8K354	Carbonyl reductase [NADPH] 3 (EC 1.1.1.184) (NADPH-dependent carbonyl reductase 3)	Cbr3	CBR3	0.83021	2.32154	1.77794	4.5319e-05	0.0047694
Q8K3K7	1-acyl-sn-glycerol-3-phosphate acyltransferase beta (EC 2.3.1.51) (1-acylglycerol-3-phosphate O-acyltransferase 2) (1-AGP acyltransferase 2) (1-AGPAT 2) (Lysophosphatidic acid acyltransferase beta) (LPAAT-beta)	Agpat2	PLCB	-0.48746	2.21474	0.713267	6.0337e-05	0.006099	lipid synthesis	YES
P01899	H-2 class I histocompatibility antigen, D-B alpha chain (H-2D(B))	H2-D1	HA11	1.4005	2.21474	2.63992	6.1949e-05	0.006099
P24472	Glutathione S-transferase A4 (EC 2.5.1.18) (GST A4-4) (GSTA4-4) (GST class-alpha member 4) (Glutathione S-transferase 5.7) (GST 5.7)	Gsta4 Gsta	GSTA4	-0.97427	2.14341	0.509009	7.5362e-05	0.0071877
Q9DBF1	Alpha-aminoadipic semialdehyde dehydrogenase (Alpha-AASA dehydrogenase) (EC 1.2.1.31) (Aldehyde dehydrogenase family 7 member A1) (EC 1.2.1.3) (Antiquitin-1) (Betaine aldehyde dehydrogenase) (EC 1.2.1.8) (Delta1-piperideine-6-carboxylate dehydrogenase) (P6c dehydrogenase)	Aldh7a1 Ald7a1	AL7A1	0.88569	2.09235	1.84764	8.7414e-05	0.0080845
Q9WVA4	Transgelin-2 (SM22-beta)	Tagln2 Kiaa0120	TAGL2	0.43408	2.06092	1.35104	9.6823e-05	0.0086913
Q9WVF5	Epidermal growth factor receptor (Epidermal growth factor receptor isoform 3) (Epidermal growth factor receptor, isoform CRA_a)	Egfr mCG_140518	Q9WVF5	1.0592	1.87092	2.08377	0.00015452	0.013461
E9PZS8	Cytochrome c oxidase subunit 7A-related protein, mitochondrial	Cox7a2l	E9PZS8	-2.271	1.87092	0.207194	0.00015879	0.013461	OXPHOS	NO
P47968	Ribose-5-phosphate isomerase (EC 5.3.1.6) (Phosphoriboisomerase)	Rpia Rpi	RPIA	-0.63528	1.82131	0.643832	0.00018294	0.01509	pentose phosphate	YES
P16015	Carbonic anhydrase 3 (EC 4.2.1.1) (Carbonate dehydratase III) (Carbonic anhydrase III) (CA-III)	Ca3 Car3	CAH3	-0.70431	1.8088	0.613723	0.00019338	0.015531
Q61239	Protein farnesyltransferase/geranylgeranyltransferase type-1 subunit alpha (EC 2.5.1.58) (EC 2.5.1.59) (CAAX farnesyltransferase subunit alpha) (FTase-alpha) (Ras proteins prenyltransferase subunit alpha) (Type I protein geranyl-geranyltransferase subunit alpha) (GGTase-I-alpha)	Fnta	FNTA	-0.46442	1.80529	0.724743	0.00020007	0.015657
Q8R2H9	Phosphoethanolamine/phosphocholine phosphatase (EC 3.1.3.75)	Phospho1	PHOP1	-0.99079	1.77016	0.503195	0.00022249	0.016976	lipid synthesis	YES
Q9WVJ3	Carboxypeptidase Q	Cpq Hls2, Pgcp	CBPQ	-0.37673	1.72437	0.770179	0.00025342	0.018864
P14824	Annexin A6 (67 kDa calelectrin) (Annexin VI) (Annexin-6) (Calphobindin-II) (CPB-II) (Chromobindin-20) (Lipocortin VI) (Protein III) (p68) (p70)	Anxa6 Anx6	ANXA6	0.65885	1.65486	1.57883	0.00030465	0.022138
Q9CQF9	Prenylcysteine oxidase (EC 1.8.3.5)	Pcyox1 Kiaa0908	PCYOX	-0.38719	1.60704	0.764643	0.00035603	0.024715
P00329	Alcohol dehydrogenase 1 (EC 1.1.1.1) (ADH-A2) (Alcohol dehydrogenase A subunit)	Adh1 Adh-1	ADH1	1.0385	1.60704	2.05411	0.00036375	0.024715
P13634	Carbonic anhydrase 1 (EC 4.2.1.1) (Carbonate dehydratase I) (Carbonic anhydrase I) (CA-I)	Ca1 Car1	CAH1	-0.65186	1.60704	0.636456	0.00036441	0.024715
E9QL12	Dysferlin	Dysf	E9QL12	-1.4137	1.57905	0.375361	0.0003973	0.02636
Q8BJ03	Cytochrome c oxidase assembly protein COX15 homolog	Cox15	COX15	-0.72002	1.47914	0.607091	0.00052016	0.033179	OXPHOS	NO
Q9D8C4	Interferon-induced 35 kDa protein homolog (IFP 35) (Ifi-35)	Ifi35	IN35	-0.35903	1.47914	0.779666	0.00052182	0.033179
A0A0R4J090	Antigen-presenting glycoprotein CD1d1 (MCG3074, isoform CRA_a)	Cd1d1 mCG_3074	A0A0R4J090	0.87405	1.47711	1.83281	0.00053519	0.033334
Q9CPU0	Lactoylglutathione lyase (EC 4.4.1.5) (Aldoketomutase) (Glyoxalase I) (Glx I) (Ketone-aldehyde mutase) (Methylglyoxalase) (S-D-lactoylglutathione methylglyoxal lyase)	Glo1	LGUL	-1.7279	1.45452	0.301887	0.00057526	0.035114
P70695	Fructose-1,6-bisphosphatase isozyme 2 (FBPase 2) (EC 3.1.3.11) (D-fructose-1,6-bisphosphate 1-phosphohydrolase 2) (Muscle FBPase) (RAE-30)	Fbp2	F16P2	-1.2088	1.42017	0.43262	0.00064398	0.038004
Q61599	Rho GDP-dissociation inhibitor 2 (Rho GDI 2) (D4) (Rho-GDI beta)	Arhgdib Gdid4	GDIR2	0.70053	1.42017	1.62509	0.00065727	0.038004
A2AQJ8	Neutral alpha-glucosidase C	Ganc	A2AQJ8	-0.63597	1.42017	0.643501	0.00065997	0.038004
P48036	Annexin A5 (Anchorin CII) (Annexin V) (Annexin-5) (Calphobindin I) (CBP-I) (Endonexin II) (Lipocortin V) (Placental anticoagulant protein 4) (PP4) (Placental anticoagulant protein I) (PAP-I) (Thromboplastin inhibitor) (Vascular anticoagulant-alpha) (VAC-alpha)	Anxa5 Anx5	ANXA5	0.58202	1.35283	1.49694	0.00078519	0.044378
Q9QUH0	Glutaredoxin-1 (Thioltransferase-1) (TTase-1)	Glrx Glrx1 Grx Grx1	GLRX1	-0.87663	1.26658	0.544633	0.00097786	0.054128
Q61233	Plastin-2 (65 kDa macrophage protein) (L-plastin) (Lymphocyte cytosolic protein 1) (LCP-1) (pp65)	Lcp1 Pls2	PLSL	0.62065	1.26658	1.53756	0.00099317	0.054128
Q8CEB6	Aldo-keto reductase family 1, member E1	Akr1e1	Q8CEB6	0.59735	1.22621	1.51293	0.0011094	0.0594
Q3UE92	X-prolyl aminopeptidase (Aminopeptidase P) 1, soluble, isoform CRA_b (Xaa-Pro aminopeptidase 1)	Xpnpep1 mCG_20868	Q3UE92	-0.57213	1.22121	0.672631	0.0011419	0.060088
Q61598	Rab GDP dissociation inhibitor beta (Rab GDI beta) (GDI-3) (Guanosine diphosphate dissociation inhibitor 2) (GDI-2)	Gdi2 Gdi3	GDIB	0.36847	1.21237	1.29099	0.0011855	0.061324
Q3UNZ8	Quinone oxidoreductase-like protein 2 (EC 1.-.-.-) (Zeta-crystallin homolog 2)	Cryzl2	QORL2	0.70958	1.19789	1.63532	0.0012465	0.063403
P17710	Hexokinase-1 (EC 2.7.1.1) (Hexokinase type I) (HK I) (Hexokinase, tumor isozyme)	Hk1	HXK1	-0.87674	1.18118	0.544603	0.0013169	0.06589	glycolysis	YES
Q91WU5	Arsenite methyltransferase (EC 2.1.1.137) (Methylarsonite methyltransferase) (S-adenosyl-L-methionine:arsenic(III) methyltransferase)	As3mt Cyt19	AS3MT	-1.2077	1.15943	0.432957	0.0014073	0.069274
E9Q8I0	Complement factor H	Cfh	E9Q8I0	0.77003	1.12059	1.70529	0.0015637	0.075754
Q9Z0S1	3'(2'),5'-bisphosphate nucleotidase 1 (EC 3.1.3.7) (Bisphosphate 3'-nucleotidase 1) (PAP-inositol 1,4-phosphatase) (PIP)	Bpnt1	BPNT1	0.79609	1.10591	1.73638	0.0016432	0.078359
Q3UW53	Protein Niban (Protein FAM129A)	Fam129a Niban	NIBA1	0.84856	1.08405	1.8007	0.0017609	0.082405
Q9CYW4	Haloacid dehalogenase-like hydrolase domain-containing protein 3	Hdhd3	HDHD3	-1.5522	1.08405	0.340994	0.001782	0.082405
D3Z0B9	Aldehyde dehydrogenase family 16 member A1	Aldh16a1	D3Z0B9	-0.64537	1.0732	0.639345	0.0018548	0.084489
P35505	Fumarylacetoacetase (FAA) (EC 3.7.1.2) (Beta-diketonase) (Fumarylacetoacetate hydrolase)	Fah	FAAA	-1.6263	1.06891	0.323918	0.0019011	0.085327
Q00519	Xanthine dehydrogenase/oxidase [Includes: Xanthine dehydrogenase (XD) (EC 1.17.1.4); Xanthine oxidase (XO) (EC 1.17.3.2) (Xanthine oxidoreductase) (XOR)]	Xdh	XDH	-0.60683	1.06763	0.656642	0.0019601	0.085579
P01029	Complement C4-B [Cleaved into: Complement C4 beta chain; Complement C4 alpha chain; C4a anaphylatoxin; Complement C4 gamma chain]	C4b C4	CO4B	1.3509	1.06763	2.5507	0.0019628	0.085579
Q04447	Creatine kinase B-type (EC 2.7.3.2) (B-CK) (Creatine kinase B chain) (Creatine phosphokinase B-type) (CPK-B)	Ckb Ckbb	KCRB	0.81201	1.05604	1.75565	0.0020447	0.087895
A0A0R4J1Z3	Transmembrane protein 33	Tmem33	A0A0R4J1Z3	-0.28238	1.03139	0.822233	0.0021946	0.093028
P05533	Lymphocyte antigen 6A-2/6E-1 (Ly-6A.2/Ly-6E.1) (Stem cell antigen 1) (SCA-1) (T-cell-activating protein) (TAP)	Ly6a Ly6	LY6A	1.6759	1.02663	3.19509	0.0022656	0.094052
Q923B6	Metalloreductase STEAP4 (EC 1.16.1.-) (Dudulin-4) (Six-transmembrane epithelial antigen of prostate 4) (Tumor necrosis factor-alpha-induced adipose-related protein)	Steap4 Tiarp	STEA4	0.87023	1.02663	1.82795	0.0022804	0.094052
E9Q3B9	Monoglyceride lipase	Mgll	E9Q3B9	-0.92461	0.979887	0.526815	0.002574	0.10474	FAOX	YES
O35488	Very long-chain acyl-CoA synthetase (VLACS) (VLCS) (EC 6.2.1.-) (Fatty acid transport protein 2) (FATP-2) (Fatty-acid-coenzyme A ligase, very long-chain 1) (Long-chain-fatty-acid--CoA ligase) (EC 6.2.1.3) (Solute carrier family 27 member 2) (THCA-CoA ligase) (Very long-chain-fatty-acid-CoA ligase)	Slc27a2 Acsvl1 Facvl1 Fatp2 Vlacs Vlcs	S27A2	-1.0807	0.971347	0.472813	0.00266	0.10682	FAOX	YES
P09528	Ferritin heavy chain (Ferritin H subunit) (EC 1.16.3.1) [Cleaved into: Ferritin heavy chain, N-terminally processed]	Fth1 Fth	FRIH	-0.78099	0.96718	0.581971	0.0027398	0.10785
P14211	Calreticulin (CRP55) (Calregulin) (Endoplasmic reticulum resident protein 60) (ERp60) (HACBP)	Calr	CALR	0.31792	0.96718	1.24654	0.0027564	0.10785
P50285	Dimethylaniline monooxygenase [N-oxide-forming] 1 (EC 1.14.13.8) (Dimethylaniline oxidase 1) (Hepatic flavin-containing monooxygenase 1) (FMO 1)	Fmo1 Fmo-1	FMO1	-0.50089	0.943286	0.706664	0.0029497	0.11395
A0A1B0GT92	Glycogen [starch] synthase (EC 2.4.1.11)	Gys1	A0A1B0GT92	0.39251	0.935505	1.31268	0.0030408	0.11601
D3YTN4	GTPase IMAP family member 4	Gimap4	GIMA4	-0.79766	0.930887	0.575275	0.0031118	0.11725
Q3U3J1	2-oxoisovalerate dehydrogenase subunit alpha (EC 1.2.4.4) (Branched-chain alpha-keto acid dehydrogenase E1 component alpha chain)	Bckdha mCG_7651	Q3U3J1	-0.77891	0.922777	0.582819	0.0032096	0.11946
Q8BX70	Vacuolar protein sorting-associated protein 13C	Vps13c Kiaa3021	VP13C	-0.53105	0.891706	0.692042	0.0035266	0.12832
A0A0R4J0Z1	Protein disulfide-isomerase A4 (EC 5.3.4.1) (Endoplasmic reticulum resident protein 72)	Pdia4	A0A0R4J0Z1	0.32212	0.891706	1.25016	0.0035317	0.12832
O70423	Membrane primary amine oxidase (EC 1.4.3.21) (Copper amine oxidase) (Semicarbazide-sensitive amine oxidase) (SSAO) (Vascular adhesion protein 1) (VAP-1)	Aoc3 Vap1	AOC3	0.52516	0.874747	1.4391	0.0037161	0.13343
Q91Z40	Gbp6 protein (Guanylate-binding protein 7) (MCG141961, isoform CRA_a)	Gbp7 Gbp6 mCG_141961	Q91Z40	0.24211	0.820161	1.18272	0.0042875	0.1513
Q99PT1	Rho GDP-dissociation inhibitor 1 (Rho GDI 1) (GDI-1) (Rho-GDI alpha)	Arhgdia C87222 Gdi1	GDIR1	0.18093	0.820161	1.13362	0.004313	0.1513
P10630	Eukaryotic initiation factor 4A-II (eIF-4A-II) (eIF4A-II) (EC 3.6.4.13) (ATP-dependent RNA helicase eIF4A-2)	Eif4a2 Ddx2b	IF4A2	-0.30318	0.804737	0.810438	0.0045489	0.15677
Q8VCW8	Acyl-CoA synthetase family member 2, mitochondrial (EC 6.2.1.-)	Acsf2	ACSF2	-0.70033	0.804737	0.615422	0.0045716	0.15677	lipid synthesis	YES
Q8K2T4	Ubiquinol-cytochrome-c reductase complex assembly factor 3	Uqcc3	UQCC3	0.89119	0.800409	1.8547	0.0046693	0.15834
Q8R3P0	Aspartoacylase (EC 3.5.1.15) (Aminoacylase-2) (ACY-2)	Aspa	ACY2	-0.75383	0.793579	0.593014	0.0048388	0.16085
Q91XF0	Pyridoxine-5'-phosphate oxidase (EC 1.4.3.5) (Pyridoxamine-phosphate oxidase)	Pnpo	PNPO	1.0563	0.793579	2.07961	0.0048487	0.16085
G3X9Q1	Integrin alpha-7	Itga7 mCG_18693	G3X9Q1	0.5143	0.78896	1.42831	0.0049539	0.16257
O08600	Endonuclease G, mitochondrial (Endo G) (EC 3.1.30.-)	Endog	NUCG	-0.41914	0.782095	0.747887	0.0050868	0.16516
O88322	Nidogen-2 (NID-2) (Entactin-2)	Nid2	NID2	0.43242	0.779264	1.34949	0.0051854	0.16624
Q91VD9	NADH-ubiquinone oxidoreductase 75 kDa subunit, mitochondrial (EC 1.6.5.3) (EC 1.6.99.3) (Complex I-75kD) (CI-75kD)	Ndufs1	NDUS1	-0.54415	0.779264	0.685777	0.0052551	0.16624	OXPHOS	NO
Q9D517	1-acyl-sn-glycerol-3-phosphate acyltransferase gamma (EC 2.3.1.51) (1-acylglycerol-3-phosphate O-acyltransferase 3) (1-AGP acyltransferase 3) (1-AGPAT 3) (Lysophosphatidic acid acyltransferase gamma) (LPAAT-gamma)	Agpat3 Lpaat3	PLCC	-0.37285	0.779264	0.77226	0.0052913	0.16624	lipid synthesis	YES
Q8CG72	Poly(ADP-ribose) glycohydrolase ARH3 (EC 3.2.1.143) (ADP-ribosylhydrolase 3) ([Protein ADP-ribosylarginine] hydrolase-like protein 2)	Adprhl2 Arh3	ADPRS	-0.55064	0.779264	0.682734	0.0053381	0.16624
Q9CXI0	2-methoxy-6-polyprenyl-1,4-benzoquinol methylase, mitochondrial (EC 2.1.1.201) (Ubiquinone biosynthesis methyltransferase COQ5)	Coq5 D5Ertd33e	COQ5	-0.55876	0.772808	0.678887	0.0054734	0.16873
P08113	Endoplasmin (94 kDa glucose-regulated protein) (GRP-94) (Endoplasmic reticulum resident protein 99) (ERp99) (Heat shock protein 90 kDa beta member 1) (Polymorphic tumor rejection antigen 1) (Tumor rejection antigen gp96)	Hsp90b1 Grp94 Tra-1 Tra1	ENPL	0.30707	0.761879	1.2372	0.0056693	0.17303
F6ZHD8	1,4-alpha-glucan-branching enzyme	Gbe1	F6ZHD8	0.49794	0.757732	1.41219	0.0058861	0.17469
Q8VHQ9	Acyl-coenzyme A thioesterase 11 (Acyl-CoA thioesterase 11) (EC 3.1.2.-) (Acyl-CoA thioester hydrolase 11) (Adipose-associated thioesterase) (Brown fat-inducible thioesterase) (BFIT)	Acot11 Bfit Thea	ACO11	-0.77311	0.757732	0.585172	0.0058895	0.17469	lipid synthesis	YES
P31428	Dipeptidase 1 (EC 3.4.13.19) (Membrane-bound dipeptidase 1) (MBD-1) (Microsomal dipeptidase) (Renal dipeptidase)	Dpep1 Mbd1 Rdp	DPEP1	0.61645	0.757732	1.53308	0.0058954	0.17469
P29758	Ornithine aminotransferase, mitochondrial (EC 2.6.1.13) (Ornithine--oxo-acid aminotransferase)	Oat	OAT	0.47188	0.756664	1.38692	0.0059869	0.17512
A0A0R4J0I1	MCG1051009 (Serine protease inhibitor A3K)	Serpina3k mCG_1051009	A0A0R4J0I1	0.74334	0.756664	1.67406	0.0060248	0.17512
Q8C253	Galectin	Lgals3 mCG_6908	Q8C253	3.2653	0.756169	9.61538	0.006089	0.17532
Q91YP0	L-2-hydroxyglutarate dehydrogenase, mitochondrial (EC 1.1.99.2) (Duranin)	L2hgdh	L2HDH	-0.34448	0.753674	0.787588	0.0061821	0.17633
Q00623	Apolipoprotein A-I (Apo-AI) (ApoA-I) (Apolipoprotein A1) [Cleaved into: Proapolipoprotein A-I (ProapoA-I); Truncated apolipoprotein A-I]	Apoa1	APOA1	0.59676	0.742465	1.51231	0.006403	0.18094
P40142	Transketolase (TK) (EC 2.2.1.1) (P68)	Tkt	TKT	-0.53861	0.739523	0.688421	0.0065062	0.18217	pentose phosphate	YES
P11352	Glutathione peroxidase 1 (GPx-1) (GSHPx-1) (EC 1.11.1.9) (Cellular glutathione peroxidase) (Selenium-dependent glutathione peroxidase 1)	Gpx1	GPX1	0.47872	0.738547	1.3935	0.0065806	0.18258
Z4YKT6	Dehydrogenase/reductase SDR family member 7B	Dhrs7b	Z4YKT6	0.57443	0.724873	1.48909	0.0068527	0.18842
Q61133	Glutathione S-transferase theta-2 (EC 2.5.1.18) (GST class-theta-2)	Gstt2	GSTT2	-0.9549	0.721498	0.515889	0.0070406	0.18989
Q9JIQ3	Diablo homolog, mitochondrial (Direct IAP-binding protein with low pI) (Second mitochondria-derived activator of caspase) (Smac)	Diablo Smac	DBLOH	-3.0655	0.721498	0.119451	0.0070434	0.18989
Q8VDN2	Sodium/potassium-transporting ATPase subunit alpha-1 (Na(+)/K(+) ATPase alpha-1 subunit) (EC 3.6.3.9) (Sodium pump subunit alpha-1)	Atp1a1	AT1A1	-0.68253	0.721498	0.623092	0.0070928	0.18989
O09174	Alpha-methylacyl-CoA racemase (EC 5.1.99.4) (2-methylacyl-CoA racemase)	Amacr Macr1	AMACR	-0.73338	0.719194	0.601504	0.0072053	0.1909
G5E8A0	Oxysterol-binding protein	Osbpl11 mCG_130137	G5E8A0	0.27432	0.719194	1.20942	0.0072654	0.1909
Q3U4F0	Sideroflexin-3	Sfxn3	Q3U4F0	0.50881	0.719194	1.42288	0.0073183	0.1909
P08226	Apolipoprotein E (Apo-E)	Apoe	APOE	1.129	0.710054	2.18713	0.0075377	0.19496
P58252	Elongation factor 2 (EF-2)	Eef2	EF2	-0.23591	0.692975	0.849113	0.0079295	0.20278
Q9DB29	Isoamyl acetate-hydrolyzing esterase 1 homolog (EC 3.1.-.-)	Iah1	IAH1	1.5796	0.692975	2.98882	0.0079731	0.20278
Q8R2Y2	Cell surface glycoprotein MUC18 (Gicerin) (Melanoma cell adhesion molecule) (Melanoma-associated antigen MUC18) (CD antigen CD146)	Mcam Muc18	MUC18	0.4241	0.692932	1.34174	0.0081265	0.2028
G5E8V9	ADP-ribosylation factor-interacting protein 1 (MCG18094)	Arfip1 mCG_18094	G5E8V9	-0.34327	0.692932	0.788271	0.008162	0.2028
Q9D7N9	Adipocyte plasma membrane-associated protein (Protein DD16)	Apmap	APMAP	-0.37979	0.692932	0.768521	0.0081732	0.2028
Q3U3G8	Serine hydrolase-like protein	Serhl	Q3U3G8	3.4809	0.687717	11.1648	0.0083398	0.20525
Q9ET01	Glycogen phosphorylase, liver form (EC 2.4.1.1)	Pygl	PYGL	-0.54626	0.687717	0.684791	0.0084635	0.20525	starch	YES
P01898	H-2 class I histocompatibility antigen, Q10 alpha chain	H2-Q10	HA10	1.0053	0.687717	2.00731	0.0084864	0.20525
E9QKQ5	Phosphatidate phosphatase LPIN1	Lpin1	E9QKQ5	-0.9806	0.687717	0.506765	0.0085637	0.20525
P10852	4F2 cell-surface antigen heavy chain (4F2hc) (Solute carrier family 3 member 2) (CD antigen CD98)	Slc3a2 Mdu1	4F2	0.57461	0.687717	1.48927	0.0086079	0.20525
Q3UJU9	Regulator of microtubule dynamics protein 3 (RMD-3) (mRMD-3) (Protein FAM82A2) (Protein FAM82C)	Rmdn3 Fam82a2 Fam82c	RMD3	-0.77915	0.685753	0.582717	0.0087148	0.20618
Q6YJU1	Fetuin-B (GUGU beta)	Fetub Gugu	Q6YJU1	0.48226	0.683946	1.39694	0.0088994	0.20704
P16406	Glutamyl aminopeptidase (EAP) (EC 3.4.11.7) (Aminopeptidase A) (AP-A) (BP-1/6C3 antigen) (CD antigen CD249)	Enpep	AMPE	0.44299	0.683946	1.35942	0.0089007	0.20704
Q8CI78	Required for meiotic nuclear division protein 1 homolog	Rmnd1	RMND1	-1.126	0.683946	0.45819	0.009018	0.20704
P17563	Methanethiol oxidase (MTO) (EC 1.8.3.4) (56 kDa selenium-binding protein) (SBP56) (SP56) (Selenium-binding protein 1)	Selenbp1 Lpsb	SBP1	0.49778	0.683946	1.41203	0.0090223	0.20704
F7C386	Phosphatidylserine decarboxylase proenzyme, mitochondrial (Fragment)	Pisd	F7C386	-0.87983	0.676954	0.543419	0.0092735	0.2104	lipid synthesis	YES
Q14DH7	Acyl-CoA synthetase short-chain family member 3, mitochondrial (EC 6.2.1.1)	Acss3	ACSS3	0.70375	0.676954	1.62872	0.0093065	0.2104	lipid synthesis	YES
P11404	Fatty acid-binding protein, heart	Fabp3	FABPH	0.52594	0.672764	1.43986	0.0094939	0.21244
Q9CXR1	Dehydrogenase/reductase SDR family member 7 (EC 1.1.-.-) (Retinal short-chain dehydrogenase/reductase 4) (retSDR4)	Dhrs7 Retsdr4	DHRS7	-0.74007	0.672764	0.598695	0.009552	0.21244
Q3TCH7	Cullin-4A (CUL-4A)	Cul4a	CUL4A	-0.25038	0.672764	0.840689	0.0096057	0.21244
Q61739	Integrin alpha-6 (CD49 antigen-like family member F) (VLA-6) (CD antigen CD49f) [Cleaved into: Integrin alpha-6 heavy chain; Integrin alpha-6 light chain]	Itga6	ITA6	0.36484	0.6636	1.28773	0.0098815	0.21697
P11983	T-complex protein 1 subunit alpha (TCP-1-alpha) (CCT-alpha) (Tailless complex polypeptide 1A) (TCP-1-A) (Tailless complex polypeptide 1B) (TCP-1-B)	Tcp1 Cct1 Ccta	TCPA	0.16887	0.657321	1.12418	0.010098	0.22013
Q60590	Alpha-1-acid glycoprotein 1 (AGP 1) (Orosomucoid-1) (OMD 1)	Orm1 Agp1 Orm-1	A1AG1	1.0709	0.657064	2.10075	0.010176	0.22026
Q61469	Phospholipid phosphatase 1 (EC 3.1.3.4) (35 kDa PAP) (mPAP) (Hydrogen peroxide-inducible protein 53) (Hic53) (Lipid phosphate phosphohydrolase 1) (PAP2-alpha) (Phosphatidate phosphohydrolase type 2a) (Phosphatidic acid phosphatase 2a) (PAP-2a) (PAP2a)	Plpp1 Hpic53 Lpp1 Ppap2a	PLPP1	-2.5539	0.656572	0.170297	0.01026	0.22051
P12242	Mitochondrial brown fat uncoupling protein 1 (UCP 1) (Solute carrier family 25 member 7) (Thermogenin)	Ucp1 Slc25a7 Ucp	UCP1	-0.78801	0.641342	0.579139	0.010701	0.22838	Ucp1	YES
Q9D5V6	Synapse-associated protein 1 (BSD domain-containing signal transducer and Akt interactor protein) (BSTA)	Syap1	SYAP1	0.34118	0.62253	1.26678	0.011262	0.23849
A2A6J4	Lymphocyte-specific protein 1	Lsp1	A2A6J4	2.6092	0.62253	6.10165	0.011331	0.23849
Q9JJZ2	Tubulin alpha-8 chain (Alpha-tubulin 8)	Tuba8	TBA8	0.28212	0.621675	1.21598	0.011439	0.23896
P03953	Complement factor D (EC 3.4.21.46) (28 kDa adipocyte protein) (Adipsin) (C3 convertase activator) (Properdin factor D)	Cfd Adn Df	CFAD	1.0695	0.621675	2.09872	0.011519	0.23896
A0A0R4J038	Kininogen-1	Kng1	A0A0R4J038	0.55985	0.621675	1.47412	0.011588	0.23896
Q91XE4	N-acyl-aromatic-L-amino acid amidohydrolase (carboxylate-forming) (EC 3.5.1.114) (Acylase III) (Aminoacylase III) (AAIII) (Aminoacylase-3) (ACY-3) (Aspartoacylase-2) (Hepatitis C virus core-binding protein 1) (HCBP1)	Acy3 Aspa2	ACY3	0.59489	0.620694	1.51037	0.011692	0.2395
P07724	Serum albumin	Alb Alb-1 Alb1	ALBU	0.4274	0.614412	1.34481	0.011942	0.24299
P24527	Leukotriene A-4 hydrolase (LTA-4 hydrolase) (EC 3.3.2.6) (Leukotriene A(4) hydrolase)	Lta4h	LKHA4	0.45941	0.599687	1.37497	0.012437	0.25137
E9Q1W0	Calcium/calmodulin-dependent protein kinase type II subunit delta	Camk2d	E9Q1W0	0.37144	0.59941	1.29364	0.012585	0.25153
Q8CHW4	Translation initiation factor eIF-2B subunit epsilon (eIF-2B GDP-GTP exchange factor subunit epsilon)	Eif2b5	EI2BE	-2.5283	0.59941	0.17334	0.012621	0.25153
P40936	Indolethylamine N-methyltransferase (Indolamine N-methyltransferase) (EC 2.1.1.49) (EC 2.1.1.96) (Aromatic alkylamine N-methyltransferase) (Amine N-methyltransferase) (Arylamine N-methyltransferase) (Thioether S-methyltransferase) (TEMT)	Inmt Temt	INMT	2.7477	0.59941	6.71637	0.012692	0.25153
P24270	Catalase (EC 1.11.1.6)	Cat Cas-1 Cas1	CATA	0.39699	0.598634	1.31676	0.012797	0.25198
Q9CQF4	Uncharacterized protein C6orf203 homolog	0	MRES1	-0.58772	0.596125	0.66538	0.012954	0.25344
O54984	ATPase Asna1 (EC 3.6.-.-) (Arsenical pump-driving ATPase) (Arsenite-stimulated ATPase)	Asna1 Arsa	GET3	-0.26662	0.594944	0.831255	0.013073	0.25413
Q9D2R6	Cytochrome c oxidase assembly factor 3 homolog, mitochondrial (Coiled-coil domain-containing protein 56)	Coa3 Ccdc56	COA3	-0.39372	0.584676	0.761151	0.013471	0.26021
Q8VCB3	Glycogen [starch] synthase, liver (EC 2.4.1.11)	Gys2	GYS2	2.6124	0.58331	6.11546	0.013628	0.26103	starch	YES
Q6XPS7	L-threonine aldolase (Threonine aldolase 1)	Tha1 Gly1	Q6XPS7	-0.45409	0.58331	0.72998	0.013723	0.26103
A0A0A0MQL8	NudC domain-containing protein 3 (Fragment)	Nudcd3	A0A0A0MQL8	-0.34044	0.58331	0.789827	0.01377	0.26103
O08528	Hexokinase-2 (EC 2.7.1.1) (Hexokinase type II) (HK II)	Hk2	HXK2	-0.78384	0.5795	0.580821	0.014057	0.26333	glycolysis	YES
G3X9K8	EKC/KEOPS complex subunit Tprkb (Tp53rk binding protein, isoform CRA_b)	Tprkb mCG_128691	G3X9K8	-2.508	0.5795	0.175803	0.014135	0.26333
D3Z781	Enhancer trap locus 4	Etl4	D3Z781	-2.6099	0.5795	0.163806	0.01415	0.26333
Q9QZA0	Carbonic anhydrase 5B, mitochondrial (EC 4.2.1.1) (Carbonate dehydratase VB) (Carbonic anhydrase VB) (CA-VB)	Ca5b Car5b	CAH5B	0.5334	0.568749	1.44732	0.014593	0.26993
O55229	Choline/ethanolamine kinase (Choline kinase beta) (CK) (CKB) (EC 2.7.1.32) (Ethanolamine kinase) (EK) (EC 2.7.1.82) (choline/ethanolamine kinase beta) (CKEKB)	Chkb Chetk Chkl	CHKB	-0.3842	0.567688	0.766225	0.014718	0.27059
E9Q4Z2	Acetyl-CoA carboxylase 2 (EC 6.4.1.2) (ACC-beta) [Includes: Biotin carboxylase (EC 6.3.4.14)]	Acacb Acc2 Accb	ACACB	-0.34717	0.566166	0.786102	0.014934	0.27154
Q8VCL2	Protein SCO2 homolog, mitochondrial	Sco2	SCO2	-0.57636	0.566166	0.670646	0.015038	0.27154
Q3UVK0	Endoplasmic reticulum metallopeptidase 1 (EC 3.4.-.-) (Felix-ina)	Ermp1 D19Wsu12e Fxna Kiaa1815	ERMP1	0.52533	0.566166	1.43926	0.015066	0.27154
Q62433	Protein NDRG1 (N-myc downstream-regulated gene 1 protein) (Protein Ndr1)	Ndrg1 Ndr1 Ndrl Tdd5	NDRG1	0.44441	0.566166	1.36075	0.015125	0.27154
A2A9X5	5'(3')-deoxyribonucleotidase, cytosolic type	Nt5c	A2A9X5	0.3457	0.562297	1.27078	0.01535	0.27397
Q91V41	Ras-related protein Rab-14	Rab14	RAB14	-0.29889	0.562139	0.812876	0.015446	0.27407
Q9EPU0	Regulator of nonsense transcripts 1 (EC 3.6.4.-) (ATP-dependent helicase RENT1) (Nonsense mRNA reducing factor 1) (NORF1) (Up-frameshift suppressor 1 homolog) (mUpf1)	Upf1 Rent1	RENT1	-0.25542	0.555986	0.837731	0.015757	0.27798
Q3UEB3	Poly(U)-binding-splicing factor PUF60 (60 kDa poly(U)-binding-splicing factor)	Puf60	PUF60	-2.4208	0.552826	0.186748	0.015964	0.28001
Q9CZN8	Glutamyl-tRNA(Gln) amidotransferase subunit A, mitochondrial (Glu-AdT subunit A) (EC 6.3.5.7) (Glutaminyl-tRNA synthase-like protein 1)	Qrsl1	GATA	2.2958	0.550892	4.91039	0.016127	0.28126
Q8CBY0	Glutamyl-tRNA(Gln) amidotransferase subunit C, mitochondrial (Glu-AdT subunit C) (EC 6.3.5.-)	Gatc	GATC	2.4142	0.545948	5.33021	0.016405	0.28448
P59266	Fat storage-inducing transmembrane protein 2 (Fat-inducing protein 2)	Fitm2 Fit2	FITM2	-0.27698	0.543118	0.825287	0.016606	0.28634	lipid synthesis	YES
F6VW30	14-3-3 protein theta (Fragment)	Ywhaq	F6VW30	0.35791	0.541332	1.28157	0.016769	0.28752
Q543K9	Purine nucleoside phosphorylase (EC 2.4.2.1) (Inosine-guanosine phosphorylase)	Pnp	Q543K9	0.30659	0.537782	1.23678	0.017015	0.28988
Q9Z0F7	Gamma-synuclein (Persyn)	Sncg Persyn	SYUG	0.82239	0.537782	1.76835	0.017097	0.28988
Q9DBE0	Cysteine sulfinic acid decarboxylase (EC 4.1.1.29) (Cysteine-sulfinate decarboxylase) (Sulfinoalanine decarboxylase)	Csad	CSAD	0.51919	0.533533	1.43316	0.01736	0.29273
A0A0R4J032	Complement component 9 (Complement component C9)	C9 mCG_5080	A0A0R4J032	2.3325	0.528576	5.03677	0.017657	0.29609
P49722	Proteasome subunit alpha type-2 (EC 3.4.25.1) (Macropain subunit C3) (Multicatalytic endopeptidase complex subunit C3) (Proteasome component C3)	Psma2 Lmpc3	PSA2	-0.12187	0.526907	0.919033	0.017836	0.29723
P46412	Glutathione peroxidase 3 (GPx-3) (GSHPx-3) (EC 1.11.1.9) (Plasma glutathione peroxidase) (GPx-P) (GSHPx-P)	Gpx3	GPX3	0.56575	0.526907	1.48017	0.018011	0.29723
Q6ZWX6	Eukaryotic translation initiation factor 2 subunit 1 (Eukaryotic translation initiation factor 2 subunit alpha) (eIF-2-alpha) (eIF-2A) (eIF-2alpha)	Eif2s1 Eif2a	IF2A	-0.26814	0.526907	0.830358	0.018106	0.29723
Q8R0F8	Acylpyruvase FAHD1, mitochondrial (EC 3.7.1.5) (Fumarylacetoacetate hydrolase domain-containing protein 1) (Oxaloacetate decarboxylase) (OAA decarboxylase) (EC 4.1.1.3)	Fahd1 MNCb-4134	FAHD1	-0.99938	0.526907	0.500225	0.01817	0.29723
P62264	40S ribosomal protein S14	Rps14	RS14	-0.80805	0.526907	0.571167	0.018212	0.29723
E9QM77	Ataxin-2	Atxn2	E9QM77	-0.45459	0.526104	0.729714	0.018343	0.29778
Q9ET22	Dipeptidyl peptidase 2 (EC 3.4.14.2) (Dipeptidyl aminopeptidase II) (Dipeptidyl peptidase 7) (Dipeptidyl peptidase II) (DPP II) (Quiescent cell proline dipeptidase)	Dpp7 Dpp2 Qpp	DPP2	-2.2086	0.521059	0.216343	0.018656	0.30126
P28653	Biglycan (Bone/cartilage proteoglycan I) (PG-S1)	Bgn	PGS1	0.8171	0.518916	1.76187	0.018847	0.30275
A0A087WQH8	Probable UDP-sugar transporter protein SLC35A4	Slc35a4	A0A087WQH8	-0.52732	0.509718	0.693818	0.019442	0.30923
Q8K2I1	Protein farnesyltransferase subunit beta (FTase-beta) (EC 2.5.1.58) (CAAX farnesyltransferase subunit beta) (Ras proteins prenyltransferase subunit beta)	Fntb	FNTB	-0.4488	0.509718	0.732654	0.019454	0.30923
Q9Z130	Heterogeneous nuclear ribonucleoprotein D-like (hnRNP D-like) (hnRNP DL) (JKT41-binding protein)	Hnrnpdl Hnrpdl Jktbp	HNRDL	-2.2008	0.502393	0.217524	0.019887	0.31449
P62962	Profilin-1 (Profilin I)	Pfn1	PROF1	0.19291	0.498996	1.14307	0.020147	0.31696
P52623	Uridine-cytidine kinase 1 (UCK 1) (EC 2.7.1.48) (Cytidine monophosphokinase 1) (Uridine monophosphokinase 1)	Uck1 Umpk	UCK1	-0.47668	0.496618	0.718649	0.020363	0.3187
Q9CXD6	Mitochondrial calcium uniporter regulator 1 (MCU regulator 1) (Coiled-coil domain-containing protein 90A, mitochondrial)	Mcur1 Ccdc90a	MCUR1	-0.86587	0.493711	0.548727	0.020604	0.32084
P62827	GTP-binding nuclear protein Ran (GTPase Ran) (Ras-like protein TC4) (Ras-related nuclear protein)	Ran Rasl2-8	RAN	-0.15196	0.493184	0.900009	0.020735	0.32123
Q3SXD3	HD domain-containing protein 2	Hddc2	HDDC2	2.1993	0.490676	4.59263	0.021217	0.32309
Q8R2G4	Ecto-ADP-ribosyltransferase 3 (EC 2.4.2.31) (ADP-ribosyltransferase C2 and C3 toxin-like 3) (ARTC3) (Mono(ADP-ribosyl)transferase 3) (NAD(P)(+)--arginine ADP-ribosyltransferase 3)	Art3	NAR3	0.41721	0.490676	1.33535	0.021398	0.32309
Q99KP3	Lambda-crystallin homolog (EC 1.1.1.45) (L-gulonate 3-dehydrogenase) (Gul3DH)	Cryl1 Cry	CRYL1	2.1098	0.490676	4.3163	0.02141	0.32309
P19096	Fatty acid synthase (EC 2.3.1.85) [Includes: [Acyl-carrier-protein] S-acetyltransferase (EC 2.3.1.38); [Acyl-carrier-protein] S-malonyltransferase (EC 2.3.1.39); 3-oxoacyl-[acyl-carrier-protein] synthase (EC 2.3.1.41); 3-oxoacyl-[acyl-carrier-protein] reductase (EC 1.1.1.100); 3-hydroxyacyl-[acyl-carrier-protein] dehydratase (EC 4.2.1.59); Enoyl-[acyl-carrier-protein] reductase (EC 1.3.1.39); Ole…	Fasn	FAS	-0.74379	0.490676	0.597158	0.02149	0.32309	lipid synthesis	YES
B1AQF4	Dual-specificity protein phosphatase 3	Dusp3	B1AQF4	0.46018	0.490676	1.37572	0.021538	0.32309
P30416	Peptidyl-prolyl cis-trans isomerase FKBP4 (PPIase FKBP4) (EC 5.2.1.8) (52 kDa FK506-binding protein) (52 kDa FKBP) (FKBP-52) (59 kDa immunophilin) (p59) (FK506-binding protein 4) (FKBP-4) (FKBP59) (HSP-binding immunophilin) (HBI) (Immunophilin FKBP52) (Rotamase) [Cleaved into: Peptidyl-prolyl cis-trans isomerase FKBP4, N-terminally processed]	Fkbp4 Fkpb52	FKBP4	-0.4885	0.490676	0.712758	0.022223	0.32309
P28650	Adenylosuccinate synthetase isozyme 1 (AMPSase 1) (AdSS 1) (EC 6.3.4.4) (Adenylosuccinate synthetase, basic isozyme) (Adenylosuccinate synthetase, muscle isozyme) (M-type adenylosuccinate synthetase) (IMP--aspartate ligase 1)	Adssl1 Adss1	PURA1	-0.86559	0.490676	0.548817	0.022313	0.32309
P28271	Cytoplasmic aconitate hydratase (Aconitase) (EC 4.2.1.3) (Citrate hydro-lyase) (Iron regulatory protein 1) (IRP1) (Iron-responsive element-binding protein 1) (IRE-BP 1)	Aco1 Ireb1 Irebp	ACOC	-0.25455	0.490676	0.838223	0.022509	0.32309
Q99LB6	Methionine adenosyltransferase 2 subunit beta (Methionine adenosyltransferase II beta) (MAT II beta)	Mat2b	MAT2B	-0.30089	0.490676	0.811754	0.022655	0.32309
Q80YV4	Pantothenate kinase 4 (mPanK4) (EC 2.7.1.33) (Pantothenic acid kinase 4)	Pank4	PANK4	1.9876	0.490676	3.96589	0.022726	0.32309
A2AIL4	NADH dehydrogenase (ubiquinone) complex I, assembly factor 6	Ndufaf6	NDUF6	-0.92546	0.490676	0.52651	0.022873	0.32309	OXPHOS	NO
P27612	Phospholipase A-2-activating protein (PLA2P) (PLAP)	Plaa Plap	PLAP	-0.28808	0.490676	0.819001	0.023228	0.32309
P19253	60S ribosomal protein L13a (Transplantation antigen P198) (Tum-P198 antigen)	Rpl13a P198 Tstap198-7	RL13A	-0.30559	0.490676	0.809127	0.023322	0.32309
Q91UZ5	Inositol monophosphatase 2 (IMP 2) (IMPase 2) (EC 3.1.3.25) (Inositol-1(or 4)-monophosphatase 2) (Myo-inositol monophosphatase A2)	Impa2	IMPA2	-1.0424	0.490676	0.485508	0.023356	0.32309
O54794	Aquaporin-7 (AQP-7) (Aquaglyceroporin-7)	Aqp7	AQP7	-0.43798	0.490676	0.738171	0.02349	0.32309
Q8JZR0	Long-chain-fatty-acid--CoA ligase 5 (EC 6.2.1.3) (Long-chain acyl-CoA synthetase 5) (LACS 5)	Acsl5 Facl5	ACSL5	-0.82449	0.490676	0.564685	0.023602	0.32309	lipid synthesis	YES
Q9CQV8	14-3-3 protein beta/alpha (Protein kinase C inhibitor protein 1) (KCIP-1) [Cleaved into: 14-3-3 protein beta/alpha, N-terminally processed]	Ywhab	1433B	-0.29839	0.490676	0.81314	0.023695	0.32309
Q9Z0V8	Mitochondrial import inner membrane translocase subunit Tim17-A (Inner membrane preprotein translocase Tim17a)	Timm17a Tim17a	TI17A	-6.2821	0.490676	0.0128498	0.024017	0.32309
Q9CW42	Mitochondrial amidoxime-reducing component 1 (mARC1) (EC 1.-.-.-) (Molybdenum cofactor sulfurase C-terminal domain-containing protein 1) (MOSC domain-containing protein 1) (Moco sulfurase C-terminal domain-containing protein 1)	Marc1 Mosc1	MARC1	5.2746	0.490676	38.7087	0.024025	0.32309
Q9Z0M5	Lysosomal acid lipase/cholesteryl ester hydrolase (Acid cholesteryl ester hydrolase) (LAL) (EC 3.1.1.13) (Cholesteryl esterase) (Lipase A) (Sterol esterase)	Lipa Lip1	LICH	-6.0706	0.490676	0.0148787	0.024029	0.32309
O55137	Acyl-coenzyme A thioesterase 1 (Acyl-CoA thioesterase 1) (EC 3.1.2.2) (CTE-I) (Inducible cytosolic acyl-coenzyme A thioester hydrolase) (Long chain acyl-CoA thioester hydrolase) (Long chain acyl-CoA hydrolase)	Acot1 Cte1	ACOT1	-5.1975	0.490676	0.0272517	0.024035	0.32309	lipid synthesis	YES
Q9DBL1	Short/branched chain specific acyl-CoA dehydrogenase, mitochondrial (SBCAD) (EC 1.3.8.5) (2-methyl branched chain acyl-CoA dehydrogenase) (2-MEBCAD) (2-methylbutyryl-coenzyme A dehydrogenase) (2-methylbutyryl-CoA dehydrogenase)	Acadsb	ACDSB	0.51098	0.490676	1.42503	0.024062	0.32309	FAOX	YES
A0A0R4J156	Renalase	Rnls	A0A0R4J156	-5.6165	0.490676	0.0203832	0.024064	0.32309
P70266	6-phosphofructo-2-kinase/fructose-2,6-bisphosphatase 1 (6PF-2-K/Fru-2,6-P2ase 1) (PFK/FBPase 1) (6PF-2-K/Fru-2,6-P2ase liver isozyme) [Includes: 6-phosphofructo-2-kinase (EC 2.7.1.105); Fructose-2,6-bisphosphatase (EC 3.1.3.46)]	Pfkfb1	F261	4.3197	0.490676	19.9696	0.024108	0.32309
Q6P5E6	ADP-ribosylation factor-binding protein GGA2 (Gamma-adaptin-related protein 2) (Golgi-localized, gamma ear-containing, ARF-binding protein 2)	Gga2 Kiaa1080	GGA2	-5.0338	0.490676	0.0305269	0.024186	0.32309
Q9D0B5	Thiosulfate sulfurtransferase/rhodanese-like domain-containing protein 3 (Rhodanese domain-containing protein 3)	Tstd3	TSTD3	-0.37136	0.490676	0.773036	0.024196	0.32309
Q9Z0R4	Intersectin-1 (EH and SH3 domains protein 1)	Itsn1 Ese1 Itsn	ITSN1	-7.3454	0.490676	0.00614893	0.024235	0.32309
E9QAE4	Histone-lysine N-methyltransferase, H3 lysine-36 and H4 lysine-20-specific	Nsd1	E9QAE4	-5.6737	0.490676	0.0195909	0.024269	0.32309
Q9D8W7	OCIA domain-containing protein 2	Ociad2	OCAD2	-4.1155	0.490676	0.0576901	0.02427	0.32309
Q3UXD9	Peroxisomal trans-2-enoyl-CoA reductase	Pecr	Q3UXD9	4.8725	0.490676	29.2929	0.024361	0.32309
Q9WUR9	Adenylate kinase 4, mitochondrial (AK 4) (EC 2.7.4.10) (EC 2.7.4.6) (Adenylate kinase 3-like) (Adenylate kinase isoenzyme 4) (GTP:AMP phosphotransferase AK4)	Ak4 Ak-4 Ak3b Ak3l1	KAD4	-5.3175	0.490676	0.0250771	0.024403	0.32309
A0A0R4J065	Cysteine protease (EC 3.4.22.-)	Atg4b	A0A0R4J065	5.0752	0.490676	33.712	0.02446	0.32309
D3YZJ1	Sequestosome-1	Sqstm1	D3YZJ1	-4.0616	0.490676	0.0598874	0.024494	0.32309
O89051	Integral membrane protein 2B (Immature BRI2) (imBRI2) (Protein E25B) (Transmembrane protein BRI) (Bri) [Cleaved into: BRI2, membrane form (Mature BRI2) (mBRI2); BRI2 intracellular domain (BRI2 ICD); BRI2C, soluble form; Bri23 peptide (Bri2-23) (ABri23) (C-terminal peptide) (P23 peptide)]	Itm2b	ITM2B	5.2022	0.490676	36.8148	0.024543	0.32309
P61953	Guanine nucleotide-binding protein G(I)/G(S)/G(O) subunit gamma-11	Gng11 Gngt11	GBG11	6.3119	0.490676	79.4407	0.0246	0.32309
Q99P88	Nuclear pore complex protein Nup155 (155 kDa nucleoporin) (Nucleoporin Nup155)	Nup155	NU155	-4.1451	0.490676	0.0565195	0.024666	0.32309
H3BJ30	Cleavage and polyadenylation-specificity factor subunit 6	Cpsf6	H3BJ30	-5.7155	0.49026	0.0190313	0.024832	0.3234
P82198	Transforming growth factor-beta-induced protein ig-h3 (Beta ig-h3)	Tgfbi	BGH3	5.5595	0.49026	47.1587	0.024936	0.3234
Q61024	Asparagine synthetase [glutamine-hydrolyzing] (EC 6.3.5.4) (Glutamine-dependent asparagine synthetase)	Asns	ASNS	-0.19923	0.49026	0.871004	0.0252	0.3234
E9Q496	Vesicle transport protein USE1	Use1	E9Q496	-1.9075	0.49026	0.266546	0.025203	0.3234
D6RG41	FGGY carbohydrate kinase domain-containing protein (Fragment)	Fggy	D6RG41	-4.4199	0.49026	0.0467181	0.02522	0.3234
A0A0R4J140	Clustered mitochondria protein homolog	Cluh	A0A0R4J140	-0.32702	0.485824	0.797194	0.025633	0.32672
P35700	Peroxiredoxin-1 (EC 1.11.1.15) (Macrophage 23 kDa stress protein) (Osteoblast-specific factor 3) (OSF-3) (Thioredoxin peroxidase 2) (Thioredoxin-dependent peroxide reductase 2)	Prdx1 Msp23 Paga Tdpx2	PRDX1	0.16667	0.485824	1.12246	0.025778	0.32672
E9Q2S9	Coiled-coil domain-containing protein 43	Ccdc43	E9Q2S9	-3.4251	0.485824	0.0931012	0.025875	0.32672
Q8R2Q8	Bone marrow stromal antigen 2 (BST-2) (HM1.24 antigen) (CD antigen CD317)	Bst2	BST2	1.0035	0.485824	2.00493	0.026032	0.32672
P11930	Nucleoside diphosphate-linked moiety X motif 19 (Nudix motif 19) (EC 3.6.1.-) (Androgen-regulated protein RP2) (Testosterone-regulated RP2 protein) (RP2p)	Nudt19 D7Rp2e	NUD19	-0.37563	0.485824	0.770772	0.026107	0.32672
Q59J78	NADH dehydrogenase [ubiquinone] 1 alpha subcomplex assembly factor 2 (Mimitin) (Myc-induced mitochondrial protein) (MMTN) (NDUFA12-like protein)	Ndufaf2 Ndufa12l	NDUF2	0.71535	0.485824	1.64187	0.026121	0.32672	OXPHOS	NO
Q9DBB9	Carboxypeptidase N subunit 2 (Carboxypeptidase N 83 kDa chain) (Carboxypeptidase N large subunit) (Carboxypeptidase N polypeptide 2) (Carboxypeptidase N regulatory subunit)	Cpn2	CPN2	6.0923	0.477517	68.2314	0.026734	0.33303
Q9D7S9	Charged multivesicular body protein 5 (Chromatin-modifying protein 5) (SNF7 domain-containing protein 2)	Chmp5 Snf7dc2	CHMP5	-1.8629	0.474282	0.274929	0.027044	0.33552
A0A0A6YX45	Transmembrane protein 79 (Fragment)	Tmem79	A0A0A6YX45	-0.612	0.469993	0.654279	0.027424	0.33885
O35685	Nuclear migration protein nudC (Nuclear distribution protein C homolog) (Silica-induced gene 92 protein) (SIG-92)	Nudc	NUDC	-0.49986	0.457884	0.707164	0.028313	0.34843
Q9JHS4	ATP-dependent Clp protease ATP-binding subunit clpX-like, mitochondrial	Clpx	CLPX	-0.40444	0.457125	0.755515	0.028678	0.34904
Q921H8	3-ketoacyl-CoA thiolase A, peroxisomal (EC 2.3.1.16) (Acetyl-CoA acyltransferase A) (Beta-ketothiolase A) (Peroxisomal 3-oxoacyl-CoA thiolase A)	Acaa1a Acaa1	THIKA	0.30109	0.457125	1.23207	0.028737	0.34904
Q9QYB5	Gamma-adducin (Adducin-like protein 70)	Add3 Addl	ADDG	-0.36017	0.457125	0.779059	0.028781	0.34904
Q61578	NADPH:adrenodoxin oxidoreductase, mitochondrial (AR) (Adrenodoxin reductase) (EC 1.18.1.6) (Ferredoxin--NADP(+) reductase) (Ferredoxin reductase)	Fdxr	ADRO	-0.4625	0.457125	0.725742	0.02882	0.34904
Q00897	Alpha-1-antitrypsin 1-4 (Alpha-1 protease inhibitor 4) (Serine protease inhibitor 1-4) (Serine protease inhibitor A1d) (Serpin A1d)	Serpina1d Dom4 Spi1-4	A1AT4	0.47104	0.456106	1.38612	0.029175	0.34986
A2BIN1	Major urinary protein 10 (Major urinary protein 8)	Mup10 Mup8	A2BIN1	0.81721	0.456106	1.76199	0.029222	0.34986
Q8CCN6	Caseinolytic peptidase B protein homolog	Clpb Skd3	Q8CCN6	-0.29453	0.456106	0.815328	0.02924	0.34986
D3Z125	Tumor protein D52 (Fragment)	Tpd52	D3Z125	0.8157	0.456106	1.76016	0.029346	0.34986
Q9D1A2	Cytosolic non-specific dipeptidase (EC 3.4.13.18) (CNDP dipeptidase 2) (Glutamate carboxypeptidase-like protein 1)	Cndp2 Cn2	CNDP2	0.24743	0.449331	1.18708	0.029928	0.35536
A0A0R4J0B2	Phospholipase B-like (EC 3.1.1.-)	Plbd1	A0A0R4J0B2	-0.629	0.449331	0.646621	0.03004	0.35536
Q6PA06	Atlastin-2 (EC 3.6.5.-) (ADP-ribosylation factor-like protein 6-interacting protein 2) (ARL-6-interacting protein 2) (Aip-2)	Atl2 Arl6ip2	ATLA2	-0.35636	0.441243	0.781128	0.030724	0.36204
Q7TMG8	Glioblastoma amplified sequence (Protein NipSnap homolog 2)	Nipsnap2 Gbas	Q7TMG8	0.65723	0.440393	1.57704	0.030903	0.36275
F8WIK0	Anamorsin (Cytokine-induced apoptosis inhibitor 1) (Fe-S cluster assembly protein DRE2 homolog)	Ciapin1 CIAPIN1 mCG_12279	F8WIK0	-0.49603	0.439281	0.709069	0.031201	0.36368
O89103	Complement component C1q receptor (C1q/MBL/SPA receptor) (C1qR(p)) (C1qRp) (Cell surface antigen AA4) (Complement component 1 q subcomponent receptor 1) (Lymphocyte antigen 68) (Ly-68) (CD antigen CD93)	Cd93 Aa4 C1qr1 C1qrp Ly68	C1QR1	0.51823	0.439281	1.43219	0.03122	0.36368
E9QAS4	Chromodomain-helicase-DNA-binding protein 4	Chd4	E9QAS4	-1.8012	0.429515	0.286944	0.032089	0.37195
Q91VD1	Galectin-12 (Gal-12)	Lgals12	LEG12	-0.60507	0.429515	0.657419	0.032174	0.37195
P52196	Thiosulfate sulfurtransferase (EC 2.8.1.1) (Rhodanese)	Tst	THTR	-0.49522	0.425032	0.709471	0.032631	0.37581
Q8BGY7	Protein FAM210A	Fam210a	F210A	-0.57418	0.422911	0.671682	0.032914	0.37765
P19324	Serpin H1 (47 kDa heat shock protein) (Collagen-binding protein) (Colligin) (Serine protease inhibitor J6)	Serpinh1 Cbp1 Hsp47	SERPH	0.62315	0.417971	1.54024	0.033441	0.38197
Q61129	Complement factor I (EC 3.4.21.45) (C3B/C4B inactivator) [Cleaved into: Complement factor I heavy chain; Complement factor I light chain]	Cfi If	CFAI	0.38713	0.417971	1.30779	0.033542	0.38197
A2ATI9	Golgi reassembly stacking protein 2, isoform CRA_d (Golgi reassembly-stacking protein 2)	Gorasp2 mCG_12970	A2ATI9	0.29657	0.417971	1.22821	0.033842	0.38197
Q8K010	5-oxoprolinase (EC 3.5.2.9) (5-oxo-L-prolinase) (5-OPase) (Pyroglutamase)	Oplah	OPLA	-0.26014	0.417971	0.835003	0.033933	0.38197
O88342	WD repeat-containing protein 1 (Actin-interacting protein 1) (AIP1)	Wdr1	WDR1	-0.13794	0.417971	0.908843	0.034069	0.38197
Q9CXU4	Mitochondrial import inner membrane translocase subunit TIM23	Gm10273 Timm23 mCG_11298 mCG_123328 mCG_125709	Q9CXU4	-0.31632	0.417971	0.803148	0.034151	0.38197
Q8CJ53	Cdc42-interacting protein 4 (Thyroid receptor-interacting protein 10) (TR-interacting protein 10) (TRIP-10)	Trip10 Cip4	CIP4	1.3094	0.417971	2.47844	0.034167	0.38197
Q9R062	Glycogenin-1 (GN-1) (GN1) (EC 2.4.1.186)	Gyg1 Gyg	GLYG	0.46177	0.416994	1.37722	0.034369	0.38283
Q64674	Spermidine synthase (SPDSY) (EC 2.5.1.16) (Putrescine aminopropyltransferase)	Srm	SPEE	0.4578	0.413604	1.37344	0.034853	0.38583
G3X928	SEC23-interacting protein (Sec23 interacting protein, isoform CRA_c)	Sec23ip mCG_21024	G3X928	-0.10818	0.413604	0.92773	0.034892	0.38583
E9QPX1	Collagen alpha-1(XVIII) chain	Col18a1	E9QPX1	0.37823	0.412199	1.29975	0.035201	0.38708
Q9ESX5	H/ACA ribonucleoprotein complex subunit DKC1 (EC 5.4.99.-) (Dyskerin) (Nopp140-associated protein of 57 kDa) (Nucleolar protein NAP57) (Nucleolar protein family A member 4) (snoRNP protein DKC1)	Dkc1	DKC1	-0.52392	0.412199	0.695459	0.035268	0.38708
Q8CGC7	Bifunctional glutamate/proline--tRNA ligase (Bifunctional aminoacyl-tRNA synthetase) [Includes: Glutamate--tRNA ligase (EC 6.1.1.17) (Glutamyl-tRNA synthetase) (GluRS); Proline--tRNA ligase (EC 6.1.1.15) (Prolyl-tRNA synthetase) (ProRS)]	Eprs Qprs	SYEP	-0.20391	0.412199	0.868206	0.035404	0.38708
A0A0R4J1N3	Apolipoprotein C-III	Apoc3	A0A0R4J1N3	0.36064	0.412199	1.28399	0.035512	0.38708
Q7M6Y3	Phosphatidylinositol-binding clathrin assembly protein (Clathrin assembly lymphoid myeloid leukemia) (CALM)	Picalm Calm Fit1	PICAL	-0.37952	0.410777	0.768699	0.035756	0.38835
G5E850	Cytochrome b-5, isoform CRA_a (Cytochrome b5)	Cyb5a Cyb5 mCG_1553	G5E850	0.58479	0.410497	1.49981	0.035906	0.3886
Q9Z0E6	Guanylate-binding protein 2 (EC 3.6.5.-) (GTP-binding protein 2) (GBP-2) (mGBP-2) (mGBP2) (Guanine nucleotide-binding protein 2) (Interferon-induced guanylate-binding protein 2)	Gbp2	GBP2	0.39445	0.409894	1.31444	0.036084	0.38914
Q3THS6	S-adenosylmethionine synthase isoform type-2 (AdoMet synthase 2) (EC 2.5.1.6) (Methionine adenosyltransferase 2) (MAT 2)	Mat2a	METK2	-0.17675	0.406205	0.884721	0.03652	0.39246
Q9D0S9	Histidine triad nucleotide-binding protein 2, mitochondrial (HINT-2) (EC 3.-.-.-) (HINT-3)	Hint2	HINT2	0.561	0.39463	1.4753	0.037639	0.40306
P10922	Histone H1.0 (Histone H1') (Histone H1(0)) (MyD196) [Cleaved into: Histone H1.0, N-terminally processed]	H1f0 H1fv	H10	-0.77699	0.393522	0.583567	0.037867	0.40409
Q64314	Hematopoietic progenitor cell antigen CD34 (CD antigen CD34)	Cd34	CD34	2.1304	0.385884	4.37848	0.038673	0.41126
Q91XD7	Cysteine-rich with EGF-like domain protein 1	Creld1	CREL1	0.53647	0.384481	1.45043	0.038934	0.41259
Q9CQZ6	NADH dehydrogenase [ubiquinone] 1 beta subcomplex subunit 3 (Complex I-B12) (CI-B12) (NADH-ubiquinone oxidoreductase B12 subunit)	Ndufb3	NDUB3	-0.23948	0.381042	0.847027	0.03938	0.41587	OXPHOS	NO
Q9CQV1	Mitochondrial import inner membrane translocase subunit TIM16 (Mitochondria-associated granulocyte macrophage CSF-signaling molecule) (Presequence translocated-associated motor subunit PAM16)	Pam16 Magmas Tim16 Timm16	TIM16	-0.54152	0.374801	0.687049	0.040088	0.42189
A0A0R4J2B2	BTB/POZ domain-containing protein KCTD12	Kctd12	A0A0R4J2B2	0.22412	0.373218	1.16807	0.040373	0.42343
P16125	L-lactate dehydrogenase B chain (LDH-B) (EC 1.1.1.27) (LDH heart subunit) (LDH-H)	Ldhb Ldh-2 Ldh2	LDHB	0.23089	0.372993	1.17356	0.040533	0.42365
Q60994	Adiponectin (30 kDa adipocyte complement-related protein) (Adipocyte complement-related 30 kDa protein) (ACRP30) (Adipocyte, C1q and collagen domain-containing protein) (Adipocyte-specific protein AdipoQ)	Adipoq Acdc Acrp30 Apm1	ADIPO	0.56918	0.371611	1.48368	0.040801	0.425
Q921M7	Protein FAM49B	Fam49b	CYRIB	-0.25259	0.37156	0.839419	0.040945	0.42505
Q99KK7	Dipeptidyl peptidase 3 (EC 3.4.14.4) (Dipeptidyl aminopeptidase III) (Dipeptidyl arylamidase III) (Dipeptidyl peptidase III) (DPP III) (Enkephalinase B)	Dpp3	DPP3	-0.1993	0.364175	0.871004	0.041804	0.43234
Q6PAM1	Alpha-taxilin	Txlna Txln	TXLNA	-1.4711	0.364175	0.360711	0.04193	0.43234
Q8VCR7	Protein ABHD14B (EC 3.-.-.-) (Alpha/beta hydrolase domain-containing protein 14B) (Abhydrolase domain-containing protein 14B) (CCG1-interacting factor B)	Abhd14b Cib	ABHEB	0.38586	0.358427	1.30664	0.04277	0.4381
Q9JKF7	39S ribosomal protein L39, mitochondrial (L39mt) (MRP-L39)	Mrpl39	RM39	0.29908	0.358427	1.23036	0.042777	0.4381
Q8R0Y6	Cytosolic 10-formyltetrahydrofolate dehydrogenase (10-FTHFDH) (FDH) (EC 1.5.1.6) (Aldehyde dehydrogenase family 1 member L1)	Aldh1l1 Fthfd	AL1L1	0.33586	0.35711	1.26213	0.043226	0.43943
Q3U7R1	Extended synaptotagmin-1 (E-Syt1) (Membrane-bound C2 domain-containing protein)	Esyt1 Fam62a Mbc2	ESYT1	0.36174	0.35711	1.28498	0.043253	0.43943	FAOX	YES
P07901	Heat shock protein HSP 90-alpha (Heat shock 86 kDa) (HSP 86) (HSP86) (Tumor-specific transplantation 86 kDa antigen) (TSTA)	Hsp90aa1 Hsp86 Hsp86-1 Hspca	HS90A	-0.35437	0.35711	0.782228	0.043402	0.43943
E9Q7G0	Nuclear mitotic apparatus protein 1 (Nuclear mitotic apparatus protein) (NuMA protein)	Numa1	NUMA1	-0.57334	0.35711	0.672043	0.043482	0.43943
P62317	Small nuclear ribonucleoprotein Sm D2	Snrpd2	SMD2	-0.51868	0.354932	0.698032	0.043846	0.44164
Q8K370	Acyl-CoA dehydrogenase family member 10 (ACAD-10) (EC 1.3.99.-)	Acad10	ACD10	-0.65452	0.35393	0.635284	0.044092	0.44266
P61161	Actin-related protein 2 (Actin-like protein 2)	Actr2 Arp2	ARP2	0.16501	0.348296	1.12118	0.044814	0.44844
Q9WUK2	Eukaryotic translation initiation factor 4H (eIF-4H) (Williams-Beuren syndrome chromosomal region 1 protein homolog)	Eif4h Wbscr1	IF4H	-0.2825	0.340245	0.822166	0.045803	0.45683
Q8QZR5	Alanine aminotransferase 1 (ALT1) (EC 2.6.1.2) (Glutamate pyruvate transaminase 1) (GPT 1) (Glutamic--alanine transaminase 1) (Glutamic--pyruvic transaminase 1)	Gpt Gpt1	ALAT1	0.19177	0.336374	1.14217	0.046367	0.46092
Q921G7	Electron transfer flavoprotein-ubiquinone oxidoreductase, mitochondrial (ETF-QO) (ETF-ubiquinone oxidoreductase) (EC 1.5.5.1) (Electron-transferring-flavoprotein dehydrogenase) (ETF dehydrogenase)	Etfdh	ETFD	-0.44026	0.336374	0.737028	0.046745	0.46092
G5E866	Splicing factor 3B subunit 1 (Splicing factor 3b, subunit 1)	Sf3b1 mCG_117542	G5E866	-0.29866	0.336374	0.813008	0.046774	0.46092
Q9JHI5	Isovaleryl-CoA dehydrogenase, mitochondrial (IVD) (EC 1.3.8.4)	Ivd	IVD	0.2821	0.336374	1.21597	0.046816	0.46092
O70310	Glycylpeptide N-tetradecanoyltransferase 1 (EC 2.3.1.97) (Myristoyl-CoA:protein N-myristoyltransferase 1) (NMT 1) (Type I N-myristoyltransferase) (Peptide N-myristoyltransferase 1)	Nmt1	NMT1	-0.46806	0.333014	0.722961	0.047333	0.4645
Q8CI94	Glycogen phosphorylase, brain form (EC 2.4.1.1)	Pygb	PYGB	0.43604	0.33209	1.35289	0.047586	0.46549
E9PYL9	Uncharacterized protein	Gm10036	E9PYL9	-0.18257	0.327847	0.881135	0.048264	0.47006
A0A0A6YX18	V-type proton ATPase subunit H	Atp6v1h	A0A0A6YX18	-0.28675	0.327847	0.819739	0.048361	0.47006	OXPHOS	NO
Q8BGA9	Mitochondrial inner membrane protein OXA1L (Oxidase assembly 1-like protein) (OXA1-like protein)	Oxa1l	OXA1L	-0.39481	0.326795	0.760572	0.048633	0.4712
Q62167	ATP-dependent RNA helicase DDX3X (EC 3.6.4.13) (D1Pas1-related sequence 2) (DEAD box RNA helicase DEAD3) (mDEAD3) (DEAD box protein 3, X-chromosomal) (Embryonic RNA helicase)	Ddx3x D1Pas1-rs2 Ddx3 Dead3 Erh	DDX3X	-0.43507	0.320999	0.739645	0.049581	0.47753
Q9CRB8	Mitochondrial fission process protein 1 (Mitochondrial 18 kDa protein) (MTP18)	Mtfp1 Mtp18	MTFP1	-0.59797	0.320999	0.660677	0.049599	0.47753
Q61699	Heat shock protein 105 kDa (42 degrees C-HSP) (Heat shock 110 kDa protein) (Heat shock-related 100 kDa protein E7I) (HSP-E7I)	Hsph1 Hsp105 Hsp110 Kiaa0201	HS105	-0.21022	0.319211	0.864379	0.049961	0.4795
A2AN08	E3 ubiquitin-protein ligase UBR4 (EC 2.3.2.27) (N-recognin-4) (RING-type E3 ubiquitin transferase UBR4) (Zinc finger UBR1-type protein 1) (p600)	Ubr4 Kiaa0462 Zubr1	UBR4	-0.32128	0.316503	0.800384	0.050438	0.4825
K9J7B2	UDP-glucuronosyltransferase (EC 2.4.1.17)	Ugt1a6b	K9J7B2	-2.16	0.316503	0.223759	0.050652	0.4825
E9Q9E1	Eukaryotic translation initiation factor 4 gamma 1	Eif4g1	E9Q9E1	-0.40083	0.316503	0.757404	0.050748	0.4825
P63037	DnaJ homolog subfamily A member 1 (DnaJ protein homolog 2) (Heat shock 40 kDa protein 4) (Heat shock protein J2) (HSJ-2)	Dnaja1 Dnaj2 Hsj2 Hspf4	DNJA1	-0.36898	0.315954	0.774353	0.05098	0.48311
P42669	Transcriptional activator protein Pur-alpha (Purine-rich single-stranded DNA-binding protein alpha)	Pura	PURA	-0.20314	0.315954	0.868659	0.051197	0.48311
P50114	Protein S100-B (S-100 protein beta chain) (S-100 protein subunit beta) (S100 calcium-binding protein B)	S100b	S100B	-0.57901	0.315954	0.669434	0.051287	0.48311
Q9JKY7	Cytochrome P450 CYP2D22 (Cytochrome P450, family 2, subfamily d, polypeptide 22) (MCG20388, isoform CRA_b)	Cyp2d22 mCG_20388	Q9JKY7	0.52041	0.312587	1.43437	0.05206	0.48687
P10649	Glutathione S-transferase Mu 1 (EC 2.5.1.18) (GST 1-1) (GST class-mu 1) (Glutathione S-transferase GT8.7) (pmGT10)	Gstm1	GSTM1	0.407	0.312587	1.32593	0.052221	0.48687
P59325	Eukaryotic translation initiation factor 5 (eIF-5)	Eif5	IF5	-0.33377	0.312587	0.793462	0.052252	0.48687
P58389	Serine/threonine-protein phosphatase 2A activator (EC 5.2.1.8) (PP2A, subunit B', PR53 isoform) (Phosphotyrosyl phosphatase activator) (PTPA) (Serine/threonine-protein phosphatase 2A regulatory subunit 4) (Serine/threonine-protein phosphatase 2A regulatory subunit B')	Ptpa Ppp2r4	PTPA	-0.31062	0.312587	0.806322	0.052324	0.48687
Q6P3A8	2-oxoisovalerate dehydrogenase subunit beta, mitochondrial (EC 1.2.4.4) (Branched-chain alpha-keto acid dehydrogenase E1 component beta chain) (BCKDE1B) (BCKDH E1-beta)	Bckdhb	ODBB	-0.7737	0.312382	0.584932	0.052509	0.4871
Q3U125	Redox-regulatory protein FAM213A	Fam213a 5730469M10Rik	Q3U125	-0.19183	0.311972	0.875503	0.052717	0.48756
Q99P72	Reticulon-4 (Neurite outgrowth inhibitor) (Nogo protein)	Rtn4 Kiaa0886 Nogo	RTN4	-0.25436	0.31126	0.838364	0.053121	0.48836
Q8R127	Saccharopine dehydrogenase-like oxidoreductase (EC 1.-.-.-)	Sccpdh	SCPDL	-0.22572	0.31126	0.855139	0.053124	0.48836
Q61753	D-3-phosphoglycerate dehydrogenase (3-PGDH) (EC 1.1.1.95) (A10)	Phgdh	SERA	2.8357	0.309946	7.13929	0.053568	0.48984
B1ARB3	Platelet endothelial cell adhesion molecule (Platelet/endothelial cell adhesion molecule 1, isoform CRA_d)	Pecam1 mCG_2881	B1ARB3	0.32552	0.309946	1.25312	0.053606	0.48984
Q8CI32	BAG family molecular chaperone regulator 5 (BAG-5) (Bcl-2-associated athanogene 5)	Bag5	BAG5	-0.15536	0.307338	0.897908	0.05409	0.49279
P63085	Mitogen-activated protein kinase 1 (MAP kinase 1) (MAPK 1) (EC 2.7.11.24) (ERT1) (Extracellular signal-regulated kinase 2) (ERK-2) (MAP kinase isoform p42) (p42-MAPK) (Mitogen-activated protein kinase 2) (MAP kinase 2) (MAPK 2)	Mapk1 Erk2 Mapk Prkm1	MK01	0.40728	0.303451	1.32617	0.055353	0.49722
P97379	Ras GTPase-activating protein-binding protein 2 (G3BP-2) (GAP SH3 domain-binding protein 2)	G3bp2	G3BP2	-0.94503	0.303451	0.519427	0.055436	0.49722
Q9QYS9	Protein quaking (MqkI) (qkI)	Qki Qk Qk1 Qka1	QKI	-0.37954	0.303451	0.768699	0.055512	0.49722
Q9R0P5	Destrin (Actin-depolymerizing factor) (ADF) (Sid 23)	Dstn Dsn Sid23	DEST	0.36803	0.303451	1.29059	0.055513	0.49722
P51432	1-phosphatidylinositol 4,5-bisphosphate phosphodiesterase beta-3 (EC 3.1.4.11) (Phosphoinositide phospholipase C-beta-3) (Phospholipase C-beta-3) (PLC-beta-3)	Plcb3	PLCB3	-0.56227	0.303451	0.677231	0.055587	0.49722
Q8K2H2	Deubiquitinase OTUD6B (OTU domain-containing protein 6B) (EC 3.4.19.12)	Otud6b	OTU6B	-0.45568	0.303451	0.729182	0.055682	0.49722
O35855	Branched-chain-amino-acid aminotransferase, mitochondrial (BCAT(m)) (EC 2.6.1.42)	Bcat2 Bcatm Eca40	BCAT2	0.40372	0.303451	1.32293	0.055744	0.49722
O88569	Heterogeneous nuclear ribonucleoproteins A2/B1 (hnRNP A2/B1)	Hnrnpa2b1 Hnrpa2b1	ROA2	-0.37099	0.303451	0.773276	0.056197	0.49722
Q9QZZ6	Dermatopontin (Early quiescence protein 1) (EQ-1) (Tyrosine-rich acidic matrix protein) (TRAMP)	Dpt	DERM	0.78163	0.303451	1.71907	0.056417	0.49722
Q80Y98	Phospholipase DDHD2 (EC 3.1.1.-) (DDHD domain-containing protein 2) (SAM, WWE and DDHD domain-containing protein 1)	Ddhd2 Kiaa0725 Samwd1	DDHD2	-0.81126	0.303451	0.569898	0.056467	0.49722
P51855	Glutathione synthetase (GSH synthetase) (GSH-S) (EC 6.3.2.3) (Glutathione synthase)	Gss	GSHB	0.41022	0.303451	1.32889	0.056472	0.49722
Q6P069	Sorcin	Sri	SORCN	0.24442	0.303451	1.18462	0.056629	0.49722
A0A0R4J0G0	Phosphoenolpyruvate carboxykinase [GTP], mitochondrial	Pck2	A0A0R4J0G0	0.83378	0.303451	1.78234	0.056694	0.49722
B9EHJ3	Tight junction protein ZO-1 (Tjp1 protein)	Tjp1	B9EHJ3	-0.33544	0.302527	0.792519	0.05707	0.49828
D6REF7	Sphingosine-1-phosphate lyase 1	Sgpl1	D6REF7	-0.22837	0.302527	0.853606	0.057174	0.49828
B2RXM2	EG627828 protein	Gm6793 EG627828 Hnrnpa3	B2RXM2	-0.24413	0.302527	0.844309	0.057305	0.49828
P22599	Alpha-1-antitrypsin 1-2 (AAT) (Alpha-1 protease inhibitor 2) (Alpha-1-antiproteinase) (Serine protease inhibitor 1-2) (Serine protease inhibitor A1b) (Serpin A1b)	Serpina1b Aat2 Dom2 Spi1-2	A1AT2	0.42397	0.301917	1.34162	0.057549	0.49898
Q61735	Leukocyte surface antigen CD47 (Integrin-associated protein) (IAP) (CD antigen CD47)	Cd47	CD47	0.70254	0.301369	1.62737	0.057925	0.49961
Q8BH61	Coagulation factor XIII A chain (Coagulation factor XIIIa) (EC 2.3.2.13) (Protein-glutamine gamma-glutamyltransferase A chain) (Transglutaminase A chain)	F13a1 F13a	F13A	0.76575	0.301369	1.70025	0.05795	0.49961
A0A087WR20	Pro-cathepsin H (Fragment)	Ctsh	A0A087WR20	1.8778	0.297863	3.67512	0.058585	0.50366
P54823	Probable ATP-dependent RNA helicase DDX6 (EC 3.6.4.13) (ATP-dependent RNA helicase p54) (DEAD box protein 6) (Oncogene RCK homolog)	Ddx6 Hlr2 Rck	DDX6	-0.20195	0.288919	0.869338	0.06034	0.51414
Q9DCC5	Cbx3 protein (Chromobox protein homolog 3) (MCG119115, isoform CRA_a)	Cbx3 mCG_119115	Q9DCC5	-0.32321	0.288919	0.799297	0.060909	0.51414
P61255	60S ribosomal protein L26 (Silica-induced gene 20 protein) (SIG-20)	Rpl26	RL26	-0.29617	0.288919	0.814399	0.060942	0.51414
O35945	Aldehyde dehydrogenase, cytosolic 1 (EC 1.2.1.3) (ALDH class 1) (ALDH-E1) (ALHDII) (Aldehyde dehydrogenase family 1 member A7) (Aldehyde dehydrogenase phenobarbital-inducible)	Aldh1a7 Aldh-pb	AL1A7	0.51765	0.288919	1.43162	0.06095	0.51414
Q8K274	Ketosamine-3-kinase (EC 2.7.1.-) (Fructosamine-3-kinase-related protein)	Fn3krp	KT3K	-0.39424	0.288919	0.760919	0.060974	0.51414
Q80X81	Acetyl-Coenzyme A acetyltransferase 3	Acat3	Q80X81	2.0224	0.288919	4.06256	0.061154	0.51414
P20108	Thioredoxin-dependent peroxide reductase, mitochondrial (EC 1.11.1.15) (Antioxidant protein 1) (AOP-1) (PRX III) (Perioredoxin-3) (Protein MER5)	Prdx3 Aop1 Mer5	PRDX3	0.30107	0.288919	1.23206	0.061346	0.51414
E9PXX7	Thioredoxin domain-containing protein 5	Txndc5	E9PXX7	0.23916	0.288919	1.1803	0.061473	0.51414
P50543	Protein S100-A11 (Calgizzarin) (Endothelial monocyte-activating polypeptide) (EMAP) (Protein S100-C) (S100 calcium-binding protein A11)	S100a11 S100c	S10AB	0.37646	0.288919	1.29814	0.061635	0.51414
Q6PHU5	Sortilin (Neurotensin receptor 3) (NTR3) (mNTR3)	Sort1	SORT	0.27043	0.288919	1.20617	0.061829	0.51414
Q3TML0	Protein disulfide-isomerase A6	Pdia6	Q3TML0	-0.31299	0.288919	0.804959	0.062095	0.51414
O55026	Ectonucleoside triphosphate diphosphohydrolase 2 (NTPDase 2) (EC 3.6.1.-) (CD39 antigen-like 1) (Ecto-ATP diphosphohydrolase 2) (Ecto-ATPDase 2) (Ecto-ATPase 2)	Entpd2 Cd39l1	ENTP2	2.1357	0.288919	4.39464	0.062429	0.51414
P41105	60S ribosomal protein L28	Rpl28	RL28	-0.26973	0.288919	0.829463	0.062491	0.51414
P23242	Gap junction alpha-1 protein (Connexin-43) (Cx43) (Gap junction 43 kDa heart protein)	Gja1 Cxn-43	CXA1	-2.2551	0.288919	0.209486	0.062574	0.51414
Q9JKB3	Y-box-binding protein 3 (Cold shock domain-containing protein A) (DNA-binding protein A) (Y-box protein 3)	Ybx3 Csda Msy4	YBOX3	-1.112	0.288919	0.462642	0.062618	0.51414
E9QMK9	D-glutamate cyclase, mitochondrial	Dglucy 9030617O03Rik	E9QMK9	0.40162	0.288919	1.32099	0.062657	0.51414
Q3UGR5	Haloacid dehalogenase-like hydrolase domain-containing protein 2	Hdhd2	HDHD2	-0.28018	0.288919	0.82352	0.062904	0.51414
Q99LB2	Dehydrogenase/reductase SDR family member 4 (EC 1.1.1.184) (NADPH-dependent carbonyl reductase/NADP-retinol dehydrogenase) (CR) (PHCR) (NADPH-dependent retinol dehydrogenase/reductase) (NDRD) (mouNRDR) (Peroxisomal short-chain alcohol dehydrogenase) (PSCD)	Dhrs4 D14Ucla2	DHRS4	-0.23107	0.288919	0.852006	0.062984	0.51414
Q9D404	3-oxoacyl-[acyl-carrier-protein] synthase, mitochondrial (EC 2.3.1.41) (Beta-ketoacyl-ACP synthase)	Oxsm	OXSM	0.45519	0.288919	1.37095	0.063004	0.51414
Q3UER8	Fibrinogen gamma chain	Fgg	Q3UER8	0.32121	0.2864	1.24938	0.063539	0.51713
O88986	2-amino-3-ketobutyrate coenzyme A ligase, mitochondrial (AKB ligase) (EC 2.3.1.29) (Aminoacetone synthase) (Glycine acetyltransferase)	Gcat Kbl	KBL	0.46097	0.284941	1.37646	0.064154	0.51887
Q8BMJ2	Leucine--tRNA ligase, cytoplasmic (EC 6.1.1.4) (Leucyl-tRNA synthetase) (LeuRS)	Lars	SYLC	-0.2328	0.284941	0.850991	0.064179	0.51887
Q504M2	MCG53395 (Pyruvate dehyrogenase phosphatase catalytic subunit 2)	Pdp2 4833426J09Rik mCG_53395	Q504M2	-0.37868	0.284941	0.769112	0.064264	0.51887
P47963	60S ribosomal protein L13 (A52)	Rpl13	RL13	-0.30297	0.284741	0.81057	0.064464	0.51911
Q9Z2Z6	Mitochondrial carnitine/acylcarnitine carrier protein (Carnitine/acylcarnitine translocase) (CAC) (mCAC) (Solute carrier family 25 member 20)	Slc25a20 Cac Cact	MCAT	-0.39486	0.284598	0.760572	0.064655	0.51928
O08715	A-kinase anchor protein 1, mitochondrial (Dual specificity A-kinase-anchoring protein 1) (D-AKAP-1) (Protein kinase A-anchoring protein 1) (PRKA1) (Spermatid A-kinase anchor protein) (S-AKAP)	Akap1 Akap	AKAP1	-0.35518	0.282188	0.7818	0.065186	0.52217
Q7TMM9	Tubulin beta-2A chain	Tubb2a Tubb2	TBB2A	0.62765	0.278915	1.54505	0.065851	0.52612
Q3UF95	Large proline-rich protein BAG6	Bag6 Bat3	Q3UF95	-0.27859	0.276339	0.824402	0.066417	0.52925
Q5EG47	5'-AMP-activated protein kinase catalytic subunit alpha-1 (AMPK subunit alpha-1) (EC 2.7.11.1) (Acetyl-CoA carboxylase kinase) (ACACA kinase) (EC 2.7.11.27) (Hydroxymethylglutaryl-CoA reductase kinase) (HMGCR kinase) (EC 2.7.11.31) (Tau-protein kinase PRKAA1) (EC 2.7.11.26)	Prkaa1	AAPK1	-0.42018	0.271281	0.747328	0.06737	0.53545
P97290	Plasma protease C1 inhibitor (C1 Inh) (C1Inh) (C1 esterase inhibitor) (C1-inhibiting factor) (Serpin G1)	Serping1 C1nh	IC1	0.37476	0.271103	1.29663	0.067892	0.53567
Q9DC70	NADH dehydrogenase [ubiquinone] iron-sulfur protein 7, mitochondrial (EC 1.6.5.3) (EC 1.6.99.3) (Complex I-20kD) (CI-20kD) (NADH-ubiquinone oxidoreductase 20 kDa subunit)	Ndufs7	NDUS7	-0.28009	0.271103	0.82352	0.067988	0.53567
Q9D1Q6	Endoplasmic reticulum resident protein 44 (ER protein 44) (ERp44) (Thioredoxin domain-containing protein 4)	Erp44 Kiaa0573 Txndc4	ERP44	0.22016	0.271103	1.16486	0.068159	0.53567
A0A2I3BRQ3	Inter-alpha-trypsin inhibitor heavy chain H3	Itih3	A0A2I3BRQ3	-0.27609	0.271103	0.825832	0.068344	0.53567
Q9WUM3	Coronin-1B (Coronin-2)	Coro1b	COR1B	-0.16895	0.271103	0.889521	0.068682	0.53567
Q8K0E8	Fibrinogen beta chain [Cleaved into: Fibrinopeptide B; Fibrinogen beta chain]	Fgb	FIBB	0.3415	0.271103	1.26707	0.068729	0.53567
Q07797	Galectin-3-binding protein (Cyp-C-associated protein) (CyCAP) (Lectin galactoside-binding soluble 3-binding protein) (Protein MAMA)	Lgals3bp Cycap Mama	LG3BP	0.56196	0.271103	1.47628	0.068763	0.53567
Q91VA6	Polymerase delta-interacting protein 2	Poldip2	PDIP2	-0.26908	0.271103	0.829876	0.068801	0.53567
Q8BGX2	Mitochondrial import inner membrane translocase subunit Tim29 (TIM29)	Timm29	TIM29	-0.35688	0.265905	0.780823	0.070016	0.54212
E9QNN1	ATP-dependent RNA helicase A	Dhx9	E9QNN1	-0.23844	0.265905	0.847673	0.070156	0.54212
Q8R2Y0	Monoacylglycerol lipase ABHD6 (EC 3.1.1.23) (2-arachidonoylglycerol hydrolase) (Abhydrolase domain-containing protein 6)	Abhd6	ABHD6	-1.6164	0.265905	0.326147	0.070308	0.54212
Q569Z6	Thyroid hormone receptor-associated protein 3 (Thyroid hormone receptor-associated protein complex 150 kDa component) (Trap150)	Thrap3 Trap150	TR150	-0.32438	0.265905	0.798658	0.070341	0.54212
F8WJ05	Inter-alpha-trypsin inhibitor heavy chain H1	Itih1	F8WJ05	0.32623	0.260815	1.25373	0.07135	0.54851
Q99KI3	ER membrane protein complex subunit 3 (Transmembrane protein 111)	Emc3 Tmem111	EMC3	-0.28256	0.254231	0.822098	0.072622	0.55689
P20029	Endoplasmic reticulum chaperone BiP (EC 3.6.4.10) (78 kDa glucose-regulated protein) (GRP-78) (Binding-immunoglobulin protein) (BiP) (Heat shock protein 70 family protein 5) (HSP70 family protein 5) (Heat shock protein family A member 5) (Immunoglobulin heavy chain-binding protein)	Hspa5 Grp78	BIP	0.13982	0.246739	1.10177	0.074228	0.56658
Q9JKR6	Hypoxia up-regulated protein 1 (GRP-170) (140 kDa Ca(2+)-binding protein) (CBP-140)	Hyou1 Grp170	HYOU1	0.22709	0.246739	1.17047	0.07469	0.56658
Q8BYN3	Inositol-tetrakisphosphate 1-kinase (EC 2.7.1.134) (Inositol 1,3,4-trisphosphate 5/6-kinase) (Inositol-triphosphate 5/6-kinase) (Ins(1,3,4)P(3) 5/6-kinase) (EC 2.7.1.159)	Itpk1	ITPK1	-1.6923	0.246739	0.309435	0.075171	0.56658
P15626	Glutathione S-transferase Mu 2 (EC 2.5.1.18) (GST 5-5) (GST class-mu 2) (Glutathione S-transferase pmGT2)	Gstm2	GSTM2	0.41379	0.246739	1.33218	0.075264	0.56658
P29341	Polyadenylate-binding protein 1 (PABP-1) (Poly(A)-binding protein 1)	Pabpc1 Pabp1	PABP1	-0.41597	0.246739	0.749513	0.075317	0.56658
P56564	Excitatory amino acid transporter 1 (Glial high affinity glutamate transporter) (High-affinity neuronal glutamate transporter) (GluT-1) (Sodium-dependent glutamate/aspartate transporter 1) (GLAST-1) (Solute carrier family 1 member 3)	Slc1a3 Eaat1 Gmt1	EAA1	0.48888	0.246739	1.40335	0.075729	0.56658
Q8BK03	Mitoguardin 2 (Protein FAM73B)	Miga2 Fam73b	MIGA2	-0.45325	0.246739	0.730407	0.075743	0.56658
H3BKH6	S-formylglutathione hydrolase (EC 3.1.2.12)	Esd	H3BKH6	0.13669	0.246739	1.09938	0.075758	0.56658
Q6IRU2	Tropomyosin alpha-4 chain (Tropomyosin-4)	Tpm4	TPM4	0.43694	0.246739	1.35373	0.075901	0.56658
P12970	60S ribosomal protein L7a (Surfeit locus protein 3)	Rpl7a Surf-3 Surf3	RL7A	-0.35338	0.246739	0.782779	0.076081	0.56658
Q8BKZ9	Pyruvate dehydrogenase protein X component, mitochondrial (Dihydrolipoamide dehydrogenase-binding protein of pyruvate dehydrogenase complex) (Lipoyl-containing pyruvate dehydrogenase complex component X)	Pdhx	ODPX	-0.29861	0.246739	0.813008	0.076134	0.56658
Q8R3B1	1-phosphatidylinositol 4,5-bisphosphate phosphodiesterase delta-1 (EC 3.1.4.11) (Phosphoinositide phospholipase C-delta-1) (Phospholipase C-delta-1) (PLC-delta-1)	Plcd1 Plcd	PLCD1	0.21015	0.246739	1.1568	0.076252	0.56658
Q3URS9	Coiled-coil domain-containing protein 51	Ccdc51	MITOK	-0.42859	0.246739	0.742997	0.0766	0.56658
P67984	60S ribosomal protein L22 (Heparin-binding protein HBp15)	Rpl22	RL22	-0.55555	0.246739	0.680411	0.076609	0.56658
P52795	Ephrin-B1 (CEK5 receptor ligand) (CEK5-L) (ELK ligand) (ELK-L) (EPH-related receptor tyrosine kinase ligand 2) (LERK-2) (Stimulated by retinoic acid gene 1 protein)	Efnb1 Epl2 Eplg2 Lerk2 Stra1	EFNB1	0.25646	0.246739	1.19454	0.07667	0.56658
Q924L1	LETM1 domain-containing protein 1 (Cervical cancer receptor) (MCC-32)	Letmd1 Mccr	LTMD1	-0.49617	0.24556	0.708968	0.077065	0.56812
P14106	Complement C1q subcomponent subunit B	C1qb	C1QB	1.4577	0.243098	2.74665	0.07769	0.57135
Q8CBC4	Consortin	Cnst	CNST	-0.39146	0.242748	0.762369	0.078115	0.57181
Q9CR10	Oxidoreductase-like domain-containing protein 1	Oxld1	OXLD1	0.35465	0.242748	1.27867	0.078127	0.57181
H3BJ97	Tubulointerstitial nephritis antigen-like	Tinagl1	H3BJ97	0.41891	0.241118	1.33692	0.07874	0.57396
Q64191	N(4)-(beta-N-acetylglucosaminyl)-L-asparaginase (EC 3.5.1.26) (Aspartylglucosaminidase) (AGA) (Glycosylasparaginase) (N4-(N-acetyl-beta-glucosaminyl)-L-asparagine amidase) [Cleaved into: Glycosylasparaginase alpha chain; Glycosylasparaginase beta chain]	Aga	ASPG	1.5774	0.241118	2.98427	0.078881	0.57396
P13707	Glycerol-3-phosphate dehydrogenase [NAD(+)], cytoplasmic (GPD-C) (GPDH-C) (EC 1.1.1.8)	Gpd1 Gdc-1 Gdc1 Kiaa4010	GPDA	-0.30434	0.241118	0.809782	0.078985	0.57396	Gpd1	YES
Q60692	Proteasome subunit beta type-6 (EC 3.4.25.1) (Low molecular mass protein 19) (Macropain delta chain) (Multicatalytic endopeptidase complex delta chain) (Proteasome delta chain) (Proteasome subunit Y)	Psmb6 Lmp19	PSB6	0.20946	0.24071	1.15626	0.079326	0.5745
P18760	Cofilin-1 (Cofilin, non-muscle isoform)	Cfl1	COF1	0.23948	0.24071	1.18057	0.079436	0.5745
P48758	Carbonyl reductase [NADPH] 1 (EC 1.1.1.184) (15-hydroxyprostaglandin dehydrogenase [NADP(+)]) (EC 1.1.1.197) (NADPH-dependent carbonyl reductase 1) (Prostaglandin 9-ketoreductase) (Prostaglandin-E(2) 9-reductase) (EC 1.1.1.189)	Cbr1 Cbr	CBR1	0.25749	0.238035	1.1954	0.080116	0.57805
P70158	Acid sphingomyelinase-like phosphodiesterase 3a (ASM-like phosphodiesterase 3a) (EC 3.1.4.-)	Smpdl3a Asml3a	ASM3A	-0.41266	0.236729	0.751258	0.080548	0.57979
Q9R1J0	Sterol-4-alpha-carboxylate 3-dehydrogenase, decarboxylating (EC 1.1.1.170)	Nsdhl	NSDHL	-0.5503	0.233848	0.682874	0.081443	0.58365
Q9D6Y7	Mitochondrial peptide methionine sulfoxide reductase (EC 1.8.4.11) (Peptide-methionine (S)-S-oxide reductase) (Peptide Met(O) reductase) (Protein-methionine-S-oxide reductase) (PMSR)	Msra	MSRA	0.23969	0.233848	1.18074	0.081501	0.58365
Q8BK64	Activator of 90 kDa heat shock protein ATPase homolog 1 (AHA1)	Ahsa1	AHSA1	-0.28153	0.233848	0.822707	0.081719	0.58365
O55135	Eukaryotic translation initiation factor 6 (eIF-6) (B4 integrin interactor) (CAB) (p27(BBP))	Eif6 Itgb4bp	IF6	-0.17809	0.233848	0.883861	0.082381	0.58365
D3Z645	Vacuolar protein sorting-associated protein 29 (Vesicle protein sorting 29)	Vps29	D3Z645	0.32103	0.233848	1.24922	0.082459	0.58365
B2RUF0	Y box protein 2 (Y-box-binding protein 2)	Ybx2	B2RUF0	-0.50768	0.233848	0.703334	0.082512	0.58365
Q8BUY5	Complex I assembly factor TIMMDC1, mitochondrial (Translocase of inner mitochondrial membrane domain-containing protein 1) (TIMM domain containing-protein 1)	Timmdc1	TIDC1	-0.4109	0.233848	0.752162	0.08263	0.58365
A0A0R4J275	NADH dehydrogenase [ubiquinone] 1 alpha subcomplex subunit 12	Ndufa12 mCG_11204	A0A0R4J275	-0.61813	0.233848	0.651508	0.082748	0.58365
Q925I1	ATPase family AAA domain-containing protein 3 (AAA-ATPase TOB3)	Atad3 Atad3a Kiaa1273	ATAD3	-0.38259	0.233848	0.767048	0.082805	0.58365
Q9ERI6	Retinol dehydrogenase 14 (EC 1.1.1.-) (Alcohol dehydrogenase PAN2)	Rdh14	RDH14	-0.41809	0.227796	0.748391	0.08416	0.59184
Q9DBB8	Trans-1,2-dihydrobenzene-1,2-diol dehydrogenase (EC 1.3.1.20) (D-xylose 1-dehydrogenase) (D-xylose-NADP dehydrogenase) (EC 1.1.1.179) (Dimeric dihydrodiol dehydrogenase)	Dhdh	DHDH	0.37731	0.225556	1.29892	0.085645	0.5949
P63073	Eukaryotic translation initiation factor 4E (eIF-4E) (eIF4E) (mRNA cap-binding protein) (eIF-4F 25 kDa subunit)	Eif4e	IF4E	-0.20592	0.225556	0.867002	0.085677	0.5949
Q9CQQ8	U6 snRNA-associated Sm-like protein LSm7	Lsm7	LSM7	-0.45861	0.225556	0.727696	0.085769	0.5949
Q9CXS4	Centromere protein V (CENP-V) (Proline-rich protein 6)	Cenpv Prr6	CENPV	-0.54696	0.225556	0.684463	0.085776	0.5949
Q9ERS2	NADH dehydrogenase [ubiquinone] 1 alpha subcomplex subunit 13 (Cell death regulatory protein GRIM-19) (Complex I-B16.6) (CI-B16.6) (Gene associated with retinoic and interferon-induced mortality 19 protein) (GRIM-19) (Gene associated with retinoic and IFN-induced mortality 19 protein) (NADH-ubiquinone oxidoreductase B16.6 subunit)	Ndufa13 Grim19	NDUAD	-0.29865	0.225556	0.813008	0.086002	0.5949
Q9CPW4	Actin-related protein 2/3 complex subunit 5 (Arp2/3 complex 16 kDa subunit) (p16-ARC)	Arpc5	ARPC5	0.20192	0.225556	1.15023	0.086142	0.5949
Q61838	Pregnancy zone protein (Alpha-2-macroglobulin) (Alpha-2-M) [Cleaved into: Alpha-2-macroglobulin 165 kDa subunit; Alpha-2-macroglobulin 35 kDa subunit]	Pzp A2m	PZP	0.2122	0.225556	1.15845	0.086463	0.5949
Q9WVC3	Caveolin-2	Cav2	CAV2	0.40316	0.225556	1.3224	0.086565	0.5949
Q9D1H6	NADH dehydrogenase [ubiquinone] 1 alpha subcomplex assembly factor 4 (Hormone-regulated proliferation-associated protein of 20 kDa homolog)	Ndufaf4 Hrpap20	NDUF4	-0.30115	0.225556	0.811622	0.086849	0.5949	OXPHOS	NO
Q9QYR9	Acyl-coenzyme A thioesterase 2, mitochondrial (Acyl-CoA thioesterase 2) (EC 3.1.2.2) (Acyl coenzyme A thioester hydrolase) (MTE-I) (Very-long-chain acyl-CoA thioesterase)	Acot2 Mte1	ACOT2	-0.31236	0.225556	0.805348	0.086853	0.5949
A0A0R4J0N9	Microtubule-associated tumor suppressor 1 homolog	Mtus1	A0A0R4J0N9	-0.38854	0.225556	0.763884	0.08693	0.5949
Q6P8I6	Cytochrome c oxidase assembly protein COX11, mitochondrial	Cox11	COX11	-1.4943	0.225556	0.354962	0.087508	0.5949
O88967	ATP-dependent zinc metalloprotease YME1L1 (EC 3.4.24.-) (ATP-dependent metalloprotease FtsH1) (YME1-like protein 1)	Yme1l1	YMEL1	-0.39091	0.225556	0.76266	0.087515	0.5949
Q8BTY1	Kynurenine--oxoglutarate transaminase 1 (EC 2.6.1.7) (Cysteine-S-conjugate beta-lyase) (EC 4.4.1.13) (Glutamine transaminase K) (GTK) (Glutamine--phenylpyruvate transaminase) (EC 2.6.1.64) (Kynurenine aminotransferase 1) (Kynurenine aminotransferase I) (KATI) (Kynurenine--oxoglutarate transaminase I)	Kyat1 Ccbl1 Kat	KAT1	0.33296	0.225556	1.2596	0.087519	0.5949
A0A0R4J1N7	Ankyrin-1	Ank1	A0A0R4J1N7	-0.32737	0.225556	0.797003	0.087986	0.5949
A0A0G2JEP0	Fragile X mental retardation syndrome-related protein 1	Fxr1	A0A0G2JEP0	-0.24874	0.225556	0.841609	0.088172	0.5949
E9Q855	Secretory carrier-associated membrane protein (Secretory carrier membrane protein)	Scamp3	E9Q855	-0.15573	0.225556	0.897666	0.08843	0.5949
A0A140T8J4	Heme-binding protein 1	Hebp1 mCG_22258	A0A140T8J4	0.33885	0.225556	1.26475	0.088713	0.5949
Q9Z1Q9	Valine--tRNA ligase (EC 6.1.1.9) (Protein G7a) (Valyl-tRNA synthetase) (ValRS)	Vars Bat6 G7a Vars2	SYVC	-0.09729	0.225556	0.934754	0.088728	0.5949
Q9D7J4	Cytochrome c oxidase assembly protein COX20, mitochondrial	Cox20 Fam36a	COX20	-0.30516	0.225556	0.809323	0.088794	0.5949	OXPHOS	NO
Q8VCM5	Mitochondrial ubiquitin ligase activator of NFKB 1 (EC 2.3.2.27) (E3 ubiquitin-protein ligase MUL1) (Growth inhibition and death E3 ligase) (RING-type E3 ubiquitin transferase NFKB 1)	Mul1 Gide	MUL1	-1.448	0.225556	0.366529	0.088812	0.5949
Q5XJF6	Ribosomal protein	Rpl10a mCG_123122 mCG_18533	Q5XJF6	-0.32929	0.225556	0.795925	0.088885	0.5949
Q9D1E6	Tubulin-folding cofactor B (Cytoskeleton-associated protein 1) (Cytoskeleton-associated protein CKAPI) (Tubulin-specific chaperone B)	Tbcb Ckap1	TBCB	1.3916	0.225425	2.62364	0.089106	0.59508
Q3TL72	NEDD8-activating enzyme E1 catalytic subunit	Uba3 Ube1c	Q3TL72	0.37417	0.222283	1.29609	0.089961	0.5994
O88492	Perilipin-4 (Adipocyte protein S3-12)	Plin4 Kiaa1881	PLIN4	0.3408	0.222283	1.26645	0.09017	0.5994
P55264	Adenosine kinase (AK) (EC 2.7.1.20) (Adenosine 5'-phosphotransferase)	Adk	ADK	0.23214	0.222283	1.17458	0.090342	0.5994
P08752	Guanine nucleotide-binding protein G(i) subunit alpha-2 (Adenylate cyclase-inhibiting G alpha protein)	Gnai2 Gnai-2	GNAI2	0.34089	0.220072	1.26654	0.091102	0.60246
A0A0G2JGD2	Protein S100-A4 (Fragment)	S100a4	A0A0G2JGD2	1.4906	0.220072	2.81001	0.091639	0.60246
P61961	Ubiquitin-fold modifier 1	Ufm1	UFM1	-0.24162	0.220072	0.845809	0.091785	0.60246
Q9WV85	Nucleoside diphosphate kinase 3 (NDK 3) (NDP kinase 3) (EC 2.7.4.6) (DR-nm23) (Nucleoside diphosphate kinase C) (NDPKC) (nm23-M3)	Nme3	NDK3	-0.32012	0.220072	0.801025	0.091796	0.60246
Q9CQZ5	NADH dehydrogenase [ubiquinone] 1 alpha subcomplex subunit 6 (Complex I-B14) (CI-B14) (NADH-ubiquinone oxidoreductase B14 subunit)	Ndufa6	NDUA6	-0.54918	0.220072	0.683387	0.091824	0.60246
B7ZCT4	N-acetylgalactosamine kinase (Fragment)	Galk2	B7ZCT4	1.4705	0.220072	2.77108	0.091988	0.60246
P56501	Mitochondrial uncoupling protein 3 (UCP 3) (Solute carrier family 25 member 9)	Ucp3 Slc25a9	UCP3	-0.38193	0.219244	0.767401	0.092361	0.60361
Q8BJU0	Small glutamine-rich tetratricopeptide repeat-containing protein alpha (Alpha-SGT)	Sgta Sgt	SGTA	-0.27382	0.217965	0.82713	0.092832	0.60539
Q99JW2	Aminoacylase-1 (ACY-1) (EC 3.5.1.14) (N-acyl-L-amino-acid amidohydrolase)	Acy1	ACY1	-1.4175	0.217599	0.374364	0.093109	0.6059
Q8R3Q6	Coiled-coil domain-containing protein 58	Ccdc58	CCD58	-0.2587	0.216404	0.835841	0.093564	0.60757
P07309	Transthyretin (Prealbumin)	Ttr	TTHY	0.35554	0.216304	1.27946	0.093948	0.60771
G3UXL2	Phosphoribosyl pyrophosphate synthetase 1-like 3	Prps1l3	G3UXL2	0.28474	0.216304	1.21819	0.094051	0.60771
Q91VM9	Inorganic pyrophosphatase 2, mitochondrial (EC 3.6.1.1) (Pyrophosphate phospho-hydrolase 2) (PPase 2)	Ppa2	IPYR2	0.29164	0.216304	1.22404	0.094183	0.60771
Q920A5	Retinoid-inducible serine carboxypeptidase (EC 3.4.16.-) (Serine carboxypeptidase 1)	Scpep1 Risc	RISC	0.33078	0.216289	1.2577	0.094385	0.60773
P09813	Apolipoprotein A-II (Apo-AII) (ApoA-II) (Apolipoprotein A2) [Cleaved into: Proapolipoprotein A-II (ProapoA-II)]	Apoa2	APOA2	-0.36487	0.215376	0.776518	0.094835	0.60901
P57746	V-type proton ATPase subunit D (V-ATPase subunit D) (V-ATPase 28 kDa accessory protein) (Vacuolar proton pump subunit D)	Atp6v1d Atp6m Vatd	VATD	-0.21613	0.215376	0.860882	0.094983	0.60901
Q8C8R3	Ankyrin-2 (ANK-2) (Ankyrin-B) (Brain ankyrin)	Ank2 AnkB	ANK2	1.4154	0.211782	2.66738	0.096025	0.61407
Q9D8Y0	EF-hand domain-containing protein D2 (Swiprosin-1)	Efhd2 Sws1	EFHD2	0.25691	0.211782	1.19491	0.09663	0.61407
D3Z3H4	Cingulin-like protein 1	Cgnl1	D3Z3H4	-1.3041	0.211782	0.404973	0.097041	0.61407
O70503	Very-long-chain 3-oxoacyl-CoA reductase (EC 1.1.1.330) (17-beta-hydroxysteroid dehydrogenase 12) (17-beta-HSD 12) (3-ketoacyl-CoA reductase) (KAR) (Estradiol 17-beta-dehydrogenase 12) (EC 1.1.1.62) (KIK-I)	Hsd17b12 Kik1	DHB12	-0.17111	0.211782	0.888178	0.097187	0.61407	lipid synthesis	YES
Q9DCT2	NADH dehydrogenase [ubiquinone] iron-sulfur protein 3, mitochondrial (EC 1.6.5.3) (EC 1.6.99.3) (Complex I-30kD) (CI-30kD) (NADH-ubiquinone oxidoreductase 30 kDa subunit)	Ndufs3	NDUS3	-0.36977	0.211782	0.773934	0.097187	0.61407
Q9CXW3	Calcyclin-binding protein (CacyBP) (Siah-interacting protein)	Cacybp Sip	CYBP	-0.17714	0.211782	0.884486	0.097276	0.61407
Q6P5E4	UDP-glucose:glycoprotein glucosyltransferase 1 (UGT1) (EC 2.4.1.-) (UDP--Glc:glycoprotein glucosyltransferase) (UDP-glucose ceramide glucosyltransferase-like 1)	Uggt1 Gt Ugcgl1 Uggt Ugt1 Ugtr	UGGG1	0.18194	0.211782	1.1344	0.097467	0.61407
E9PX84	Disabled homolog 2	Dab2	E9PX84	0.37231	0.211782	1.29443	0.097569	0.61407
Q9DAM5	Mitochondrial thiamine pyrophosphate carrier (Solute carrier family 25 member 19)	Slc25a19	TPC	-0.56996	0.211782	0.673627	0.097583	0.61407
A0A0R4J0I9	Low density lipoprotein receptor-related protein 1 (Prolow-density lipoprotein receptor-related protein 1)	Lrp1 mCG_17035	A0A0R4J0I9	0.52755	0.209673	1.44148	0.09826	0.61706
Q8JZN5	Acyl-CoA dehydrogenase family member 9, mitochondrial (ACAD-9) (EC 1.3.99.-)	Acad9	ACAD9	0.32267	0.20852	1.25064	0.098782	0.6187
Q61206	Platelet-activating factor acetylhydrolase IB subunit beta (EC 3.1.1.47) (PAF acetylhydrolase 30 kDa subunit) (PAF-AH 30 kDa subunit) (PAF-AH subunit beta) (PAFAH subunit beta)	Pafah1b2 Pafahb	PA1B2	0.22004	0.20852	1.16477	0.098943	0.6187
P97449	Aminopeptidase N (AP-N) (mAPN) (EC 3.4.11.2) (Alanyl aminopeptidase) (Aminopeptidase M) (AP-M) (Membrane protein p161) (Microsomal aminopeptidase) (CD antigen CD13)	Anpep Lap-1 Lap1	AMPN	0.14276	0.20852	1.10402	0.099719	0.6187
P14152	Malate dehydrogenase, cytoplasmic (EC 1.1.1.37) (Cytosolic malate dehydrogenase)	Mdh1 Mor2	MDHC	0.17204	0.20852	1.12665	0.099819	0.6187
Q8K157	Aldose 1-epimerase (EC 5.1.3.3) (Galactose mutarotase)	Galm	GALM	0.41555	0.20852	1.33381	0.099933	0.6187
P08032	Spectrin alpha chain, erythrocytic 1 (Erythroid alpha-spectrin)	Spta1 Spna1 Spta	SPTA1	-0.19058	0.20852	0.876271	0.099995	0.6187
Q6PHN9	Ras-related protein Rab-35	Rab35	RAB35	0.2451	0.20852	1.18517	0.1001	0.6187
G5E8R3	Pyruvate carboxylase (EC 6.4.1.1)	Pcx mCG_8397	G5E8R3	0.2726	0.20852	1.20798	0.10014	0.6187
Q8C5R8	Phosphoribosyl pyrophosphate synthetase 1-like 1 (RIKEN cDNA 1700011K15)	Prps1l1 1700011K15Rik mCG_48722	Q8C5R8	0.25926	0.207181	1.19686	0.10066	0.62061
Q91WD5	NADH dehydrogenase [ubiquinone] iron-sulfur protein 2, mitochondrial (EC 1.6.5.3) (EC 1.6.99.3) (Complex I-49kD) (CI-49kD) (NADH-ubiquinone oxidoreductase 49 kDa subunit)	Ndufs2	NDUS2	-0.34605	0.206566	0.78672	0.10118	0.62149
Q99LB4	Capping protein (Actin filament), gelsolin-like (Capping protein (Actin filament), gelsolin-like, isoform CRA_a) (Macrophage-capping protein)	Capg mCG_129296	Q99LB4	0.49535	0.206566	1.40966	0.10216	0.62149
P16045	Galectin-1 (Gal-1) (14 kDa lectin) (Beta-galactoside-binding lectin L-14-I) (Galaptin) (Lactose-binding lectin 1) (Lectin galactoside-binding soluble 1) (S-Lac lectin 1)	Lgals1 Gbp	LEG1	0.441	0.206566	1.35755	0.10221	0.62149
Q8JZQ9	Eukaryotic translation initiation factor 3 subunit B (eIF3b) (Eukaryotic translation initiation factor 3 subunit 9) (eIF-3-eta) (eIF3 p116)	Eif3b Eif3s9	EIF3B	-0.16698	0.206566	0.89071	0.10227	0.62149
Q9CPX4	Ferritin	Ftl1 Ftl1-ps1 mCG_17237	Q9CPX4	-0.17489	0.206566	0.885818	0.10254	0.62149
Q9D6S7	Ribosome-recycling factor, mitochondrial (RRF) (Ribosome-releasing factor, mitochondrial)	Mrrf	RRFM	-1.344	0.206566	0.393933	0.10274	0.62149
Q9WUU7	Cathepsin Z (EC 3.4.18.1)	Ctsz	CATZ	-0.47537	0.206566	0.719269	0.1028	0.62149
Q9CQ91	NADH dehydrogenase [ubiquinone] 1 alpha subcomplex subunit 3 (Complex I-B9) (CI-B9) (NADH-ubiquinone oxidoreductase B9 subunit)	Ndufa3	NDUA3	-0.37389	0.206566	0.771724	0.103	0.62149
A0A0R3P9C8	NADH dehydrogenase [ubiquinone] 1 alpha subcomplex subunit 9, mitochondrial	Ndufa9	A0A0R3P9C8	-0.44904	0.206566	0.732547	0.10374	0.62149
Q921W4	Quinone oxidoreductase-like protein 1 (EC 1.-.-.-) (Quinone oxidoreductase homolog 1) (QOH-1) (Zeta-crystallin homolog)	Cryzl1	QORL1	-0.21246	0.206566	0.863036	0.10382	0.62149
Q9CPQ8	ATP synthase subunit g, mitochondrial (ATPase subunit g)	Atp5l	ATP5L	0.29302	0.206566	1.2252	0.10469	0.62149	OXPHOS	NO
P62082	40S ribosomal protein S7	Rps7	RS7	-0.21536	0.206566	0.861326	0.10499	0.62149
P28474	Alcohol dehydrogenase class-3 (EC 1.1.1.1) (Alcohol dehydrogenase 2) (Alcohol dehydrogenase 5) (Alcohol dehydrogenase B2) (ADH-B2) (Alcohol dehydrogenase class-III) (Glutathione-dependent formaldehyde dehydrogenase) (FALDH) (FDH) (GSH-FDH) (EC 1.1.1.-) (S-(hydroxymethyl)glutathione dehydrogenase) (EC 1.1.1.284)	Adh5 Adh-2 Adh2	ADHX	0.16462	0.206566	1.12088	0.10533	0.62149
G3X8R0	Receptor expression-enhancing protein	Reep5 mCG_121499	G3X8R0	0.21785	0.206566	1.16299	0.10606	0.62149
Q8JZQ2	AFG3-like protein 2 (EC 3.4.24.-)	Afg3l2	AFG32	-0.31392	0.206566	0.804441	0.10681	0.62149
P60122	RuvB-like 1 (EC 3.6.4.12) (49 kDa TATA box-binding protein-interacting protein) (49 kDa TBP-interacting protein) (DNA helicase p50) (Pontin 52) (TIP49a)	Ruvbl1 Tip49 Tip49a	RUVB1	-0.2054	0.206566	0.867303	0.10682	0.62149
A0A075B5P6	Immunoglobulin heavy constant mu (Fragment)	Ighm	A0A075B5P6	-0.30362	0.206566	0.810241	0.10754	0.62149
Q3UIU2	NADH dehydrogenase [ubiquinone] 1 beta subcomplex subunit 6 (Complex I-B17) (CI-B17) (NADH-ubiquinone oxidoreductase B17 subunit)	Ndufb6 Gm137	NDUB6	-0.26457	0.206566	0.832432	0.10763	0.62149
Q8BMS4	Ubiquinone biosynthesis O-methyltransferase, mitochondrial (3-demethylubiquinol 3-O-methyltransferase) (EC 2.1.1.64) (Polyprenyldihydroxybenzoate methyltransferase) (EC 2.1.1.114)	Coq3	COQ3	-0.27009	0.206566	0.829256	0.10766	0.62149
Q8BMG8	Mitochondrial folate transporter/carrier (Solute carrier family 25 member 32)	Slc25a32 Mftc	MFTC	-0.29473	0.206566	0.815195	0.10766	0.62149
[truncated: 2,537 more rows]

## Sheet: B6-WA vs B6-CA BAT
UNIPROT ID	Protein name	Gene name	ENTRY NAME UNIPROT	AXIS x (log2(FC))	AXIS y (-log10(p_FDR))	FC B6-CA/B6-WA	p_raw	p_FDR	KEGG pathway	Highlighted in Fig. 3C-D
[truncated: 3,373 more rows]

[truncated: 6 more sheets: AJ-CA vs B6-CA BAT, AJ-WA vs AJ-CA GASTRO, AJ-WA vs B6-WA GASTRO, B6-WA vs B6-CA GASTRO, AJ-CA vs B6-CA GASTRO, README]
