# Supplementary material for: Impairment of adrenergically-regulated thermogenesis in brown fat of obesity-resistant mice is compensated by non-shivering thermogenesis in skeletal muscle
Source: Mol Metab. 2023 Jan 30;69:101683. doi: 10.1016/j.molmet.2023.101683 (PMC9922683; doi:10.1016/j.molmet.2023.101683)
Supplement: Multimedia component 5 [file mmc5.xlsx]

## Sheet: GASTRO_AU
			Sample ID	LM025	LM026	LM027	LM028	LM029	LM030	LM031	LM032	LM033	LM034	LM035	LM036	LM037	LM038	LM039	LM040	LM041	LM042	LM043	LM044	LM045	LM046	LM047	LM048	LM049	LM050	LM051
			Group	AJ-WA	AJ-WA	AJ-WA	B6-CA	B6-CA	B6-CA	AJ-CA	AJ-CA	AJ-CA	B6-WA	B6-WA	B6-WA	B6-WA	B6-CA	AJ-WA	AJ-WA	AJ-WA	AJ-CA	AJ-CA	AJ-CA	AJ-WA	B6-CA	B6-CA	B6-CA	B6-WA	B6-WA	B6-WA
Metabolite name	Subclass	Class	Unit
ACar 2:0	ACar	AC	arb. units/mg	12479198	10749682	10831111	7867747	10988676	8831246	10570794	11456093	12886878	7069823	8293966	7385440	9667367	10426663	14134455	11230542	14304995	14289589	14097495	13798129	8475994	8102594	6821535	9589964	9815726	11709941	11561304
ACar 3:0-DC (Malonyl-carnitine)	ACar	AC	arb. units/mg	19457	31447	20901	18117	21078	9900	14981	27915	22528	18323	14752	11682	19352	17764	41736	44537	32560	25039	26901	38892	38024	14439	19488	17260	13212	22231	21009
ACar 3:0	ACar	AC	arb. units/mg	73923	94262	79652	91783	128973	124569	140307	137024	114311	157571	76693	60453	100329	122207	128607	84552	138573	161327	119054	194935	59520	123488	158018	209270	114103	225947	141513
ACar 4:0-OH (3-Hydroxybutyrylcarnitine)	ACar	AC	arb. units/mg	234501	318647	298349	142567	242280	162680	272650	381702	485096	69806	85191	89137	104071	104204	263669	235371	283755	395542	371210	262973	203564	171029	101570	141762	77421	134612	88509
ACar 4:0	ACar	AC	arb. units/mg	355905	350133	473940	337081	760056	578721	478654	683241	987895	168689	260592	202852	356304	408317	274138	516147	581025	606253	572443	856185	255991	448497	411465	719548	286411	475268	409542
ACar 2-M-4:0-OH (3-Hydroxyisovaleroylcarnitine)	ACar	AC	arb. units/mg	128364	142496	113241	194144	239526	200299	267960	252401	227827	109031	93153	75980	123621	249386	124193	107471	136856	290161	322728	322088	88036	235549	200846	231609	106232	106098	107909
ACar 5:0	ACar	AC	arb. units/mg	42088	59246	57827	67798	157272	290681	133686	261100	97673	66430	66691	56293	114259	119979	32690	41077	111283	151922	97355	211757	20056	262531	263235	299831	84657	128859	131197
ACar 5:1	ACar	AC	arb. units/mg	9269	11839	8319	43081	42253	69690	26464	26123	19685	11949	17387	12750	22860	54030	7472	5167	14152	45069	31467	34605	4709	73998	61967	57848	27041	30800	21374
ACar 6:0	ACar	AC	arb. units/mg	62842	54249	121277	59993	120588	76956	90679	87188	181031	28036	50879	40965	41920	67864	49690	108424	104598	88040	96132	109651	56814	51136	32066	70254	59347	76336	56809
ACar 8:0	ACar	AC	arb. units/mg	27688	24206	54561	35484	60407	47482	40070	38840	75046	15283	28259	20934	26635	42543	24024	50471	52233	38744	44455	50378	27321	29527	20333	30174	36515	37391	33636
ACar 8:1	ACar	AC	arb. units/mg	1983	1421	2963	1683	3068	2577	3822	2157	5783	257	2016	1611	547	3003	2207	2685	3126	2731	3028	3344	1862	1862	786	2166	2167	2620	1260
ACar 9:0	ACar	AC	arb. units/mg	122	378	226	210	446	480	1010	1167	1370	1360	88	190	276	431	587	811	584	770	320	2032	586	858	1820	2870	6265	14007	4510
ACar 10:0	ACar	AC	arb. units/mg	16968	19373	40818	29910	49251	36165	25116	28833	55480	15226	23852	17074	20530	33439	16988	36481	36235	27270	33109	32115	18314	23825	12828	20230	29929	31759	25905
ACar 10:1	ACar	AC	arb. units/mg	7987	6430	11243	6933	10782	9369	9341	7220	13311	3352	9804	7544	3095	12261	8116	11287	12610	10466	11765	14346	7529	6006	3820	11352	6554	8037	6231
ACar 12:0	ACar	AC	arb. units/mg	25193	22841	53116	40516	80542	53837	40357	43612	96846	13811	32130	24050	20868	44487	18646	52935	48224	39601	45497	51955	31070	32606	16062	29414	33646	29705	34737
ACar 12:1	ACar	AC	arb. units/mg	10203	7337	18475	13403	22196	15667	13513	12327	28036	5848	14349	11049	8533	15478	8505	16647	16273	12153	14400	15276	9243	12361	6006	9637	12764	15128	10275
ACar 13:0	ACar	AC	arb. units/mg	1995	1050	2798	1462	2423	2095	1214	1515	7049	760	1231	802	833	1307	1342	2261	4061	1487	4151	2443	1530	1077	643	1567	1301	1924	2033
ACar 14:0	ACar	AC	arb. units/mg	112018	109997	297086	235479	429265	347594	191314	184023	594426	57047	132431	85405	71093	210404	61740	272181	217924	204442	288460	288418	180142	178279	54627	154972	139421	130801	171674
ACar 14:1	ACar	AC	arb. units/mg	77492	54612	150071	110659	152419	111679	84695	69773	272611	30384	78787	74149	38578	93094	41523	143952	133090	88109	116379	113032	94349	61885	29415	80715	91029	99880	86407
ACar 14:2	ACar	AC	arb. units/mg	19967	21168	52337	36439	60009	50115	31727	28247	109628	10341	32115	26930	13462	46409	15332	45417	41710	40291	53877	60370	31250	29948	15067	44711	32643	34801	40479
ACar 15:0	ACar	AC	arb. units/mg	3092	3529	8158	6102	12230	9975	4959	5727	12667	3163	5768	2850	3020	4236	2006	8448	5551	5115	7843	7591	4805	5480	1622	4847	4897	6855	9234
ACar 15:2	ACar	AC	arb. units/mg	11885	772	11672	15	303	127	236	420	3593	70	133	103	152	197	17583	218	18004	73	9438	3291	13044	41	2641	1067	210	903	885
ACar 16:0	ACar	AC	arb. units/mg	363029	443412	1163254	1190756	1889653	1767534	784049	735688	2226376	268117	546589	292648	290602	668199	194467	1100394	653279	653792	1167418	912199	651551	816351	200215	471520	565053	591494	864835
ACar 16:0-OH (3-Hydroxyhexadecanoylcarnitine)	ACar	AC	arb. units/mg	11851	9458	26848	31317	37744	50067	18581	14754	30929	5363	14642	9735	5245	17834	6370	24516	20659	32506	28237	19487	19060	19372	4193	10794	14676	12987	12623
ACar 16:1 (1)	ACar	AC	arb. units/mg	170792	112135	371191	287043	501810	305349	229437	191510	680036	86731	209488	165920	98821	192122	72902	367031	240567	178663	301612	222580	207802	168584	52300	156775	199142	215945	237097
ACar 16:1 (2)	ACar	AC	arb. units/mg	4335	3714	8874	9378	13165	13942	7293	4936	11760	2682	5664	4131	2292	6328	2199	7750	6323	8025	7849	5021	5001	6297	1627	3749	5133	5147	4452
ACar 16:2	ACar	AC	arb. units/mg	32644	30359	85191	96584	167867	121906	66890	70240	221316	19430	55670	41274	29141	87388	17146	98312	73965	77629	114816	111576	47517	63765	19590	62217	63065	57160	79437
ACar 17:0	ACar	AC	arb. units/mg	2448	2797	7251	6171	9694	8096	4656	5277	11733	2298	3927	2037	2329	4165	1688	8055	5260	4939	7860	6262	3238	5196	1494	3889	3953	4814	6040
ACar 17:1	ACar	AC	arb. units/mg	2357	2169	5408	3933	7914	5609	3282	3109	7689	2718	4232	2864	2571	2618	1557	6746	4134	3063	4712	3816	3939	3548	1476	3285	4863	5970	8139
ACar 18:0	ACar	AC	arb. units/mg	69623	84070	251784	365649	495374	439148	257980	246200	757322	53962	90047	47153	53837	246029	42462	279003	162241	320835	485379	296844	102733	240040	55507	157328	116405	99908	120537
ACar 18:1 (1)	ACar	AC	arb. units/mg	425177	404014	1240283	967989	1642186	1211752	815367	737575	2305914	337644	679668	466160	404811	589802	273745	1540420	845537	688153	1186087	843750	812347	655233	209183	543185	834420	894482	1307872
ACar 18:1 (2)	ACar	AC	arb. units/mg	2256	2575	4505	5310	7009	8859	4880	4877	8507	1372	2594	1702	1502	4712	1516	4617	3801	8293	7388	5009	2825	4516	1173	2977	2824	2760	3018
ACar 18:1-OH (3-Hydroxyoleylcarnitine)	ACar	AC	arb. units/mg	23432	12113	32371	35355	47577	47906	25493	19509	53280	8811	24881	24897	8703	18629	11709	35319	30628	40330	42575	20500	23069	22807	5113	14016	24649	24733	19326
ACar 18:2 (1)	ACar	AC	arb. units/mg	152386	143434	535370	541526	1015055	638702	436023	393378	1265917	124638	352886	193376	158002	365002	110827	528236	362142	394240	730851	526916	333035	387607	121242	336860	365290	408152	607693
ACar 18:2 (2)	ACar	AC	arb. units/mg	13953	8457	18326	20739	29193	26805	16664	10686	27468	7511	16708	16424	5532	13254	7449	18371	14719	17860	19439	9760	11291	14349	3129	8435	15319	15740	12340
ACar 18:3 (1)	ACar	AC	arb. units/mg	8643	6810	22806	32475	48885	34637	19885	16581	55676	8687	17532	11964	8190	29417	5680	24546	14957	21898	35605	24632	14610	26418	8307	18029	19391	18976	21550
ACar 18:3 (2)	ACar	AC	arb. units/mg	3105	1741	5462	7481	11452	8786	5898	3291	10434	1634	5004	4439	1307	4846	1793	5030	3421	6506	7094	3595	2879	4908	1016	3259	3459	4648	2689
ACar 19:0	ACar	AC	arb. units/mg	667	1074	2403	1920	4603	3720	1781	1732	4977	636	881	574	815	1324	491	2715	1988	2071	3267	2238	858	1953	577	1595	1107	1404	1773
ACar 19:1	ACar	AC	arb. units/mg	866	1167	2819	1652	3600	2800	1734	1896	4944	1019	1388	982	1160	1185	635	3636	2411	1711	2539	2156	1430	1587	492	1369	1851	2181	3539
ACar 20:0	ACar	AC	arb. units/mg	3133	3351	9373	16870	45489	44807	22207	26526	88721	3654	3417	1820	3573	14340	1894	16155	8120	30950	49646	27360	3056	22867	4172	16044	3366	4920	5069
ACar 20:1	ACar	AC	arb. units/mg	24658	26853	73882	45241	136502	97418	48978	63332	193672	12441	29143	20074	29599	32456	9998	113541	49515	56728	77003	57292	23647	35872	7300	35736	27842	33370	48731
ACar 20:2	ACar	AC	arb. units/mg	13491	14672	39676	31997	113603	65828	31556	48985	127625	6056	21346	14468	16328	26155	5715	58959	25221	43199	55589	50677	13205	24386	4466	25881	15425	20693	24465
ACar 20:3 (1)	ACar	AC	arb. units/mg	4743	8485	14526	9962	31694	31073	13636	21998	46991	6386	7139	4823	6368	10604	3664	14680	18288	16899	22016	37276	9615	13416	5937	15060	13646	12759	22616
ACar 20:3 (2)	ACar	AC	arb. units/mg	1132	1507	4036	1602	4355	3421	2976	3599	9113	1522	1583	1236	1579	1303	1493	5017	5534	3089	4594	5333	3248	1813	820	2071	3200	2820	5511
ACar 20:4	ACar	AC	arb. units/mg	10366	17614	36202	12104	69068	54141	38242	61425	144723	17801	13625	8388	13835	24607	14352	32761	60324	43424	64056	136651	34447	33374	18072	53601	34829	29171	56958
ACar 20:5	ACar	AC	arb. units/mg	670	1181	2583	2037	8778	7537	3499	5101	14034	973	1294	840	854	2818	547	1605	2488	2364	4118	9809	1340	3492	1099	5323	2564	2360	4045
ACar 22:2	ACar	AC	arb. units/mg	453	662	1531	1247	4760	2652	1264	3313	5612	429	562	513	933	1015	267	4558	1182	2628	2781	3255	486	838	107	2320	724	980	817
ACar 22:4	ACar	AC	arb. units/mg	1468	2802	8264	1764	14398	11221	6661	15376	35565	1678	1767	1011	1963	2835	1260	7162	9020	7774	11426	28075	3736	4995	1175	7159	4290	3571	7669
ACar 22:5	ACar	AC	arb. units/mg	180	597	1270	538	7767	5186	1759	4719	11565	760	671	396	716	1555	256	1230	1983	1417	2563	8514	1285	2897	862	3514	2393	1632	3998
ACar 22:6	ACar	AC	arb. units/mg	829	1618	1678	691	7809	4670	2121	3563	13686	2611	1567	1336	2138	3142	851	2727	6279	2946	4331	8530	3927	5470	2697	6377	7047	3667	10454
Cer-NDS d36:0; Cer-NDS d18:0/18:0	Cer	Cer	arb. units/mg	6305	6623	5985	4233	2027	6194	5215	4799	7262	4979	8221	4844	4362	4507	6189	2815	5258	2723	2781	1709	2887	4822	2013	2344	6930	6481	4328
Cer-NDS d38:0; Cer-NDS d20:0/18:0	Cer	Cer	arb. units/mg	810	836	980	395	355	903	3115	4076	3377	1033	3540	1981	365	1341	1310	107	696	450	516	354	438	1627	653	1154	515	1403	2134
Cer-NS d36:1; Cer-NS d18:1/18:0	Cer	Cer	arb. units/mg	721556	629530	513024	772233	458040	720345	553950	391645	757381	680821	584637	468066	643651	821238	643704	573610	585104	572881	564994	487339	336544	816877	293793	410646	545502	611553	386442
Cer-NS d36:2; Cer-NS d18:2/18:0	Cer	Cer	arb. units/mg	108737	90383	100895	74131	78027	87934	86811	71874	93578	56762	71711	82723	77438	70576	76519	75824	82226	71211	86339	70272	52151	95288	63083	45858	70704	75328	50138
Cer-NS d37:1; Cer-NS d18:1/19:0	Cer	Cer	arb. units/mg	8971	7273	5493	7864	4633	7020	5069	3251	6540	10223	8523	6378	10563	8477	7420	5636	6610	4961	4527	3843	3222	9475	3390	4889	7732	9402	6401
Cer-NS d38:1; Cer-NS d18:1/20:0	Cer	Cer	arb. units/mg	5486	4196	3373	9540	5464	11576	9024	7486	14966	7436	4465	2716	4697	10923	5423	3302	4529	7298	5933	6692	2133	10104	3937	6693	3883	4581	2932
Cer-NS d40:1; Cer-NS d18:1/22:0	Cer	Cer	arb. units/mg	9283	7658	5571	10847	4841	12256	11926	8499	24277	25944	8088	4927	11397	12810	11507	5188	9431	6034	5615	7537	4495	7962	4807	5786	8444	7843	6800
Cer-NS d40:2; Cer-NS d18:2/22:0	Cer	Cer	arb. units/mg	2786	2850	2512	2603	2603	3436	4788	5064	5392	5572	2213	1979	1781	3366	3201	2710	3084	4092	4953	4434	1716	3223	2021	3895	1466	2488	1623
Cer-NS d41:1; Cer-NS d18:1/23:0	Cer	Cer	arb. units/mg	6538	5026	3234	5306	2487	5503	5239	3894	11418	8662	5047	3421	9833	6383	9562	3224	7841	2599	2904	4249	2784	4004	2331	2928	6170	5476	6824
Cer-NS d42:1 (1); Cer-NS d18:1/24:0	Cer	Cer	arb. units/mg	1397	1473	3159	920	488	990	1047	8731	1799	2038	1116	845	1013	743	1602	870	1442	746	3200	751	911	544	282	467	908	1151	770
Cer-NS d42:1 (2); Cer-NS d18:1/24:0	Cer	Cer	arb. units/mg	8227	6609	4234	9118	3099	10879	8028	7860	17793	17890	7096	4726	13031	10346	13010	3405	9837	3778	4063	6764	4258	5734	4017	4450	8426	7079	8645
Cer-NS d42:2; Cer-NS d18:1/24:1	Cer	Cer	arb. units/mg	51468	43377	35491	30386	19888	33538	33834	24194	50305	62692	40896	34525	40270	35865	52724	36025	46604	25742	27002	29754	26093	23846	17710	21098	30348	41516	27911
Cer-NS d42:3; Cer-NS d18:2/24:1	Cer	Cer	arb. units/mg	16759	15113	13726	9173	8328	10778	14711	12160	17483	15857	14765	13965	9852	11682	18237	14791	16708	11304	12975	13827	8961	9672	9097	11544	8308	14640	9160
Cer-NS d43:1; Cer-NS d17:1/26:0	Cer	Cer	arb. units/mg	615	616	709	627	267	714	921	2407	1751	793	781	391	571	657	1207	248	712	311	872	511	354	319	505	807	388	550	3481
HexCer-NDS d40:0; HexCer-NDS d18:0/22:0	HexCer	Cer	arb. units/mg	762	1703	1432	2244	1501	4617	1926	3587	651	2056	2027	1020	530	2074	10233	512	2577	2178	1062	4489	50	3439	797	2776	374	2815	178
HexCer-NDS d42:1; HexCer-NDS d18:0/24:1	HexCer	Cer	arb. units/mg	1195	3241	2978	3511	3851	6903	2820	6661	863	3325	3295	2251	791	2835	12841	1209	3686	5608	3800	9080	127	5540	1858	6113	517	5508	376
HexCer-NS d36:1; HexCer-NS d18:1/18:0	HexCer	Cer	arb. units/mg	13476	20758	16667	21622	25920	42994	15019	35831	10605	23409	18174	17011	7653	21349	77005	11365	32617	32328	25994	65621	1758	38003	10340	34499	5498	26469	5072
HexCer-NS d38:1; HexCer-NS d18:1/20:0	HexCer	Cer	arb. units/mg	2495	4385	3812	5995	6269	10507	3415	9927	2580	6757	4349	2644	1723	6220	24108	3057	7343	8853	5193	16704	594	8521	2089	9925	1352	7438	1078
HexCer-NS d40:1; HexCer-NS d18:1/22:0	HexCer	Cer	arb. units/mg	3754	7435	5726	9348	8459	17879	6316	14238	3555	10111	7621	4017	3295	8668	42863	2931	12272	11729	6261	23044	882	13405	3556	16038	2091	11696	1666
HexCer-NS d41:1; HexCer-NS d18:1/23:0	HexCer	Cer	arb. units/mg	1022	1699	1358	2237	1484	3889	1457	2546	952	2048	1729	1089	1141	1907	7692	744	3007	2218	1369	4165	90	2934	818	2633	768	3481	822
HexCer-NS d42:1 (1); HexCer-NS d18:1/24:0	HexCer	Cer	arb. units/mg	2662	3941	3060	5133	5290	7374	1537	4329	1660	5610	2772	1739	1663	3942	12230	3181	7493	4807	3510	11633	648	7486	1240	6296	1125	5086	712
HexCer-NS d42:1 (2); HexCer-NS d18:1/24:0	HexCer	Cer	arb. units/mg	7739	11759	8608	18841	13367	37352	10049	20713	6617	17318	14602	7010	7668	14722	72219	4342	23819	14156	7620	31832	1561	27796	6498	23779	4090	23250	3356
HexCer-NS d42:2; HexCer-NS d18:1/24:1	HexCer	Cer	arb. units/mg	11893	23516	20915	30194	36735	57233	21748	52774	9397	26928	26564	18719	10329	25250	103344	12777	33734	44248	32527	78680	2980	47840	15365	59104	5926	38061	5427
HexCer-NS d42:3; HexCer-NS d18:1/24:2	HexCer	Cer	arb. units/mg	2661	4223	3320	5910	8226	10539	3860	10575	2015	6269	5047	3615	1692	5794	18618	2421	6738	8192	6866	16002	733	11094	3160	13532	1239	8235	1137
SHexCer d42:1; SHexCer d18:1/24:0	HexCer	Cer	arb. units/mg	2120	3285	3031	4245	4871	6992	1434	3740	1526	4834	2578	1487	1431	3564	10267	2736	6443	4244	3215	10591	504	6821	1120	5980	939	4525	592
Cholesterol	Cholesterol	Cholesterol	arb. units/mg	133710	127910	116601	83542	94764	98971	121571	105673	115345	80543	100614	99730	112501	69766	113385	91893	115287	104323	113331	100827	85470	85485	88116	80495	66758	93552	79982
CL 68:6 (1); CL 32:2-36:4	CL	CL	arb. units/mg	1211	2043	1183	3674	2882	3664	1504	1496	2514	3807	2490	2347	2898	5976	3077	2522	3757	1557	1811	3491	833	3001	1197	3245	2432	2303	1917
CL 68:6 (2); CL 34:3-34:3	CL	CL	arb. units/mg	9665	11085	6520	23803	12373	24428	6180	6481	13203	22187	12680	12234	17482	28987	13131	11275	16011	8204	9688	18271	5133	18070	5234	16973	10879	10817	8414
CL 68:7; CL 34:3-34:4	CL	CL	arb. units/mg	14180	18148	11816	21768	16238	21315	11967	10365	24680	23121	13187	13152	18636	33611	27950	24406	28430	13245	17369	35541	9130	16123	6168	15745	13622	13791	11148
CL 72:6; CL 36:3-36:3	CL	CL	arb. units/mg	21865	22532	15869	57151	26860	56495	13225	11685	27268	47827	29994	26079	39388	61781	30954	18383	35213	12841	18867	31609	10476	40984	11028	34124	22856	21043	16368
CL 72:7 (1); CL 36:3-36:4	CL	CL	arb. units/mg	55396	63930	47574	123867	68373	116750	33382	37940	87033	119807	62890	58456	80186	169640	93244	70548	93616	45822	60435	117354	30069	88112	24521	69100	57245	53297	41260
CL 72:7 (2); CL 36:3-36:4	CL	CL	arb. units/mg	5117	6692	5906	18371	5342	19718	2124	3658	9162	17606	6789	7695	4955	18395	8687	3240	8849	4840	7698	10429	2861	12875	4314	8183	6274	5192	4784
CL 72:8 (1); CL 36:4-36:4	CL	CL	arb. units/mg	98369	132017	100189	133018	96025	99303	69652	69724	215126	123522	65162	63234	103366	205941	233466	201556	224455	99251	119212	299514	61943	83271	27977	75002	75220	72733	61731
CL 72:8 (2); CL 36:4-36:4	CL	CL	arb. units/mg	16900	16191	13586	29459	15712	27369	8296	10435	20598	28463	14192	12867	19781	40242	25200	16926	23028	12490	17693	32600	7404	22340	6261	14251	11524	11290	9250
CL 72:9; CL 36:4-36:5	CL	CL	arb. units/mg	2839	3395	2340	1406	1913	1629	1937	1949	5271	1450	791	959	1542	2956	4495	3907	5629	3229	3310	6882	1678	1115	624	1613	1113	1037	1044
CL 74:9; CL 36:4-38:5	CL	CL	arb. units/mg	12150	13099	9358	17729	12819	17179	6358	7885	15976	1360	8566	8637	14308	27146	20674	2541	20105	10364	13132	26799	6167	14070	3913	12425	8091	8611	8043
CL 76:12; CL 38:6-38:6	CL	CL	arb. units/mg	11359	13052	7373	15758	16677	16744	5847	6639	12703	14699	8119	9041	15203	29910	13387	12209	17217	10853	12228	23474	6785	12618	4533	17271	8905	8188	9353
DAG 32:0; DAG 16:0-16:0	DAG	Non-polar	arb. units/mg	23299	19407	17902	23096	10299	36309	14155	8228	23690	21487	14158	15522	21858	19845	21096	10268	18510	19777	17842	12778	13319	21530	8153	4863	21525	16447	10200
DAG 32:1; DAG 16:0-16:1	DAG	Non-polar	arb. units/mg	18629	19066	17654	10550	13327	16542	18404	15354	19154	18485	14422	17210	14999	9123	26454	17950	21818	15424	19523	14134	16347	21247	10864	12756	16204	22107	14008
DAG 34:1; DAG 16:0-18:1	DAG	Non-polar	arb. units/mg	45164	47344	49425	43161	32045	52768	31340	33077	52769	92509	41119	59312	68124	38300	69426	67067	55241	39503	51469	31844	62405	48426	26642	18191	74409	66424	61494
DAG 34:2; DAG 16:0-18:2	DAG	Non-polar	arb. units/mg	51914	55107	48169	41266	46327	58654	69985	95095	72258	156087	54919	58767	53651	49869	138977	78135	66652	64575	86888	59681	83838	81631	51648	65912	80743	118838	78246
DAG 34:3; DAG 16:1-18:2	DAG	Non-polar	arb. units/mg	19882	17394	14767	8963	13740	14237	46959	57248	27547	52870	19331	19732	8884	9801	82072	24169	23360	20698	26668	19556	35034	20731	21264	73836	15263	52688	21548
DAG 36:1; DAG 18:0-18:1	DAG	Non-polar	arb. units/mg	46435	53086	54222	45406	37880	50662	39083	39879	54810	93906	53528	59947	65514	38586	83614	68428	63480	44658	58125	40044	63693	54079	27750	24983	75045	72389	64670
DAG 36:2; DAG 18:1-18:1	DAG	Non-polar	arb. units/mg	13512	14645	13277	13907	11331	14788	18820	30131	25635	60841	14256	15015	16829	13263	54656	31319	24754	18804	25028	16921	38356	19300	14343	17856	28655	35114	29105
DAG 36:3; DAG 18:1-18:2	DAG	Non-polar	arb. units/mg	24433	31537	26273	25539	27166	27569	49600	100261	63439	191422	36134	28515	28829	34667	168647	79904	49398	46222	64723	47937	100596	54064	43011	77504	67404	119761	75955
DAG 36:4 (1); DAG 18:2-18:2	DAG	Non-polar	arb. units/mg	17322	23259	20642	21099	24891	25398	35573	87938	54316	169255	28565	17202	17205	33001	147036	61981	35565	45857	57449	42287	68732	45528	35278	80218	44467	98753	52653
DAG 36:4 (2); DAG 16:0-20:4	DAG	Non-polar	arb. units/mg	26817	32027	32202	16894	16215	29074	17457	14972	28892	29612	13961	18317	20404	15012	28945	29359	32980	32854	35295	30650	22813	19711	15072	9077	17840	22429	17916
DAG 38:2; DAG 18:1-20:1	DAG	Non-polar	arb. units/mg	455	569	566	568	666	739	686	787	1113	1595	683	628	1130	715	1148	1022	1194	902	1073	733	1247	872	690	486	1489	1564	1876
DAG 38:3 (1); DAG 20:1-18:2	DAG	Non-polar	arb. units/mg	1020	1169	941	1279	1477	1607	1002	1817	2050	4178	1016	1068	1781	1590	2908	2531	2133	1979	2556	1928	2688	2176	1551	1375	2916	3312	3721
DAG 38:3 (2); DAG 18:0-20:3	DAG	Non-polar	arb. units/mg	2908	4057	3950	8855	5942	12483	1681	1772	6032	7141	2936	5495	7994	7093	4781	4945	5786	4528	5410	4160	3592	6136	5414	1403	5601	5172	4279
DAG 38:4 (1); DAG 16:0-22:4	DAG	Non-polar	arb. units/mg	10026	10531	12195	5515	3976	8989	5333	4651	11036	6789	4222	5350	7723	5028	7955	9156	11477	11592	15314	8581	9529	5967	5261	1704	7553	6325	6484
DAG 38:4 (2); DAG 18:0-20:4	DAG	Non-polar	arb. units/mg	79885	133431	109124	126304	93550	201593	51718	51559	165187	118682	41404	79404	106069	117706	121715	139434	153645	150300	168454	134769	103938	86906	75772	25887	86031	69246	73807
DAG 38:5 (1); DAG 16:0-22:5	DAG	Non-polar	arb. units/mg	30621	38315	34253	24673	20909	44385	18884	19505	36531	48647	18764	25750	35396	23139	35091	39960	45110	38825	47713	33610	31327	28576	20955	11552	33035	31591	29680
DAG 38:5 (2); DAG 16:0-22:5	DAG	Non-polar	arb. units/mg	10831	10508	11042	2714	2145	4657	3470	2724	6326	5116	2242	3292	5054	2682	7629	8159	10125	7913	8653	7041	8474	2824	2819	1175	4974	3516	4184
DAG 38:6; DAG 16:0-22:6	DAG	Non-polar	arb. units/mg	80904	81349	79287	39003	37263	74492	38314	28384	60781	70859	32047	48901	79597	38273	50708	57015	69582	68861	80288	67040	48335	47363	35016	22864	51137	44283	49108
DAG 40:6; DAG 18:0-22:6	DAG	Non-polar	arb. units/mg	7566	12273	9490	12486	11500	21675	4007	3672	13062	11536	3955	8213	13300	14439	9045	12189	14149	13682	14540	12317	8398	9355	8304	3321	8639	7265	8472
TAG 40:1; TAG 8:0-16:0-16:1	TAG	Non-polar	arb. units/mg	14449	6640	4490	4570	3156	4345	10306	6298	5987	2683	4304	6662	2832	6229	11467	2885	13900	3655	6353	6222	4481	9981	3318	2459	1671	2935	1590
TAG 42:0; TAG 12:0-14:0-16:0	TAG	Non-polar	arb. units/mg	2744	1648	1197	1488	1300	2182	3590	1734	1967	1041	4362	2757	1275	3100	3219	940	2558	1072	1528	1841	1464	2532	1538	4141	850	1977	1667
TAG 42:1; TAG 12:0-14:0-16:1	TAG	Non-polar	arb. units/mg	4795	2327	1395	1613	1537	2337	5585	2249	2393	1060	3841	3200	1498	2922	4667	1064	5013	1516	2119	2685	1800	3566	2428	3871	849	2003	1642
TAG 42:2; TAG 8:0-16:0-18:2	TAG	Non-polar	arb. units/mg	6955	3171	2160	2303	1517	2349	6822	4147	3883	2029	3821	3862	1633	3765	6949	1667	6247	1853	3730	3440	2397	4233	2339	3594	1009	2657	1801
TAG 44:0; TAG 14:0-14:0-16:0	TAG	Non-polar	arb. units/mg	10738	6126	3834	8427	4927	7757	16734	7061	7251	4305	12368	9013	5461	10113	12853	2524	12426	3072	6170	5255	4430	12386	4675	9402	2509	6411	3661
TAG 44:1; TAG 12:0-16:0-16:1	TAG	Non-polar	arb. units/mg	18322	8598	4870	8448	5827	10536	28192	10588	12627	3783	16820	14379	7560	13911	23572	3684	23338	6642	10342	13112	7644	16552	8741	15639	3057	8096	6177
TAG 44:2; TAG 12:0-14:0-18:2	TAG	Non-polar	arb. units/mg	7669	3857	2332	3037	2316	4391	12365	5260	4953	2064	8523	6420	3142	6188	9668	2006	7512	3079	4152	5744	3798	5636	4772	9983	1750	4823	3632
TAG 46:0; TAG 14:0-16:0-16:0	TAG	Non-polar	arb. units/mg	65103	24710	23816	38835	23431	47330	115745	42057	43060	22896	38382	44274	26429	44675	57914	9493	61307	12492	25302	27364	21507	60335	20548	22743	10045	33162	13444
TAG 46:1 (1); TAG 14:0-16:0-16:1	TAG	Non-polar	arb. units/mg	50990	26608	15916	22554	17317	31660	73239	27958	35289	10996	44988	38984	22401	36688	58741	12092	61890	18826	27100	39413	21819	41958	24327	43821	9725	22382	17232
TAG 46:1 (2); TAG 14:0-16:0-16:1	TAG	Non-polar	arb. units/mg	172130	73528	43780	82211	42808	89929	241975	92358	110439	33676	103342	112477	65792	89318	169075	27574	214879	50918	84626	97280	61474	144214	55958	78012	23336	59734	31039
TAG 46:2; TAG 12:0-16:1-18:1	TAG	Non-polar	arb. units/mg	77596	31167	18151	28651	16750	34138	130957	47750	63750	13234	53444	55647	32645	40491	92105	14164	89992	27964	38159	53292	32602	52480	30253	52950	11601	28487	17265
TAG 46:3; TAG 12:0-16:1-18:2	TAG	Non-polar	arb. units/mg	11513	5500	3284	4405	3164	5798	21603	8091	10302	2877	10494	9467	5954	7323	14335	2782	11603	5129	6132	8926	5777	7128	6339	14538	2532	6684	4209
TAG 47:1; TAG 15:0-16:0-16:1	TAG	Non-polar	arb. units/mg	11371	5110	3969	6666	2626	6181	11667	7632	7988	4725	7785	8990	5262	6046	10415	2580	9090	4251	5938	5701	4413	7945	3774	5442	2827	5668	3045
TAG 48:0; TAG 16:0-16:0-16:0	TAG	Non-polar	arb. units/mg	204686	68694	68921	121572	76462	135611	384852	132494	122007	89421	84000	124596	96693	130644	157538	24996	164000	30559	65622	72939	67482	171299	64616	44248	27114	87130	44393
TAG 48:1; TAG 14:0-16:0-18:1	TAG	Non-polar	arb. units/mg	969424	445842	264644	464236	230331	451443	1271985	595800	624929	213185	509202	600695	328919	464006	977926	145529	1176213	258930	488888	493408	312258	876827	268802	264560	128523	344535	130559
TAG 48:2; TAG 16:0-16:1-16:1	TAG	Non-polar	arb. units/mg	826871	335025	184644	348360	154447	346717	1192920	481748	614146	156113	403131	508823	307395	346124	814164	127823	955686	251319	406821	476429	290422	577100	240728	313517	105078	254589	112474
TAG 48:3 (1); TAG 16:1-16:1-16:1	TAG	Non-polar	arb. units/mg	27969	12977	7475	10862	7640	15542	49715	19454	24253	7156	25282	23546	13826	20564	34851	6905	28892	12172	15512	22769	13316	17538	14807	36554	5825	15608	10735
TAG 48:3 (2); TAG 14:0-16:1-18:2	TAG	Non-polar	arb. units/mg	189280	70196	38685	59334	30475	66064	326192	120816	168186	34414	104334	120438	70598	76376	198924	32631	191032	66150	93575	120072	75280	102243	62791	117721	24773	70508	34163
TAG 48:4; TAG 14:1-16:1-18:2	TAG	Non-polar	arb. units/mg	11216	4596	2973	3995	2444	5884	19725	8726	9388	3361	11173	9306	3684	9207	15166	2336	8383	4783	6394	8086	5193	6031	6255	16136	2310	7258	4864
TAG 49:1; TAG 15:0-16:0-18:1	TAG	Non-polar	arb. units/mg	22495	10018	7628	13150	4796	12773	23930	18004	13796	12746	17710	17761	10812	14495	22791	4472	18439	7014	12287	10671	8366	16708	7056	9822	5469	14214	5736
TAG 49:2; TAG 15:0-16:0-18:2	TAG	Non-polar	arb. units/mg	29268	13016	8755	13455	5323	13539	36555	23760	20533	13562	21533	21842	12033	15623	29043	5421	21212	9548	15861	14578	11236	17305	10624	17051	5905	18043	7324
TAG 49:3; TAG 15:0-16:1-18:2	TAG	Non-polar	arb. units/mg	13798	5770	3690	5900	1957	5306	17146	9193	9071	6071	10038	9651	5072	7147	12154	2610	8678	4594	6569	7026	4926	6809	5857	9603	2634	8345	3321
TAG 50:0; TAG 16:0-16:0-18:0	TAG	Non-polar	arb. units/mg	31199	13435	14169	28953	14559	30867	54575	21310	22805	17285	11824	17366	22171	29160	28922	6688	31672	8484	14966	15146	13476	29871	11187	7122	6215	15546	8334
TAG 50:1; TAG 16:0-16:0-18:1	TAG	Non-polar	arb. units/mg	1229918	711616	448036	750874	332459	692316	2003758	1040651	877839	514937	762553	805719	539537	816868	1563940	235762	1625120	346825	801195	739231	476661	1081637	373676	438841	222215	654325	237938
TAG 50:2; TAG 16:0-16:1-18:1	TAG	Non-polar	arb. units/mg	2483295	1186905	699738	1068951	430213	1028094	3574034	1983727	1759636	821898	1394147	1429903	706695	1202180	2811863	402753	2534213	732180	1438670	1431016	821757	1686249	707139	967409	347270	1201806	412096
TAG 50:3 (1); TAG 16:1-16:1-18:1	TAG	Non-polar	arb. units/mg	426569	183440	97936	149637	82257	177028	651924	257106	387596	90473	256630	274650	177640	189846	440919	87989	442908	167086	236037	297847	178440	231550	146360	281405	66137	174695	88059
TAG 50:3 (2); TAG 16:0-16:1-18:2	TAG	Non-polar	arb. units/mg	1556897	668875	370392	579589	221501	605104	2444668	1197090	1187737	467689	879107	908578	386981	684260	1712500	259871	1301899	503553	876629	903252	521919	891254	483552	829191	215003	725283	263694
TAG 50:4; TAG 16:1-16:1-18:2	TAG	Non-polar	arb. units/mg	281264	106564	59926	92348	35097	93571	488168	221663	265025	79745	156984	167900	61833	118903	309530	52669	203638	103370	159139	173978	101206	130207	89216	191601	38270	128610	49743
TAG 50:5; TAG 14:0-18:2-18:3	TAG	Non-polar	arb. units/mg	15626	5615	3518	4483	1932	5267	22249	10570	12945	4636	9073	9280	3503	7098	15802	2959	9932	5195	8005	9109	5134	5819	5346	11251	2251	7477	3258
TAG 51:1; TAG 16:0-17:0-18:1	TAG	Non-polar	arb. units/mg	10626	6095	4435	7468	2918	7106	13219	10297	7297	7755	8617	8507	7082	8452	12855	2651	10319	3687	7225	6181	4642	9570	3737	5145	3317	7827	3412
TAG 51:2; TAG 16:0-17:1-18:1	TAG	Non-polar	arb. units/mg	37315	17882	11887	18383	7372	19201	47364	34629	24998	21787	29333	29062	15685	23378	43125	7453	29928	12449	22587	19716	14105	25677	13722	21973	8118	27553	10549
TAG 51:3; TAG 16:1-17:1-18:1	TAG	Non-polar	arb. units/mg	37539	17471	10864	15352	5493	16841	48994	33967	24628	22648	31818	28894	12410	21296	40591	6991	23197	12318	20869	19472	13936	17799	14681	28556	7570	29742	11211
TAG 51:4; TAG 16:1-17:1-18:2	TAG	Non-polar	arb. units/mg	12819	5301	3340	5221	1564	4592	14516	10690	8552	6604	10532	9065	3251	6976	12948	2357	6273	4121	7077	6616	4331	5368	5143	10129	2486	9449	3763
TAG 52:0; TAG 16:0-18:0-18:0	TAG	Non-polar	arb. units/mg	4492	2717	2920	5419	2874	6387	7269	3901	4595	2681	2362	2843	3334	5047	4342	1509	4852	2345	3673	3103	2245	4395	2258	1646	1496	2996	1744
TAG 52:1; TAG 16:0-18:0-18:1	TAG	Non-polar	arb. units/mg	125718	93453	57645	99190	41873	87050	200998	116760	93446	65439	69290	71022	64882	100451	187626	32528	201066	40354	93104	91078	53318	124574	41078	44096	27350	76642	29931
TAG 52:2; TAG 16:0-18:1-18:1	TAG	Non-polar	arb. units/mg	1623099	967215	564884	850526	331614	847163	2759822	1632742	1236102	910701	1130825	1060844	567578	1032239	2273562	337741	1943381	523589	1184433	1107156	644630	1118903	510932	828872	303133	1067199	376386
TAG 52:3; TAG 16:0-18:1-18:2	TAG	Non-polar	arb. units/mg	2971766	1502677	932479	1257003	438003	1283625	4260291	3082528	2098046	1646830	2242844	1815806	726604	1767311	3751711	529825	2266853	946697	1977196	1896957	1070292	1603854	997603	1820546	506938	2060693	708407
TAG 52:4 (1); TAG 16:1-18:1-18:2	TAG	Non-polar	arb. units/mg	556629	254375	145961	222203	89070	228788	849902	431358	545745	195249	342755	354196	150674	279212	627583	128586	438741	231104	362711	385554	220566	285222	197920	404384	96033	304505	123860
TAG 52:4 (2); TAG 16:1-18:1-18:2	TAG	Non-polar	arb. units/mg	1549094	680024	425398	573719	185528	622044	2245689	1501014	1097576	765896	1097888	920659	308574	839241	1746534	264824	922070	506761	976428	954197	518572	702046	511171	1100188	238860	1008286	366437
TAG 52:4 (3); TAG 16:1-18:1-18:2	TAG	Non-polar	arb. units/mg	27353	10526	9124	17776	4367	15588	19457	12354	17694	11287	12454	16618	14196	16172	22035	5224	18420	7971	13323	13472	9539	12805	7641	7179	4462	10394	5333
TAG 52:5 (1); TAG 16:1-18:2-18:2	TAG	Non-polar	arb. units/mg	14069	5316	3654	5336	2337	5452	13806	7564	11650	4638	7312	8668	5746	6785	13171	3361	10598	4910	6927	7752	4986	6159	4567	7795	2232	6218	3334
TAG 52:5 (2); TAG 16:1-18:2-18:2	TAG	Non-polar	arb. units/mg	296451	121879	74798	111253	33660	116951	402918	263218	229565	151063	217835	180101	56303	178526	336757	59422	166449	99569	192129	199252	94225	121272	96872	262116	47809	179647	70805
TAG 52:5 (3); TAG 16:0-16:1-20:4	TAG	Non-polar	arb. units/mg	35581	11368	8950	11963	4253	11542	28312	14817	22288	11312	14435	20099	11992	12230	23575	6056	21575	8752	13589	13837	10943	14086	9058	10528	4535	11233	5700
TAG 52:6 (1); TAG 16:1-18:2-18:3	TAG	Non-polar	arb. units/mg	21708	9634	5870	7261	2264	7241	28304	18006	18057	10617	14295	12316	4297	12510	25326	5289	12313	6762	13291	14716	6552	6824	6812	17654	3265	12177	5033
TAG 52:6 (2); TAG 16:1-18:2-18:3	TAG	Non-polar	arb. units/mg	12780	4549	3102	4073	1691	3987	12120	6472	10909	4341	5555	7258	4637	5183	10804	2801	8375	3757	6043	6869	4118	4820	3994	6998	1846	4189	2442
TAG 53:2; TAG 16:0-18:1-19:1	TAG	Non-polar	arb. units/mg	13814	8224	5491	8296	3438	8965	18793	15124	9514	10396	12345	11219	7285	10904	18738	3450	12444	5131	10382	9432	5960	11529	6037	9273	3746	12286	5115
TAG 53:3; TAG 17:0-18:1-18:2	TAG	Non-polar	arb. units/mg	28129	14502	9419	13619	5104	14915	38784	29017	18978	18833	24997	22031	9752	19258	35368	5601	19896	9573	18402	16878	10906	17790	12121	21230	5943	24585	9418
TAG 53:4; TAG 17:1-18:1-18:2	TAG	Non-polar	arb. units/mg	22251	10086	6858	9181	3177	10633	26992	20494	14118	13950	19693	17056	6565	13915	25169	4371	11609	7413	13166	12226	7686	10188	9102	20213	4627	19310	7389
TAG 53:5; TAG 17:1-18:2-18:2	TAG	Non-polar	arb. units/mg	6286	2856	2125	2660	812	2672	7240	5958	3922	4220	5815	4690	1798	4129	7233	1318	3128	2075	4056	3590	2254	2600	2510	6556	1273	5747	2276
TAG 54:1; TAG 16:0-20:0-18:1	TAG	Non-polar	arb. units/mg	12292	9939	7146	11801	5119	10893	19228	12180	10838	7194	6528	6524	6644	10509	17339	4318	16732	5172	11273	10476	5490	11766	4661	4854	3390	7847	3524
TAG 54:2; TAG 18:0-18:1-18:1	TAG	Non-polar	arb. units/mg	120973	88861	50535	78729	30457	72231	187382	126007	87475	69889	77806	69076	48642	87894	179091	31650	148434	39736	92032	97776	48938	88100	40500	57177	24861	87808	32932
TAG 54:3; TAG 18:0-18:1-18:2	TAG	Non-polar	arb. units/mg	880441	525506	313898	454637	177077	488574	1610112	969330	687672	493517	679471	566241	242428	639917	1256001	184014	906754	312002	687153	658219	340074	552276	323762	589426	164240	637349	233542
TAG 54:4; TAG 18:1-18:1-18:2	TAG	Non-polar	arb. units/mg	1386576	726472	474897	630015	219390	715054	2072032	1625021	1006941	900238	1273165	905876	339250	1037722	1831856	270880	932749	490896	1005101	1015770	522891	741608	560724	1182929	264417	1178308	424184
TAG 54:5 (1); TAG 18:1-18:2-18:2	TAG	Non-polar	arb. units/mg	602608	294473	190085	246133	83366	276570	762221	509480	496420	323074	474904	399864	139805	379046	687377	146158	367208	230502	428790	433173	214324	267107	221886	539990	114416	406453	166510
TAG 54:5 (2); TAG 18:1-18:2-18:2	TAG	Non-polar	arb. units/mg	730900	351599	249714	320736	86777	342714	912378	878487	461678	517655	699556	482813	167167	577653	903061	137395	360308	225924	548794	509023	254797	319443	278628	680004	134264	633232	243087
TAG 54:5 (3); TAG 16:0-18:1-20:4	TAG	Non-polar	arb. units/mg	57665	21469	17553	26732	8269	27508	49723	33318	39464	39989	28166	33184	28253	29690	48637	11617	38265	16017	27032	26192	19796	24363	16564	19908	9402	25723	12706
TAG 54:6 (1); TAG 18:1-18:2-18:3	TAG	Non-polar	arb. units/mg	51094	24785	14990	19199	5775	18038	65651	42235	43283	25842	35497	29226	10562	32049	63735	13133	31633	17732	36747	37637	16589	17054	16608	46727	8524	31173	13911
TAG 54:6 (2); TAG 18:2-18:2-18:2	TAG	Non-polar	arb. units/mg	32597	12349	8213	10670	4334	11256	32131	16325	27730	11861	15267	19297	12166	13391	27216	7694	21494	10955	15390	17599	11433	12133	9981	18501	4797	13383	6964
TAG 54:6 (3); TAG 18:1-18:2-18:3	TAG	Non-polar	arb. units/mg	185810	91298	63175	87677	21562	85707	200740	210609	115877	150954	174930	112613	45829	171585	228378	38233	93933	52720	133753	144524	60325	73081	64417	183198	34239	146888	62471
TAG 54:6 (4); TAG 16:0-18:2-20:4	TAG	Non-polar	arb. units/mg	58937	18354	14270	23110	5866	22221	48878	34339	40278	44462	29161	32575	18814	28975	46521	10779	30925	15475	28196	24168	17548	21644	16235	25165	8469	24894	12138
TAG 54:6 (5); TAG 16:0-16:0-22:6	TAG	Non-polar	arb. units/mg	13490	5676	5164	14583	2963	12968	9259	7711	9025	10859	7678	10362	13886	16502	10430	2753	9884	4019	8948	6969	5202	10663	5248	5236	2894	6947	3601
TAG 54:7 (1); TAG 18:2-18:2-18:3	TAG	Non-polar	arb. units/mg	21640	11840	8219	9315	2216	8078	21717	24355	16129	19186	17981	12034	5047	20060	34264	5889	13524	5951	17477	20602	6959	6616	6195	20421	3757	14507	6821
TAG 54:7 (2); TAG 16:1-18:2-20:4	TAG	Non-polar	arb. units/mg	16216	4801	3471	4213	1268	4608	16202	9254	14077	6796	7599	8965	3590	6278	11932	3228	7286	5152	7824	7225	4900	4708	4689	9838	2000	6740	3406
TAG 54:7 (3); TAG 16:0-16:1-22:6	TAG	Non-polar	arb. units/mg	13608	5202	3863	9069	2792	8818	11839	6835	10904	9491	6609	9284	8994	10705	10892	3062	9368	4336	6837	7319	4606	9990	4920	7468	2415	5368	3525
TAG 55:2; TAG 18:0-18:1-19:1	TAG	Non-polar	arb. units/mg	2334	1688	1000	1795	745	1764	3491	2883	1783	1917	2012	1816	1438	2021	3635	679	2110	958	1817	2186	1101	2044	1031	1549	634	2172	964
TAG 55:3 (1); TAG 18:1-18:1-19:1	TAG	Non-polar	arb. units/mg	60807	34460	22458	30499	13064	33713	85352	61830	43110	40708	53693	45908	22296	42061	76887	12615	43963	22948	43422	38314	24874	38497	26216	49128	14386	56152	21569
TAG 55:3 (2); TAG 19:0-18:1-18:2	TAG	Non-polar	arb. units/mg	7222	4250	2648	4241	1941	4846	10697	7968	4772	5213	6736	5534	3271	6333	9750	1655	5334	2932	5822	5479	3126	6136	3358	5795	1875	6735	2636
TAG 55:4; TAG 18:1-19:1-18:2	TAG	Non-polar	arb. units/mg	7840	4016	2586	4386	1428	4649	10520	8981	4802	5967	7718	5872	2891	6801	9956	1574	4550	2777	5794	5409	3158	5776	3313	7256	1612	7634	2894
TAG 56:2 (1); TAG 18:0-18:1-20:1	TAG	Non-polar	arb. units/mg	236286	180495	105017	147089	63984	147405	325772	225062	169975	135139	156061	138485	98442	162534	315928	63494	261888	85078	187173	178902	96994	163839	83297	115023	53152	176382	68028
TAG 56:2 (2); TAG 18:0-18:1-20:1	TAG	Non-polar	arb. units/mg	8338	6962	3956	6788	2786	6159	13617	8686	6735	5322	5319	4786	4738	7151	10921	2584	7982	3907	7652	7709	3725	6405	3254	4470	2160	5636	2733
TAG 56:3 (1); TAG 18:0-20:1-18:2	TAG	Non-polar	arb. units/mg	842485	584018	427372	461242	258995	500394	1127332	753980	738482	504751	670086	565731	323415	580532	898644	277458	745098	417009	750392	652620	397467	465061	391438	623514	234378	638796	335146
TAG 56:3 (2); TAG 18:1-18:1-20:1	TAG	Non-polar	arb. units/mg	34307	24726	14565	22805	9092	23031	53226	38391	22994	24217	26176	20600	16511	27673	43784	9024	26832	12930	27118	28505	13966	24535	13446	23275	7730	26368	11106
TAG 56:4 (1); TAG 18:1-18:1-20:2	TAG	Non-polar	arb. units/mg	1083856	767037	596177	583241	306510	711666	1329277	1086577	906529	748673	1005849	764777	431200	837591	1153151	363650	768460	546520	927257	871752	531857	596230	575201	932409	345134	959290	505284
TAG 56:4 (2); TAG 18:1-20:1-18:2	TAG	Non-polar	arb. units/mg	71899	40066	24948	42104	13981	41388	110535	81211	45251	53514	57474	45240	26242	61700	88335	14488	44757	24021	55184	53667	26091	44620	26312	52452	13687	52596	21000
TAG 56:5 (1); TAG 18:1-18:1-20:3	TAG	Non-polar	arb. units/mg	892519	554746	418088	483148	180923	548779	996262	938209	635830	664957	823415	643003	292869	742150	991419	246484	526382	379449	783778	698606	382270	470483	434706	788467	238093	810155	403481
TAG 56:5 (2); TAG 18:1-18:2-20:2	TAG	Non-polar	arb. units/mg	48456	27554	16934	28468	8598	27961	57825	52290	31062	39175	40967	31442	20972	44323	56616	10351	25015	17497	33779	35446	21010	27751	17801	37569	11166	37065	14904
TAG 56:6 (1); TAG 18:1-18:2-20:3	TAG	Non-polar	arb. units/mg	44716	19904	16952	39539	10325	39336	36744	30234	30872	40890	31451	32719	38387	48249	38987	9813	28289	14610	27654	24302	16553	31309	18261	24439	10070	25437	13603
TAG 56:6 (2); TAG 16:0-18:1-22:5	TAG	Non-polar	arb. units/mg	32466	13184	10539	21710	5109	20127	35019	23333	29043	29755	18783	21364	23214	24796	32926	7276	21720	11202	19460	17264	12415	15230	11003	16845	6790	18357	8551
TAG 56:7 (1); TAG 18:1-18:2-20:4	TAG	Non-polar	arb. units/mg	40204	13474	10165	20228	4899	18985	37948	27474	30013	33366	22591	23313	17778	27949	34125	7366	16873	12796	22943	17196	12587	14095	13293	27042	6686	23967	10499
TAG 56:7 (2); TAG 16:0-18:1-22:6	TAG	Non-polar	arb. units/mg	21948	9003	8079	18895	4396	18490	17888	12444	17097	30847	10799	15030	21109	22396	19175	4267	13404	6240	13333	9965	8131	13061	7749	8727	4354	10145	5643
TAG 56:8 (1); TAG 18:1-18:2-20:5	TAG	Non-polar	arb. units/mg	10647	3041	2431	4543	954	3902	8513	8315	7756	9041	7082	6037	3141	7732	8431	1700	4060	3104	6851	4798	3136	2996	3250	7899	1520	6649	2975
TAG 56:8 (2); TAG 16:0-18:2-22:6	TAG	Non-polar	arb. units/mg	14582	5496	3977	11875	2509	9965	12712	8327	12014	27339	6569	9314	9661	16230	10571	3118	7927	4120	8017	7047	4569	7953	5453	9550	2502	6111	3647
TAG 58:6; TAG 20:1-18:2-20:3	TAG	Non-polar	arb. units/mg	6857	3414	3508	10843	2306	9885	7047	4681	6980	7715	3493	4230	10414	10388	6763	1867	5104	3341	5919	5360	3222	5509	3331	2670	1831	3191	2028
TAG 58:7; TAG 18:1-18:1-22:5	TAG	Non-polar	arb. units/mg	41443	19438	15895	39234	9955	38267	32596	20784	34831	61048	21979	28601	42968	42810	30252	9989	27175	13571	25862	23299	16079	25055	16300	18524	9728	19617	12320
TAG 58:9; TAG 18:1-18:2-22:6	TAG	Non-polar	arb. units/mg	8129	2754	2059	5183	1266	4426	6898	5146	7132	11497	3853	4221	3831	7648	5599	1475	3076	2568	4508	4121	2185	3121	2947	6678	1226	3941	2252
LPC 14:0	LPC	PL	arb. units/mg	1707	1633	1284	2306	2057	2477	1099	1215	1135	2918	1971	2114	2311	2174	1310	1673	1616	1075	1219	1412	1116	1766	1867	2522	2619	3673	2728
LPC 15:0	LPC	PL	arb. units/mg	2880	2682	2400	1914	1882	1790	1690	1928	1857	3912	2362	2399	2481	2157	2454	2782	2721	1872	2094	2320	1721	1686	1356	2275	2647	3284	2535
LPC 16:0	LPC	PL	arb. units/mg	1075650	1091747	976929	832986	778986	892118	663378	695871	816699	1281320	790812	746894	867129	808527	866535	1129719	929740	778844	849131	982375	660241	624132	494271	748350	747367	916561	623489
LPC 16:1	LPC	PL	arb. units/mg	9874	10022	8768	8286	8229	9783	6965	7831	8169	18163	11828	12524	14337	7915	8399	13549	10864	8433	9979	9890	9219	7101	6784	9713	14141	15428	12172
LPC 17:0	LPC	PL	arb. units/mg	10866	9746	9457	6013	6974	6701	5856	6320	6476	10420	5962	5795	6556	5734	8020	10767	9638	6429	7563	9181	5030	5563	3567	6807	5312	8273	5882
LPC 18:0	LPC	PL	arb. units/mg	528423	546841	477812	427711	427889	496356	370581	361672	436770	618348	310717	304449	359932	488645	393506	529114	456905	401848	426392	569180	270498	368895	246788	447772	285709	353756	242453
LPC 18:1	LPC	PL	arb. units/mg	94124	85826	83609	65809	56330	68496	56088	55950	70276	119725	83397	81722	92239	57417	69281	96728	83136	49654	58511	69647	57583	37074	29778	48530	69806	75932	60675
LPC 18:2	LPC	PL	arb. units/mg	117401	97622	91566	80865	97291	91525	88845	82990	88451	93897	103160	98346	92271	93807	66022	76886	72579	66730	84897	92948	49842	57729	43130	67720	58602	70608	54344
LPC 19:0	LPC	PL	arb. units/mg	9553	8136	6871	4265	4765	4687	3625	3848	3904	8065	4953	5170	5855	4232	6884	7804	7572	4268	4956	6073	3722	4952	2527	4985	4303	6385	5012
LPC 20:0	LPC	PL	arb. units/mg	10841	8290	8101	15767	12117	18572	6764	6582	8033	16063	9898	8695	10237	11818	7839	10757	8791	8527	10827	10014	5021	13601	8684	14180	8748	11225	7410
LPC 20:1	LPC	PL	arb. units/mg	4222	3553	3164	1983	1879	2361	1278	1674	1752	5845	3093	3357	4674	2076	2618	3997	3633	1603	1964	1825	2029	1584	1125	2093	2862	3627	2830
LPC 20:2	LPC	PL	arb. units/mg	2214	2106	2013	1171	1385	1593	1423	1431	1595	2203	1326	1324	1657	1364	1764	2280	1829	1638	1741	1744	1335	855	591	1291	1053	1047	907
LPC 20:3	LPC	PL	arb. units/mg	8379	6368	6137	2450	2635	3207	3188	3037	3454	5528	5592	6038	5888	2424	4394	5626	5227	2410	2751	3317	3308	1669	1284	2035	2973	3234	2724
LPC 22:0	LPC	PL	arb. units/mg	4862	4840	5246	5156	5109	6689	3851	4992	4120	6098	4234	3689	4326	4952	6090	5251	5005	5128	5716	7256	2386	5395	3154	6335	3164	4956	3381
LPC 22:4	LPC	PL	arb. units/mg	3448	4895	3284	2003	2394	3380	3419	4009	4193	3477	1851	1710	2201	2894	4056	6265	5054	5644	4752	5476	4907	1496	1351	2929	1701	1972	1839
LPC 22:5 (1)	LPC	PL	arb. units/mg	5089	6263	4674	5208	6938	8280	5159	7041	7079	7680	5142	5134	6741	7144	5329	8262	7598	9011	7756	8229	6492	4411	3424	6228	3923	4766	4276
LPC 22:5 (2)	LPC	PL	arb. units/mg	4606	6119	4077	1801	2933	2763	2807	4128	4636	3730	1965	1519	2175	3189	4536	7339	6980	6443	5692	7820	6265	1341	1282	3057	2109	1974	2114
LPC 22:6	LPC	PL	arb. units/mg	28198	39580	26763	25877	47381	39321	24808	34166	39295	48182	23378	21848	30986	45712	27868	45606	44068	49617	42857	58292	41999	20934	17900	45659	20318	24012	26685
LPC 24:0	LPC	PL	arb. units/mg	7512	8692	8306	6642	7500	8964	6249	8418	5322	9275	6573	5918	6226	6745	10572	7492	8191	8577	10823	12423	3359	8270	4296	10155	4520	7597	7227
LPC 24:1	LPC	PL	arb. units/mg	1377	1728	1486	1191	1094	1508	968	1156	972	2681	1551	1504	1514	1283	1727	1591	1509	1203	1215	1400	794	1234	761	1426	1218	1902	1075
LPE 16:0	LPE	PL	arb. units/mg	9632	11054	9901	10517	8407	10783	8611	8784	9313	23319	7951	7943	8717	9178	9675	12124	9487	8778	10948	11786	6770	7987	5584	9408	9046	10709	6718
LPE 18:0	LPE	PL	arb. units/mg	12060	13288	12921	13249	11958	13572	11906	12998	15261	24033	8773	7630	8639	14453	12267	18071	16924	17101	19315	22053	10052	11204	7428	13535	11909	13571	10157
LPE 18:1 (1)	LPE	PL	arb. units/mg	608	792	705	851	1400	1090	863	1115	516	1347	907	805	617	663	1440	871	1022	1099	810	4323	370	1011	522	1989	560	1399	348
LPE 18:1 (2)	LPE	PL	arb. units/mg	2148	2469	2299	2015	2372	2306	2219	2695	2542	8162	2564	2035	2313	2139	2959	3941	3694	2726	3240	3849	2384	1765	1285	3037	3646	4586	3429
LPE 18:2	LPE	PL	arb. units/mg	1252	1371	1347	1789	1829	1782	1769	1966	1713	2937	1544	1508	1523	1901	1264	1895	1557	1668	1664	2258	1206	1652	1081	3323	1575	2237	1393
LPE 20:4	LPE	PL	arb. units/mg	3984	4773	4588	2658	2356	2749	3303	3660	4269	7808	2739	2635	2712	2699	4003	4727	4758	3885	3743	5103	3604	2030	1756	3793	3020	4027	2303
LPE 22:5	LPE	PL	arb. units/mg	1758	2234	1755	869	916	921	959	1341	1742	1376	909	560	757	1039	2272	2046	2306	1717	1886	2702	1585	646	430	787	1038	864	694
LPE 22:6	LPE	PL	arb. units/mg	8414	10779	8787	7646	12432	11860	6407	6443	9318	15549	8807	8594	10295	11570	9193	10786	11441	9562	8310	14378	8559	6210	5348	10053	9233	9884	8836
PC 28:0; PC 14:0-14:0	PC	PL	arb. units/mg	4741	5400	5108	91311	68724	109966	4493	5421	4708	59794	40259	41053	45903	78571	6912	3777	5773	7207	6032	9240	2700	62698	40184	73687	38826	48252	28051
PC 29:0	PC	PL	arb. units/mg	5508	3667	4916	37889	31031	43405	3763	3615	1798	45436	31489	31485	35096	35729	6394	7937	4390	7299	7573	2864	3044	28298	19876	34217	28395	36237	24493
PC 30:0; PC 14:0-16:0	PC	PL	arb. units/mg	1084322	1140932	1063666	3877298	2917437	4404365	824100	822440	987433	2890574	2151823	2142150	2639049	3569103	1119315	1103906	1206047	1194405	1154379	1458432	557451	2857699	1531472	2892583	2037434	2482502	1863397
PC 30:1; PC 14:0-16:1	PC	PL	arb. units/mg	24815	24704	21528	321114	257503	421450	23540	19768	22858	316969	208297	242396	255519	279916	24093	24485	31580	23729	23572	31436	14254	267389	150508	274360	208688	262183	155404
PC 30:2	PC	PL	arb. units/mg	104	201	91	11162	8888	13014	194	272	382	9185	7501	7414	8207	12779	336	267	1911	360	289	500	101	9337	6402	9611	7066	8413	5213
PC 31:0; PC 15:0-16:0	PC	PL	arb. units/mg	466563	458191	425267	498174	406563	572479	289322	293375	361095	771232	562362	537262	693061	518339	447291	527676	466514	369411	393750	406764	239159	493028	267708	455682	491330	678314	521639
PC 31:1 (1); PC 15:0-16:1	PC	PL	arb. units/mg	51512	59841	50125	170395	139166	223835	46430	39090	41048	310657	191430	190211	209381	155678	55288	59988	60810	52036	51600	62442	29725	188393	91783	150440	175273	246088	157258
PC 31:1 (2)	PC	PL	arb. units/mg	34944	28520	27491	69422	42398	71967	24183	22481	27760	80528	46687	48587	68143	49015	35059	28998	38529	38542	41906	45337	16621	60889	33310	41986	64120	86675	60566
PC 31:2	PC	PL	arb. units/mg	2635	2337	2111	6652	4732	6643	1231	902	666	14971	6599	5424	6178	6922	1840	1541	2402	1326	1856	942	1328	5401	4038	4986	8808	9948	4153
PC 32:0; PC 16:0-16:0	PC	PL	arb. units/mg	14793455	14600587	12835864	10874709	8904817	12553589	10387915	9735617	14254381	9488784	9286337	8050165	10243912	11142750	12838096	13626843	14056901	11201179	12400067	13120918	7665859	9562342	5672205	9221369	7909788	9543133	7346495
PC 32:1; PC 16:0-16:1	PC	PL	arb. units/mg	7980966	7109537	6513745	9090276	8837623	11375102	7825082	5907906	7704587	9738649	9684932	9928593	10880159	8210188	6575640	6834893	7396039	6059366	7226902	7090176	4384373	9248735	6549852	8801148	8390928	10874760	6882741
PC 32:2 (1); PC 16:1-16:1	PC	PL	arb. units/mg	260030	268380	264545	1499913	1097468	1704991	264982	196909	264879	1656208	1092370	1172558	1165764	1430322	267439	346551	289254	263532	276307	308612	144816	1507561	765733	1064800	1324126	1512291	732891
PC 32:2 (2)	PC	PL	arb. units/mg	64231	72715	58748	102072	83570	154611	56298	45171	60998	139997	106767	103022	130502	88806	58850	73055	63956	65127	62903	66570	38539	89347	62036	71364	110093	126618	79609
PC 32:3 (1)	PC	PL	arb. units/mg	3678	3336	2895	55796	49187	74726	4840	4038	5346	47313	40972	41996	45375	68194	3393	3828	3739	5673	5903	5828	1968	54465	31565	53891	36019	42963	27892
PC 32:3 (2); PC 16:0-16:3	PC	PL	arb. units/mg	36572	40128	34456	130762	102244	168346	34382	35246	44380	124643	82486	93378	107415	130493	38440	45230	42861	57924	58460	71986	21752	123458	63579	119990	71740	91630	71626
PC 33:0 (1); PC 16:0-17:0	PC	PL	arb. units/mg	106794	119228	108832	117287	90325	145333	97174	94915	107894	133635	97122	92350	114896	103706	117090	124577	127069	111940	136777	133901	55390	115693	59725	89941	86916	120811	82737
PC 33:0 (2); PC 16:0-17:0	PC	PL	arb. units/mg	85502	86908	76289	84591	63346	88910	60141	62988	86526	109207	65228	55572	75445	95098	92585	100187	96361	81882	83382	100075	38589	87160	32903	81114	61236	89207	60842
PC 33:1; PC 16:0-17:1	PC	PL	arb. units/mg	670954	724598	682985	1028982	804040	1091207	490501	450219	566050	1535151	1017470	1006340	1212011	885457	751823	848701	780186	641248	682498	780245	355989	1061266	513128	840669	996884	1341672	881706
PC 33:2; PC 15:0-18:2	PC	PL	arb. units/mg	239908	260045	274948	415365	347946	479281	216661	170315	209469	719004	505545	504672	516081	365682	244358	300595	234485	221430	234277	209806	136212	424990	276266	336602	562433	752181	387674
PC 33:3	PC	PL	arb. units/mg	4670	3944	6479	15130	13760	19716	4557	3836	4609	25500	12563	14379	16202	18733	3555	11152	6020	5225	7264	6532	2140	15318	7782	17099	14216	18174	12566
PC 34:0; PC 16:0-18:0	PC	PL	arb. units/mg	390576	389237	295956	431989	325716	451082	307726	339823	566166	375116	271197	191616	237342	502885	453791	457272	466083	410686	391193	554491	173799	385435	132651	396391	231272	300575	183653
PC 34:1 (1); PC 16:0-18:1	PC	PL	arb. units/mg	40059534	38237223	37950615	35058766	30151821	39473011	31935891	27422584	33857283	43521255	37466884	37996355	43522537	33888047	37681617	39099542	39298836	32701583	35474004	34962060	21588488	36148748	22895094	28280293	33747975	43447858	28737463
PC 34:1 (2)	PC	PL	arb. units/mg	25099	25132	23517	25900	19944	28997	19993	16860	21430	35712	22894	24862	26307	25251	25673	29687	27061	23359	25574	27654	13317	26354	13611	20839	23767	29420	18827
PC 34:2; PC 16:0-18:2	PC	PL	arb. units/mg	55534040	53836591	58139172	53702652	46887619	60164632	52000577	36980575	52348164	57554375	51635727	54020499	53940730	49297514	50139743	53053307	48302751	46973815	53489393	46180941	29137572	52463543	37090585	40297778	52424872	66448817	39060714
PC 34:3 (1); PC 16:1-18:2	PC	PL	arb. units/mg	1741488	2115150	2282164	2865074	2626866	3370768	2413160	1544723	2408324	4091960	2715653	3216405	2942115	2800751	2124712	2698464	2005726	2017620	2242665	2161280	1041311	3489478	1869953	2557027	3473643	4318152	1789381
PC 34:3 (2); PC 16:0-18:3	PC	PL	arb. units/mg	1865447	2007037	2014135	3530379	2947775	4401831	2548071	2103861	2621836	3622217	2718044	2596763	2886641	4211127	2127834	2590857	2193639	3173233	3433313	3425122	998791	3629778	1739999	2947219	2658556	3113253	1991980
PC 34:4 (1); PC 16:2-18:2	PC	PL	arb. units/mg	25120	25443	23815	85584	84160	111686	42581	31160	45539	88248	72809	71265	76995	123819	25602	32060	27823	40606	47420	43938	13805	98788	50697	94281	71387	82160	52281
PC 34:4 (2); PC 14:0-20:4	PC	PL	arb. units/mg	202509	247502	230666	1061291	740980	1244288	137546	125277	156901	950536	632722	694889	724845	926365	193509	220889	241566	214593	179493	221481	121096	929815	498793	698484	676945	842099	478229
PC 34:5 (1)	PC	PL	arb. units/mg	180	288	233	3486	3663	4479	613	437	707	3018	3072	2851	2863	7007	377	448	338	700	818	726	153	4253	2360	4330	2412	2649	2005
PC 34:5 (2)	PC	PL	arb. units/mg	3398	3106	3318	9598	8504	11478	3487	3114	3973	8910	7156	7256	8025	11524	3253	3955	3757	4071	4165	4395	1977	10647	5916	10444	7163	8369	5911
PC 35:1; PC 17:0-18:1	PC	PL	arb. units/mg	287367	320250	325363	384508	293460	396058	244484	249020	274764	563617	303397	322737	391194	374488	387954	404057	367763	353521	381678	404677	149429	421629	178579	316949	291433	473822	291594
PC 35:2; PC 17:0-18:2	PC	PL	arb. units/mg	472868	536704	627264	688145	542225	638779	468266	354075	468280	943829	557296	584424	623618	559218	525661	665847	496438	486859	556097	541111	250896	654131	371972	482553	681342	905717	459819
PC 35:3; PC 17:1-18:2	PC	PL	arb. units/mg	147384	142255	177726	223580	182247	240137	148331	100375	141360	348636	234817	233104	285591	193803	148335	208801	154400	128567	160158	163555	81987	237965	142957	180978	267404	379533	190919
PC 35:4; PC 15:0-20:4	PC	PL	arb. units/mg	445812	522259	538528	551740	418075	610962	292320	273120	292380	843245	558611	487189	617996	510237	440121	603974	465502	456547	411372	484206	227336	585422	284957	413290	516700	745457	463356
PC 36:1; PC 18:0-18:1	PC	PL	arb. units/mg	1543235	1715970	1402859	2130764	1855927	2272985	1545828	1673473	2034014	2209149	1345885	1147184	1339499	2234773	2334941	1849203	2123967	2249891	2145791	3386346	828985	2126915	849167	2294134	1130994	1814315	1060245
PC 36:2; PC 18:1-18:1	PC	PL	arb. units/mg	7491405	8070500	8124757	8924716	7524586	8236380	9075025	6642288	12373829	10745574	6280427	5386319	6965140	9740251	9802803	10358654	10067443	9423620	9766108	12280224	4476324	7213778	3964062	7125011	6695185	8964949	5037806
PC 36:3 (1); PC 18:1-18:2	PC	PL	arb. units/mg	6661135	6798062	6877541	7648184	6745629	8503640	7571692	5354268	7840448	10662354	8416142	8079315	8717816	8225132	7650444	9215172	7655722	6828844	8200305	7481567	3867034	7884678	4681598	6758833	8769829	10783588	6302429
PC 36:3 (2); PC 16:0-20:3	PC	PL	arb. units/mg	11815937	11094960	11997068	12824337	8429336	14277454	8364445	6490048	8580420	12304536	11676472	11107482	12103565	8916019	10336663	11359903	9847091	9137312	9770223	9123962	5459526	11661109	7000453	6779894	11466894	13947287	7368275
PC 36:3 (3); PC 16:0-20:3	PC	PL	arb. units/mg	739444	811613	913254	529616	327626	586206	627741	471088	586186	746584	466204	419964	526240	364430	684548	680298	763498	588035	597194	552894	398395	410244	271688	264100	545271	685818	317035
PC 36:4 (1); PC 18:2-18:2	PC	PL	arb. units/mg	3079981	3726643	4084121	5929319	5065088	6213805	4257778	3230257	4807812	7145752	5233815	4617328	5125733	6590564	4403908	5652083	4174436	4644624	5075782	5470210	1855597	6145421	3161878	4626339	5662742	7068151	3753203
PC 36:4 (2); PC 16:0-20:4	PC	PL	arb. units/mg	89733243	85303889	81485479	59479021	50411661	66237975	69616180	55116104	71940035	56811874	56461780	56471061	62428107	52045034	72085805	68759762	80459138	69174518	77767386	71763589	48734044	55983412	40273711	44373339	49464196	66881335	43555099
PC 36:4 (3); PC 16:0-20:4	PC	PL	arb. units/mg	972066	749920	799568	484512	488691	525000	801519	614859	655281	495921	646965	717024	736711	382056	627423	492920	663460	532766	696088	450374	509107	514510	589359	409860	491445	628408	482943
PC 36:5 (1); PC 18:2-18:3	PC	PL	arb. units/mg	133626	140505	161997	285315	276516	393958	211096	144839	232936	303972	221379	218386	230148	402911	150029	197278	149863	222147	254230	234666	72736	312374	171883	297189	259503	271682	152995
PC 36:5 (2); PC 16:1-20:4	PC	PL	arb. units/mg	3600753	3887332	3720329	2957605	2513700	3570769	3027745	2199279	2903726	3664190	2773251	2939899	3042798	2691721	3188196	4343540	3492935	3498844	3350306	3794267	1858806	3711044	1669158	2409558	2922701	3701277	1840397
PC 36:5 (3); PC 16:0-20:5	PC	PL	arb. units/mg	1834837	2068254	1989590	1138157	951497	1262383	2027548	1529510	2281178	962092	660387	696877	874196	1082791	1809578	2060293	2016334	2529758	2500969	2425318	972192	1081094	529968	791280	886112	922252	533955
PC 36:6 (1)	PC	PL	arb. units/mg	35211	34272	33954	30498	26166	36081	41003	29424	40967	32084	25969	26585	29471	35039	30036	34988	34826	39622	41145	37557	17486	35950	19526	26791	27332	34357	18118
PC 36:6 (2); PC 14:0-22:6	PC	PL	arb. units/mg	66867	68653	54987	494899	482899	618886	48858	49060	65899	399536	271562	301742	404265	592690	53270	62981	78585	71728	69228	104022	36261	462774	274555	595377	269896	317218	274181
PC 37:2; PC 19:0-18:2	PC	PL	arb. units/mg	66546	72352	62156	56980	48228	46593	52638	41644	69617	76904	56552	44267	63774	65589	104618	87278	103691	65287	59288	91081	35947	47207	23599	66702	57652	96379	59435
PC 37:3 (1)	PC	PL	arb. units/mg	42612	53259	56525	52648	48187	57636	45444	32984	42491	94519	57226	50053	61622	52175	56871	58919	55300	46005	54652	57652	25971	52524	32655	40664	57271	86847	51725
PC 37:3 (2)	PC	PL	arb. units/mg	64309	62595	75929	72560	49983	72040	48167	48928	55822	86495	63757	70174	72028	57562	73119	56796	64303	67366	68814	58194	33632	78868	53576	47281	71326	90072	62212
PC 37:4; PC 17:0-20:4	PC	PL	arb. units/mg	748202	885030	884533	718850	555538	732606	570748	506709	690998	959126	597479	577065	753643	710533	844092	1001489	896984	859558	836030	1039606	388193	771554	379880	581056	632806	902696	541769
PC 37:5 (1); PC 17:1-20:4	PC	PL	arb. units/mg	256999	282122	249056	247481	212282	309068	197807	150542	208511	359724	239113	240170	280465	211572	221199	299475	258128	275291	238178	269652	138111	279829	140919	206837	243853	341340	209119
PC 37:5 (2)	PC	PL	arb. units/mg	66830	71975	72301	63835	45370	69520	43573	50277	56341	79555	47370	43443	62788	58147	57844	62991	71260	69773	63466	76530	36322	57253	34563	50784	54648	62522	50143
PC 37:6 (1)	PC	PL	arb. units/mg	16584	18413	18261	18350	15660	19917	13888	12556	16077	22950	14271	15460	18439	19906	17756	17774	17353	19150	19507	18847	8646	25264	9303	18185	15958	18551	12468
PC 37:6 (2); PC 15:0-22:6	PC	PL	arb. units/mg	160301	185931	151301	318926	335063	413971	109387	111371	135198	552465	288217	314561	477376	465730	153124	221966	207247	190957	178403	246086	97300	372218	170353	403536	312663	428054	341406
PC 37:7	PC	PL	arb. units/mg	1373	1267	1145	3493	3427	3927	969	1453	1572	4785	2971	2869	4394	5023	1208	1484	1990	1765	2210	2797	828	3733	1969	4430	3064	4283	3324
PC 38:1; PC 20:0-18:1	PC	PL	arb. units/mg	21870	31773	26226	41646	46718	54132	31516	60311	31248	38038	29366	19574	18688	44855	96250	23419	40009	61608	48097	104708	10967	51835	17534	66037	13642	39749	15983
PC 38:2; PC 18:0-20:2	PC	PL	arb. units/mg	108186	102668	93360	107659	93608	117878	105284	108697	165391	117653	70112	55629	74219	135784	117493	105468	120555	159092	163041	216681	57308	94833	49297	117791	62142	89815	65084
PC 38:3; PC 18:0-20:3	PC	PL	arb. units/mg	814385	829081	811926	1078030	732776	959875	778424	667201	1223794	1271197	622042	511895	667431	976679	977683	938479	1016705	1032830	1022078	1313380	468712	804942	427075	748891	583065	867498	500977
PC 38:4 (1); PC 16:0-22:4	PC	PL	arb. units/mg	6801480	7577356	7166569	5224291	3499087	5807858	5863632	5318602	6204437	4464741	3540399	2949208	3501324	4076894	6015917	6758086	6251301	7348720	8507548	7536699	3805405	4085986	2517422	3357776	3372374	4075809	2548650
PC 38:4 (2); PC 18:0-20:4	PC	PL	arb. units/mg	13847518	14257401	12438755	10733817	10459310	9811770	13882592	11817047	22957343	9523651	7155448	5834497	8052149	11939934	15132959	14330499	18136478	16144073	16609178	21617909	9353221	8002904	5207896	9398515	6587097	9105708	6862657
PC 38:5 (1); PC 16:0-22:5	PC	PL	arb. units/mg	15340653	14680844	12211061	12014305	11283921	14414613	13344161	11200676	15193055	13273547	11705939	12606681	13966548	11811189	12452725	13917491	15156913	14206599	16332415	15169799	8650614	12088866	8343624	11346135	10077544	13392155	10228357
PC 38:5 (2); PC 16:0-22:5	PC	PL	arb. units/mg	12945546	12963414	10472530	6262226	5058762	7337946	7498865	7618963	9381986	6350792	4509516	3946448	5764924	6789032	10416320	11204265	12028550	11859718	13108665	14602047	7280977	5642004	3376030	5675923	4999993	5301558	4285858
PC 38:6 (1); PC 18:2-20:4	PC	PL	arb. units/mg	3792654	4700155	4419445	4827537	4229087	4936101	4327692	3742480	5962934	5102863	3619531	3732386	3991601	5239099	5191420	5645766	5464533	5626876	6213386	6613682	2385048	5171132	2570140	4068052	4033051	4947740	3230043
PC 38:6 (2); PC 16:0-22:6	PC	PL	arb. units/mg	54215166	53051225	41351682	44005745	45265198	55403319	39448763	36648631	47066905	46230102	36015732	37404212	52288055	50984013	42584751	44882818	51150040	49546252	55210372	57615816	31086817	43484637	29153892	49041100	34059996	43409089	37736836
PC 38:7 (1); PC 18:3-20:4	PC	PL	arb. units/mg	234333	243301	242006	225261	200684	313907	294525	230201	316635	200161	168134	165900	191639	260948	218796	262086	256125	356037	383192	339682	112479	240415	124441	187771	183194	194212	132512
PC 38:7 (2); PC 16:1-22:6	PC	PL	arb. units/mg	1142757	1218600	899397	1387502	1742210	1839165	932339	834093	1047608	1854657	1196906	1393545	1927712	1849096	991180	1243837	1222140	1254288	1183595	1549933	677752	1845017	867291	2251422	1196950	1551188	1163355
PC 38:8	PC	PL	arb. units/mg	6228	6714	5672	21959	26058	27296	6115	5688	7437	23915	18176	18875	25631	36932	5670	7044	7082	8381	8787	6099	3579	25782	14469	35303	16615	21647	18877
PC 39:4; PC 19:0-20:4	PC	PL	arb. units/mg	70413	84843	69042	51848	50857	43176	49707	50950	90749	67251	44516	34816	59982	67359	112461	99555	124894	83366	72066	118593	41712	43312	21973	62690	45242	79905	57333
PC 39:5 (1); PC 17:0-22:5	PC	PL	arb. units/mg	75473	80000	83542	88474	72308	95811	56838	62130	67497	107200	62263	68541	90454	95071	82251	101100	92483	92259	102174	116722	36249	106255	50259	86906	61520	96200	71710
PC 39:5 (2); PC 17:0-22:5	PC	PL	arb. units/mg	67098	73743	62753	26441	30052	28927	42085	46507	58425	35165	19676	17318	27899	40168	63089	61263	68907	65973	78755	93560	34220	30241	18042	44596	25181	30578	28259
PC 39:6 (1)	PC	PL	arb. units/mg	14589	27406	18336	23442	22979	30742	13638	14053	12184	30666	25411	28955	32132	15791	15446	18138	19241	21718	14708	20293	4962	28822	12233	23253	24053	29760	20985
PC 39:6 (2); PC 17:0-22:6	PC	PL	arb. units/mg	341048	356018	243330	292692	378482	323443	226699	274140	323887	328423	211417	253277	373982	437236	304430	335146	428929	400110	392202	544407	216826	356678	190364	476541	202475	293422	349187
PC 39:7; PC 17:1-22:6	PC	PL	arb. units/mg	109772	120096	94518	153501	187638	181929	74405	83008	113414	240377	123655	132944	201102	200072	104355	142291	137462	143817	132730	179091	65278	185062	81659	211883	119242	178974	161301
PC 39:8	PC	PL	arb. units/mg	4334	4990	3596	6546	7781	8262	3730	3392	4561	7877	4488	4842	7560	9089	3892	4799	4955	6311	5780	7212	2503	8565	3783	9652	4343	5748	5752
PC 40:1; PC 22:0-18:1	PC	PL	arb. units/mg	10161	25328	22504	27982	35502	50471	25658	63453	7973	28864	27960	16905	6918	26605	123743	12518	31824	54119	36969	98788	2283	51321	12880	64526	4103	38300	3979
PC 40:2	PC	PL	arb. units/mg	7679	11962	9607	11730	13962	19255	11272	23910	6208	13171	10288	8335	6173	11471	37518	7670	12379	21047	13394	36180	3765	13946	6213	22942	4795	13762	5596
PC 40:3 (1)	PC	PL	arb. units/mg	6814	7608	6112	7197	6415	9280	5938	8089	8528	9778	6465	5294	6636	8306	8977	6627	8771	8912	8920	11332	4230	6575	4120	9445	5632	8792	6935
PC 40:3 (2)	PC	PL	arb. units/mg	7708	8041	5538	5221	4393	5108	6753	6615	11889	5404	3495	2441	4069	6099	7067	7159	10926	8615	8611	11056	5418	3642	2276	4909	3635	4052	3845
PC 40:4 (1); PC 18:0-22:4	PC	PL	arb. units/mg	468475	529667	372266	352052	320057	331725	447714	492806	876073	206109	175909	118352	179972	443060	593927	544362	662680	825467	779659	1279346	303070	254650	134413	391873	155753	213885	175125
PC 40:4 (2)	PC	PL	arb. units/mg	21200	24633	19523	31402	31400	33293	30305	30004	48948	35839	13549	9684	14042	36467	25214	24130	28314	48253	41481	63799	13153	29063	14780	38700	14217	20662	14077
PC 40:5 (1); PC 18:0-22:5	PC	PL	arb. units/mg	1101855	1005877	805894	1077859	1156484	1159168	1166711	1218790	1800557	751422	622911	609990	837498	1325297	969315	1013864	1388799	1583077	1756155	2091802	699740	924819	573406	1306534	536444	757447	674934
PC 40:5 (2); PC 18:0-22:5	PC	PL	arb. units/mg	1154856	1450577	817336	690145	762470	590314	870327	1130386	2082195	522467	263453	164724	410391	1229010	1428102	1346458	1801977	2134135	2030090	3925201	887992	486810	282855	1071755	341666	399089	399292
PC 40:6 (1); PC 18:1-22:5	PC	PL	arb. units/mg	517197	506999	395946	435853	541474	572537	579633	497828	615047	490527	425226	452476	556168	513030	435801	489067	542509	629964	769822	602835	301686	538174	343990	578752	341055	493043	436975
PC 40:6 (2); PC 18:1-22:5	PC	PL	arb. units/mg	634698	624451	416209	674954	500682	786650	411090	413932	574870	508742	389739	359311	491150	613473	601514	672783	665073	620067	681472	893804	367366	507862	303832	506707	456132	510529	393730
PC 40:6 (3); PC 18:0-22:6	PC	PL	arb. units/mg	6311767	8050761	4737280	7487614	9889305	7029711	6376939	7535961	12722066	5961709	2991106	2435451	5213172	12432379	6881113	6838670	9007890	11841873	11166176	19230973	4757623	5611043	3475118	12733361	3183677	4270503	4661055
PC 40:7 (1); PC 18:2-22:5	PC	PL	arb. units/mg	301164	352640	290997	518653	563397	608765	396302	385758	502186	514058	378921	397491	463499	664444	359257	446522	403598	595609	702671	685730	187734	680923	312015	626161	332828	440210	348267
PC 40:7 (2); PC 18:1-22:6	PC	PL	arb. units/mg	2957084	2941755	2241197	2756445	3200475	3297723	2438140	2274242	3266479	3840148	2287947	2123973	3588275	3989877	2741770	3313760	3484066	3478475	3725971	4393534	1811409	2820796	1670242	3803254	2234860	2981774	2757896
PC 40:8 (1)	PC	PL	arb. units/mg	7736	7076	6711	13139	14045	17072	10093	9516	10909	10885	8945	9576	13857	19016	6356	8834	8513	13201	15224	13613	3610	16808	7921	17185	8726	10086	8597
PC 40:8 (2); PC 18:2-22:6	PC	PL	arb. units/mg	1882446	2445846	1730034	2893833	3771582	3422197	1763438	1810304	2825430	2840712	1723233	1800873	2950089	5174659	2059247	2484027	2820686	3451510	3180685	4970088	1285986	2877045	1416332	4470702	1733257	2349723	2245059
PC 40:9	PC	PL	arb. units/mg	41047	40672	32922	50731	60906	64818	44203	40852	53098	46391	35396	37313	52592	94138	33482	43286	47370	63741	67105	78670	20491	60518	29741	82875	35484	41132	39264
PC 41:1	PC	PL	arb. units/mg	1572	3684	3045	3506	4157	5684	3162	6721	1280	3406	3253	2250	1352	3548	13779	1785	4175	6329	5586	11225	358	5729	1528	6425	658	4060	890
PC 41:6; PC 19:0-22:6	PC	PL	arb. units/mg	69843	83672	38959	51741	83065	48553	32927	53977	82704	64954	40637	26882	76351	118085	84987	72105	123198	85889	76685	150280	45288	50448	24091	129088	39866	61803	80766
PC 42:1; PC 24:0-18:1	PC	PL	arb. units/mg	7959	19344	17052	24003	25182	38524	18100	41613	7010	23518	22930	13733	7123	22985	93052	9509	27042	36641	29294	64013	2086	45178	9672	48071	3716	31459	4245
PC 42:2 (1)	PC	PL	arb. units/mg	3868	8480	7163	9894	11994	17949	8549	19076	2979	10130	9899	6752	3755	9150	35021	4996	9477	16246	10581	27212	1204	15015	5052	22140	2018	12891	2359
PC 42:2 (2)	PC	PL	arb. units/mg	2389	3363	3193	5693	5893	8234	4035	8170	2728	6026	4865	3520	2044	5768	12759	2322	5307	6961	7925	10431	957	9884	2863	10880	1607	7143	2518
PC 42:6; PC 18:0-24:6	PC	PL	arb. units/mg	47342	52415	31631	70081	59645	60483	38441	44947	112673	31174	25525	18511	40518	88817	77354	58453	75245	89933	90371	143024	31916	41655	21757	78663	31912	39541	44582
PC 42:8 (1); PC 18:2-24:6	PC	PL	arb. units/mg	17586	20132	15153	29520	32739	33080	17557	16975	30344	25394	19550	15230	24014	41063	20718	27787	29665	31589	31859	44956	10398	24659	14091	35324	24199	25207	23930
PC 42:8 (2); PC 20:4-22:4	PC	PL	arb. units/mg	78079	86818	69313	29312	40296	39485	48241	50322	66155	50367	24490	22242	28454	59224	78189	78268	82708	76820	88900	108935	39206	34971	20814	61880	32501	35860	35263
PC 42:9 (1); PC 20:3-22:6	PC	PL	arb. units/mg	53781	59472	43139	69781	79785	75150	47048	54110	68518	65970	43464	35399	57980	103267	51842	69660	76659	81298	84420	127306	32368	72269	36609	102516	43201	53390	55458
PC 42:9 (2); PC 20:4-22:5	PC	PL	arb. units/mg	102148	124526	97099	43151	41649	50615	66111	86680	92031	56871	33803	24336	36741	59880	113439	108821	139930	132754	149325	197948	68636	43092	22155	53561	32520	39174	37059
PC 42:10; PC 20:4-22:6	PC	PL	arb. units/mg	146619	172837	119636	117373	160436	125642	115695	137908	182875	127281	82693	74414	124572	191468	156028	166962	209899	215057	213078	316319	99199	132143	63050	213422	77112	105900	103123
PC 42:11	PC	PL	arb. units/mg	3043	2849	2116	2912	4034	3394	2522	2604	3320	2456	2013	1826	3222	4894	2543	2843	3476	3808	4122	5252	1445	3647	1714	5293	2066	2915	2590
PC 44:10; PC 22:4-22:6	PC	PL	arb. units/mg	101482	126787	94058	54809	44458	50450	56633	66418	82816	67867	43525	33528	54839	55788	128107	147083	153870	98732	98596	164658	64222	36219	22082	50136	46632	47202	45930
PC 44:11	PC	PL	arb. units/mg	14680	15289	11270	13298	16091	13745	8446	10751	13926	16437	8782	10858	16131	20180	17293	15471	19758	15864	14611	23877	9824	13386	7455	23057	9557	13166	13010
PC 44:12	PC	PL	arb. units/mg	8144	8970	5877	9780	15918	10967	5864	7433	11544	8770	5493	5427	9124	22736	7843	8133	11501	12201	9819	20567	5726	9492	5460	23780	5534	7651	7370
PC 32:0e	PC	PL	arb. units/mg	139289	156702	120885	95390	72120	99931	78703	84608	115753	119068	97049	76385	92016	97854	154909	172050	164423	109184	101154	134377	70868	79204	37751	76638	85402	113766	69752
PC 32:1e (1)	PC	PL	arb. units/mg	37928	51800	49233	85122	68968	106527	36202	49286	38099	96563	75444	64515	68216	78366	75825	66494	59076	45872	48812	84356	22486	81649	39640	78810	66106	91492	42926
PC 32:1e (2)	PC	PL	arb. units/mg	265034	306288	259289	317067	225906	233246	221653	206858	285190	239389	206409	183208	244069	307612	311596	371923	311984	303972	322072	365107	150397	324167	129790	236370	184681	256230	162863
PC 34:0e	PC	PL	arb. units/mg	17833	18639	14581	14952	10830	16339	14195	14137	19868	14055	12066	9182	10524	14244	19842	16078	17951	17248	14919	20108	6691	13417	5329	9976	10371	13554	6755
PC 34:1e (1)	PCe	PL	arb. units/mg	575491	681102	578938	487961	405666	569554	403443	564786	537717	636182	469409	421828	488624	465796	919471	978925	747919	628246	607387	963181	299983	442906	227718	405094	459143	580273	342498
PC 34:1e (2)	PCe	PL	arb. units/mg	8781	9157	6920	7086	5954	6235	7099	5751	8830	6001	4565	4581	6769	7199	6583	8270	7836	7935	9661	9022	3414	9155	2810	5650	4467	4954	3387
PC 34:2e	PCe	PL	arb. units/mg	129810	167280	139826	174886	145993	179468	137647	142270	151513	195042	135477	127016	145537	189667	161760	196838	155613	148048	158961	189710	74706	151282	82543	150843	149536	173706	111553
PC 34:3e	PCe	PL	arb. units/mg	140890	177582	155313	307379	250180	264220	172369	165951	216635	232368	163315	169403	228804	355214	145067	229075	174709	250587	265150	303220	87674	358134	175842	324774	148551	206259	152700
PC 36:1e	PCe	PL	arb. units/mg	6881	7985	6619	7155	7753	9089	8233	9677	7690	7775	5989	5202	5470	7725	11920	6992	9319	10904	9960	16293	3424	8533	3479	8183	4019	7670	4017
PC 36:2e (1)	PCe	PL	arb. units/mg	17757	22867	19144	22388	19927	29680	19718	38334	19701	26419	21196	15072	14582	22521	55636	25531	30774	32854	33286	70360	8402	23560	10296	24958	15813	23330	10688
PC 36:2e (2)	PCe	PL	arb. units/mg	1776	3675	2899	2552	4513	5527	2967	5994	1762	2985	2561	2000	1565	2967	8497	3019	4635	5703	5007	12755	698	4927	1504	6038	656	3320	802
PC 36:3e (1)	PCe	PL	arb. units/mg	15954	24320	20908	57795	32758	49005	19402	16956	38173	50149	32143	27057	25137	51524	19671	33222	24974	27660	36854	39965	6635	45850	15034	37522	36806	35895	23007
PC 36:3e (2)	PCe	PL	arb. units/mg	9195	15504	12342	16273	20437	27729	15612	34998	8204	17948	13337	9136	7793	16676	42879	17571	17828	28550	23469	65625	3089	22588	8760	35200	4713	15247	4169
PC 36:4e	PCe	PL	arb. units/mg	151652	179562	157020	124495	91024	142505	123566	120034	148693	136833	122162	94828	82527	136814	120290	180691	148225	149521	153782	174642	83334	109185	74795	138534	90829	130430	88495
PC 36:5e	PCe	PL	arb. units/mg	1044207	1002653	982083	875204	712678	895378	1043638	913933	1068077	649464	715113	638208	651443	872030	666967	916764	817747	1239058	1370737	1234676	473146	1071413	633519	954293	485923	707199	516884
PC 38:4e	PCe	PL	arb. units/mg	92692	100076	86549	68104	41046	58012	55664	69931	108684	35965	55260	33986	34782	67106	82441	105174	103736	95912	106285	115101	50729	42203	18875	50072	25387	46267	39664
PC 38:5e (1)	PCe	PL	arb. units/mg	206615	241563	207641	208567	144655	225851	153860	168130	213052	252297	176321	160897	175245	212366	170549	269720	213587	221209	213293	243829	107903	187712	111043	205091	165693	199703	134039
PC 38:5e (2)	PCe	PL	arb. units/mg	110831	147981	113673	122133	89964	99866	102264	114503	156168	81646	67185	42859	67717	120353	109060	142387	153858	174265	200887	182711	77489	111457	58332	105974	58929	79392	58480
PC 38:5e (3)	PCe	PL	arb. units/mg	34379	38919	41608	27384	22443	26054	37144	39331	42404	27937	15530	13946	13584	28189	35388	33376	35488	49746	73928	59720	16329	35977	14465	29327	12030	20928	12081
PC 38:6e (1)	PCe	PL	arb. units/mg	655701	781524	516759	621600	519980	594271	388048	439130	620866	590292	462280	472139	712014	764492	594010	754807	789376	591239	666041	787202	389886	610268	292736	557669	520041	569757	462604
PC 38:6e (2)	PCe	PL	arb. units/mg	234868	266534	209285	147502	91036	111737	160581	162030	207511	121042	56314	49511	33975	151562	189482	242468	257492	289961	330003	352692	140369	135450	63090	102523	62502	95905	57489
PC 38:7e	PCe	PL	arb. units/mg	1491490	1484067	1104291	1377383	1478628	1290687	1200610	1185411	1547320	982113	954717	1051339	1531438	1637921	1066078	1206018	1468720	1759330	1745333	2041739	856810	1633963	1013495	1810862	770525	1128620	1045793
PC 39:8e	PCe	PL	arb. units/mg	20014	17361	17564	12554	8326	13795	19027	17242	20942	8281	11889	10431	11020	10300	21696	10858	18604	16723	24360	15575	11503	13113	8724	7715	7540	10707	6949
PC 40:6e	PCe	PL	arb. units/mg	66044	72179	56725	68300	54458	70245	54686	63216	87576	54746	35040	30439	43316	70165	54451	64618	66381	97152	101422	114675	31254	64811	25694	64426	30291	37777	32665
PC 40:7e (1)	PCe	PL	arb. units/mg	104011	140376	111912	129790	113714	154276	94823	106150	139995	152821	102460	100124	134219	158532	99028	153695	128168	122545	137627	153519	68014	136199	79307	144925	119442	124044	94022
PC 40:7e (2)	PCe	PL	arb. units/mg	71531	81626	63929	52998	63664	63851	58016	64081	69530	62947	32869	34245	56784	69835	58975	66575	77186	92463	114981	109960	42230	70367	28028	71006	31257	42813	37878
PE 34:1; PE 16:0-18:1	PE	PL	arb. units/mg	132317	117440	113908	108345	86316	146768	82886	84097	115896	172365	133117	121723	125448	94377	158667	111342	146470	92292	82785	101040	67667	115753	60263	99765	113142	163151	82767
PE 34:2; PE 16:0-18:2	PE	PL	arb. units/mg	220873	208263	211621	245404	157833	254423	179505	150000	226932	387703	278298	240775	230187	210720	241959	205062	225358	150485	188761	161753	116067	207981	124544	166317	288123	362668	154928
PE 34:3; PE 16:1-18:2	PE	PL	arb. units/mg	37835	45045	38082	70583	58363	71523	54821	40137	40089	85143	73361	56485	66246	53594	47735	42896	48414	39042	40767	43742	24436	78533	38438	100544	59512	94307	40036
PE 36:1; PE 18:0-18:1	PE	PL	arb. units/mg	35568	31804	31773	35201	31054	44509	28274	43466	33150	39305	35953	28954	27801	34533	69143	24341	46472	34948	36200	44372	17716	41590	19165	39709	21056	42848	21013
PE 36:2; PE 18:0-18:2	PE	PL	arb. units/mg	343990	315421	335470	216244	230335	289381	336620	187836	525636	333793	295842	283526	330379	341852	434826	233411	418930	296935	349691	281510	219865	275773	177284	204031	297406	400477	229298
PE 36:3; PE 18:1-18:2	PE	PL	arb. units/mg	199920	183845	206426	241379	150943	203883	188571	148786	254646	333984	250537	229359	233648	200151	248049	214883	225766	164244	193567	155653	114124	180891	116551	181523	272189	360665	167938
PE 36:4 (1); PE 18:2-18:2	PE	PL	arb. units/mg	78678	82958	92458	110808	90198	113454	88954	71649	131982	109564	105029	108629	114450	108048	105577	102524	107718	85494	114167	93575	46478	98925	70462	71493	132245	141850	91881
PE 36:4 (2); PE 16:0-20:4	PE	PL	arb. units/mg	1102939	1002027	947595	596887	388129	736079	675575	464529	659370	1004057	704930	638737	636115	535822	931256	833605	879074	653764	785428	620720	513022	577377	363034	398356	688617	830432	456404
PE 36:5; PE 16:1-20:4	PE	PL	arb. units/mg	107092	114767	107913	86373	69632	98775	82154	70083	98444	119075	107484	92021	89342	74383	102848	112534	102565	91241	74462	80721	67569	76885	45425	79930	88060	120918	57582
PE 36:6	PE	PL	arb. units/mg	119	922	220	20842	18370	28837	203	375	291	22613	14393	17072	18644	20464	1038	830	482	80	93	619	505	20481	13842	18752	16711	18771	13596
PE 38:3; PE 18:0-20:3	PE	PL	arb. units/mg	53332	41154	43883	50932	27955	47793	36826	30003	51569	54305	45705	39757	43192	39702	43327	34647	47760	33161	38843	28466	27678	43499	29224	26822	39455	51800	32403
PE 38:4 (1); PE 16:0-22:4	PE	PL	arb. units/mg	193675	183905	195774	157902	74092	181167	186036	146189	197385	129679	148017	108275	91840	120741	193928	159895	202009	167644	212520	137700	112289	120303	92526	77791	121011	138812	77470
PE 38:4 (2); PE 18:0-20:4	PE	PL	arb. units/mg	2861615	2576748	2584415	2131334	1346179	2095609	2259643	2021790	3718357	2072024	1923770	1627966	2071519	2084152	3013233	2180108	3034475	2564667	2755069	2588351	1696658	1783055	1118540	1445984	1597076	2086673	1510479
PE 38:5 (1); PE 18:1-20:4	PE	PL	arb. units/mg	1088173	1055535	1116631	829235	500542	953172	917290	716228	1158565	1023629	836110	762012	886551	689255	1196620	976232	1062797	864783	995404	767437	642401	633707	423373	505379	787293	1033862	572555
PE 38:5 (2); PE 16:0-22:5	PE	PL	arb. units/mg	494221	495784	442087	268854	160285	297862	263610	246418	324570	290695	215049	191377	228711	239722	454456	341788	468396	351687	405643	358062	287805	194178	151512	168210	235059	238328	166891
PE 38:6 (1); PE 18:2-20:4	PE	PL	arb. units/mg	338295	431556	424739	355576	252546	397479	333590	317921	439246	344783	339633	256120	298899	317963	445912	415988	419560	420692	436984	491980	209766	303495	179615	235829	278846	374842	238684
PE 38:6 (2); PE 16:0-22:6	PE	PL	arb. units/mg	2577899	2442061	2227357	2691720	2051829	3406007	1677069	1497799	1988158	3494983	2401911	2615081	2871118	2649419	2281667	1858917	2722549	1913539	2202241	2071217	1313659	2418947	1676386	2034146	2115840	2727888	1821376
PE 38:7 (1)	PE	PL	arb. units/mg	10312	10288	11160	9563	6722	11571	10273	9777	13508	8334	7549	8117	8501	9567	12337	12071	12095	10621	12922	10099	6050	6883	4118	6860	8763	9624	5322
PE 38:7 (2)	PE	PL	arb. units/mg	102885	113471	91284	166356	166553	230676	69535	57495	83499	198747	177967	202611	233227	187914	90944	98041	110395	70626	67454	79741	68538	158787	106649	179392	165962	226797	138772
PE 40:4; PE 18:0-22:4	PE	PL	arb. units/mg	201493	171825	159108	127705	62359	116355	175524	153049	214144	81385	99810	86798	88971	108228	173162	123386	189654	169652	208183	139591	106770	107742	71263	69485	86227	96930	66021
PE 40:5 (1); PE 18:0-22:5	PE	PL	arb. units/mg	251350	220870	219356	269178	167585	314369	230839	209629	299279	225223	225768	233860	275772	232311	253534	189366	274089	239063	271343	195668	139696	289046	159012	166874	179950	248683	168071
PE 40:5 (2); PE 18:0-22:5	PE	PL	arb. units/mg	747310	632478	524294	396904	239700	364422	502688	459110	822976	261548	267430	212033	313216	420075	792349	486717	815481	684733	765851	729909	486988	309569	215968	277215	300555	299391	251860
PE 40:6 (1); PE 18:1-22:5	PE	PL	arb. units/mg	304857	318288	249861	169291	101420	177537	218775	199531	307548	162403	134539	113121	151318	143186	310286	233619	321322	256383	275393	259425	213951	99093	90914	118090	156301	165790	123223
PE 40:6 (2); PE 18:0-22:6	PE	PL	arb. units/mg	3993223	3598542	3008068	4781009	3874826	4783471	3114474	2968957	5167502	3566452	3770793	3627009	5216729	5913174	4224957	3014470	4793728	3972293	4146774	4186544	2475180	4340814	2759712	4140585	3490038	4187409	3769339
PE 40:7 (1); PE 18:2-22:5	PE	PL	arb. units/mg	79498	87214	86009	108846	87929	128305	72358	76800	85671	121327	98759	91412	106076	107247	97736	96978	99284	96808	108224	114283	43496	114861	57644	82501	86885	120390	77537
PE 40:7 (2); PE 18:1-22:6	PE	PL	arb. units/mg	1263444	1210827	951364	1332202	1172605	1603764	990052	806035	1463639	1407970	1422988	1402767	1842266	1510914	1234969	1027000	1496814	953238	1080985	953935	811157	940849	741333	1263441	1238994	1737170	1322641
PE 40:8; PE 18:2-22:6	PE	PL	arb. units/mg	593568	620203	508389	900961	843090	1097161	536113	500438	841274	850330	717292	788862	969712	1164838	689627	609783	816081	694047	759471	852158	380754	869250	517664	873450	766003	917393	718892
PE 40:9	PE	PL	arb. units/mg	23681	24339	20691	28208	26262	41595	20808	18841	30157	27078	22129	24864	32501	41594	24443	23176	27311	28247	28143	32612	13263	25720	14909	29361	25126	28043	22613
PE 42:8	PE	PL	arb. units/mg	107392	111778	80329	18674	4736	21341	93439	73912	120400	8558	10087	14276	6173	10801	83304	56415	115292	70646	117980	60886	68343	25244	9501	6426	23599	19713	14389
PE 42:9; PE 20:3-22:6	PE	PL	arb. units/mg	177441	184282	135093	170141	145412	246692	134751	148681	166555	140414	122415	117631	159686	157270	200404	160248	220563	197689	215336	239655	106470	175767	98844	157604	109518	119991	122759
PE 42:10	PE	PL	arb. units/mg	93343	102855	84462	54272	55547	76490	77564	77934	101816	52436	37828	45036	62497	75037	95002	75019	118559	115615	121314	132539	62689	62702	32432	63125	38803	43134	46846
PE 42:11	PE	PL	arb. units/mg	3812	4027	3127	4002	3484	5369	3613	3341	5009	2299	2231	2583	3940	4371	3789	2914	4616	5068	5707	5241	2029	4431	1966	3986	2659	2665	2529
PE 44:9; PE 22:4-22:5	PE	PL	arb. units/mg	199252	179424	141731	49354	40777	72461	127821	118729	167952	51407	45415	41637	61356	57627	182819	104238	184470	154195	194050	157298	111291	56350	29707	44965	60412	49220	43829
PE 44:10; PE 22:4-22:6	PE	PL	arb. units/mg	752939	746922	571606	365724	293211	523384	505063	482334	665482	371980	302968	317162	457559	414945	701531	530410	815624	641181	792961	635744	479789	390674	226503	350203	364841	357366	324204
PE 44:11 (1); PE 22:5-22:6	PE	PL	arb. units/mg	79488	80490	54394	69630	61490	88971	48922	54516	70866	67242	49397	68142	82944	85340	66326	52614	88856	79383	86480	85364	47751	87755	37621	79317	54720	60880	54579
PE 44:11 (2)	PE	PL	arb. units/mg	71695	76380	53803	26912	20828	33400	41164	53179	52921	27089	17496	16756	25030	29080	87872	44088	86495	74104	79850	89409	47452	28692	15764	31823	18510	21127	19608
PE 44:12	PE	PL	arb. units/mg	11343	11344	8131	9026	10310	12458	8064	9011	12018	8086	6059	7517	10037	13991	10747	7898	12910	12780	14499	15756	7192	10923	5744	13531	6034	7501	7289
PE 46:12	PE	PL	arb. units/mg	29006	28054	23179	24410	27381	41681	18832	22912	33788	30131	20838	19591	29700	34878	32293	26593	35993	34156	37921	41145	18513	34172	13467	35738	23992	20719	21540
PE 40:6e; PE 18:1e/22:5	PEe	PL	arb. units/mg	92293	81003	70332	84524	61224	87481	81462	77448	94006	65506	71950	75924	84585	70609	97366	62488	92730	84106	116057	84478	47804	102897	50811	61745	53926	74640	54417
PG 34:1; PG 16:0-18:1	PG	PL	arb. units/mg	193975	201639	183288	180946	154409	188702	120479	111539	178523	221788	185043	163045	240192	216201	221380	219220	247162	160012	150995	200923	103430	141559	103191	179785	200487	272769	170199
PI 36:3	PI	PL	arb. units/mg	43331	45240	44237	45220	29623	52618	27255	24739	31577	67070	44610	42733	50738	38301	43418	41698	47760	35639	38580	45382	22640	41027	26454	30052	45569	59060	27628
PI 36:4	PI	PL	arb. units/mg	122907	118143	125309	58910	43283	91702	77946	56609	67803	124503	62921	69876	69454	59134	86862	109211	88953	97740	82839	105094	56584	54228	36892	59458	62127	76901	43341
PI 38:3	PI	PL	arb. units/mg	104516	103886	93876	210738	139307	218171	69596	64823	91747	188037	158461	145748	182199	177319	96652	129506	98113	93729	84442	131366	55072	198091	113546	143115	151118	206875	111589
PI 38:4 (1)	PI	PL	arb. units/mg	26518	26038	27700	28410	18723	33623	15882	15157	19431	46783	31691	26930	33026	19715	35870	40218	34924	20101	25631	28519	15748	27527	13120	14784	33615	38135	20910
PI 38:4 (2)	PI	PL	arb. units/mg	1784524	1886978	1676700	1413838	1221619	1678979	1605794	1181610	1618785	1750006	1196238	1257749	1487826	1449465	1528603	1735899	1866777	1676902	1975313	2238816	950665	1436033	945992	1363928	1263788	1563852	1056867
PI 38:5 (1)	PI	PL	arb. units/mg	189403	181600	174698	110034	74627	129711	119248	99942	122380	182228	130317	135349	153202	109091	165860	219924	179231	138422	149857	147998	96518	110373	64725	83306	156633	159922	100492
PI 38:5 (2)	PI	PL	arb. units/mg	58214	62087	59589	24546	17075	23443	44621	42679	51502	32727	17669	18809	21211	23065	61086	53028	62513	65504	66926	68438	30280	18268	12637	21017	25089	22533	15552
PI 38:6 (1)	PI	PL	arb. units/mg	8600	8429	8531	6976	4482	8266	6775	6197	7334	8522	6364	6437	7499	6670	7854	9705	8072	8736	9949	8897	4038	6949	4363	5706	6816	7618	4871
PI 38:6 (2)	PI	PL	arb. units/mg	29396	30190	25887	16505	11779	25694	11868	10676	13197	22815	17087	18472	23824	17276	21258	20074	25715	21111	18270	22243	13139	13638	10371	16329	19413	22179	12979
PI 40:5	PI	PL	arb. units/mg	121264	72096	43938	72785	66875	96753	61137	36775	49437	93287	69572	54738	70545	75822	47529	98396	69989	65684	66724	73614	30007	77406	40220	68055	69847	99212	36264
PI 40:6	PI	PL	arb. units/mg	175736	195365	151806	181828	176827	211272	110270	90613	132143	169454	136161	143497	189649	244178	136249	187273	172604	171237	178078	219395	82036	180621	97132	212075	153218	216123	136971
PI 40:7	PI	PL	arb. units/mg	12587	12699	11567	6316	6211	9963	5997	4389	5530	14235	8822	10196	14030	8172	9961	11607	11570	8326	7057	7934	6546	7241	4105	7071	11106	14220	8417
PS 36:1	PS	PL	arb. units/mg	31666	42215	40862	45289	62006	75255	22280	63007	25664	49516	34914	29650	25157	44873	101265	38485	62927	56946	48201	131541	13244	64074	23906	84393	16978	49877	15205
PS 38:1	PS	PL	arb. units/mg	1713	2764	2721	3500	3959	5289	2040	4850	979	3616	2404	1731	1310	3416	9345	2354	4084	4539	4203	9451	270	4774	1477	5383	559	3435	484
PS 40:1	PS	PL	arb. units/mg	1984	3685	3584	4852	6929	7847	2534	7119	1846	5342	3797	2557	1556	5056	17860	2730	6435	6031	5172	13287	607	8837	1972	8599	936	5303	943
PS 40:2	PS	PL	arb. units/mg	1999	3015	2676	3216	3818	5181	2177	4711	1766	3535	2723	2011	2217	3016	8593	2395	3664	3975	3455	8372	888	4133	1430	4985	1358	3355	1562
PS 40:4; PS 18:0-22:4	PS	PL	arb. units/mg	93410	91584	94082	68993	34662	64618	65415	79518	82205	66940	45146	40417	21546	69254	69110	87926	89127	87373	109635	98580	46950	65594	30950	39181	44198	51675	27463
PS 40:5; PS 18:0-22:5	PS	PL	arb. units/mg	116639	132466	129388	85628	44237	89053	82489	74113	89954	84492	51840	49847	61264	71486	109842	134608	115139	123547	120997	134037	68009	72182	42554	47363	72488	68818	41318
PS 40:6; PS 18:0-22:6	PS	PL	arb. units/mg	505419	551914	507458	710043	615050	835606	399315	336065	485690	745781	509998	578569	650583	791310	485142	580191	540657	500948	571207	664188	248691	685050	372379	621789	532602	696445	401179
PS 42:1	PS	PL	arb. units/mg	2172	2816	2799	4823	5714	7769	1999	5031	1502	4762	3461	2387	1673	4280	13708	2325	5711	3949	4000	7729	628	9302	1410	6447	905	4451	894
PS 42:2	PS	PL	arb. units/mg	970	1466	1430	2552	2982	4108	1130	3309	796	2583	1892	1276	926	2345	7372	1305	2438	2415	2349	5366	340	3901	794	3719	529	2397	569
PS 42:10	PS	PL	arb. units/mg	4980	5250	4078	2525	2331	3623	4523	4272	4387	2093	1401	1564	2421	2933	4495	3981	5182	6145	7500	8344	2740	2474	1588	3112	1597	1971	1886
PS 44:10	PS	PL	arb. units/mg	77255	81202	71050	27714	17655	39887	41099	38518	36867	33071	20626	26978	34620	21620	70685	70535	76130	58642	63986	63087	37888	29115	11739	24861	33793	5919	18707
PS 44:11	PS	PL	arb. units/mg	6538	6765	5298	3783	4457	5895	4109	3977	3659	4165	2545	4334	6057	4260	5055	5495	6810	5425	5760	7094	3020	4651	2418	5153	4341	4328	3841
SM d32:1; SM d9:1/23:0	SM	SM	arb. units/mg	10533	11065	9715	5382	5960	7350	9852	8157	8109	6270	6627	5638	5972	6291	9088	9284	9139	9113	9006	10846	5212	5453	4089	9398	3991	6637	4559
SM d33:1; SM d9:0/24:1	SM	SM	arb. units/mg	50818	46641	39876	21452	22850	29651	37654	31427	32440	38732	39604	35235	22619	33668	34888	41975	37864	37475	47875	43267	20426	26615	14625	41262	21710	30176	26144
SM d34:0; SM d15:0/19:0	SM	SM	arb. units/mg	211369	200170	139416	76258	88409	85105	155921	152743	188915	107253	77206	75998	82120	88029	167268	166088	210161	174047	166054	195201	126212	78268	54512	121996	64056	87703	79216
SM d34:1; SM d18:1/16:0	SM	SM	arb. units/mg	2736575	2685124	2309130	1450703	1428261	1767600	2281139	1923694	2479029	1808949	1698414	1489654	1389788	1641914	2193884	2314004	2340866	2258969	2356250	2381330	1508054	1406228	1133548	1937988	1385535	1832367	1250465
SM d34:2	SM	SM	arb. units/mg	66415	69066	63222	43350	42743	50753	61075	56275	65806	52238	38946	36946	37409	49419	62435	64940	62107	71306	62742	79314	33135	44578	27206	61504	32276	42182	24645
SM d36:0; SM d21:0/15:0	SM	SM	arb. units/mg	93703	112369	115883	96530	83916	120561	72860	94580	91810	103484	66352	56123	57937	90343	175478	115955	125002	119422	115815	166401	45118	104202	32968	74405	64054	99760	37219
SM d36:1; SM d18:1/18:0	SM	SM	arb. units/mg	5399872	5929086	5836352	5794780	4089545	6197742	4555876	3829742	4793046	5613170	4263919	4058471	5089932	5230405	5132828	5415946	5277226	5674986	6472547	5834445	2862184	5671212	2900971	4117925	4542637	5087160	3343129
SM d36:2; SM d18:2/18:0	SM	SM	arb. units/mg	297004	347113	379171	343019	248297	380851	279948	240809	289102	295931	219988	225529	272564	281167	296744	371019	318284	354734	351846	346306	154755	316443	179401	230073	285294	286414	157445
SM d37:1	SM	SM	arb. units/mg	66159	67376	61027	69000	46682	69618	41394	42149	47870	90208	57152	52643	63059	62667	73643	60038	64438	67471	64494	74084	28030	85017	29959	61772	54652	77719	46065
SM d38:0	SM	SM	arb. units/mg	5447	6696	5519	7633	7431	11504	5512	9437	6823	8960	4738	2909	2532	7201	19796	5005	9647	10264	7004	17286	2056	9543	1877	9493	1880	8105	1419
SM d38:1	SM	SM	arb. units/mg	116068	119478	102125	162407	132907	176656	113509	140728	162878	157491	90108	67739	77697	159478	191556	124792	158028	165644	156554	236488	56742	164674	60633	172473	70064	120153	60650
SM d39:1	SM	SM	arb. units/mg	10332	9490	7077	9526	8346	9797	7691	7475	10997	13682	8069	6899	9276	10830	9825	8792	11282	9077	8401	10567	4946	9574	4445	10657	7559	9860	7414
SM d40:0; SM d11:0/29:0	SM	SM	arb. units/mg	5009	7714	5415	8881	7840	14602	5786	10223	6485	11663	6216	3466	2977	8460	25641	4397	11205	9253	5324	17077	1523	11541	2139	11255	2280	10078	1351
SM d40:1; SM d18:1/22:0	SM	SM	arb. units/mg	148115	159289	107160	177048	134270	199333	129650	149134	194646	302024	119793	80872	107971	190768	247870	137127	178572	176194	136989	218500	71821	150798	60692	189164	101847	152978	80623
SM d40:2	SM	SM	arb. units/mg	28967	31765	24965	33808	29059	38150	32717	35774	36886	41544	26599	20559	20980	37023	51167	31778	38775	40570	35937	60799	16146	32008	15785	49225	18122	32740	18260
SM d41:1	SM	SM	arb. units/mg	40146	38117	25564	36507	30296	35882	31431	29505	46733	56811	29745	20900	34854	44649	50272	32726	46874	30610	27300	38963	16000	32859	13779	40475	28189	37878	25143
SM d41:2; SM d24:2/17:0	SM	SM	arb. units/mg	13928	13810	10604	9357	10302	10973	10823	11169	11109	13480	11618	9579	9249	10497	13970	11709	14109	12314	12009	16672	6857	9400	6114	17135	6842	11966	9571
SM d42:0; SM d11:0/31:0	SM	SM	arb. units/mg	2884	3685	2644	5602	3736	8982	2882	4657	3272	6485	3702	1872	2175	4519	14481	1808	6191	3394	2098	6778	724	7316	1355	4876	1318	5708	903
SM d42:1 (1)	SM	SM	arb. units/mg	17552	27585	21797	25813	31997	39982	19872	40562	16518	28594	21284	14836	10932	24017	76128	18930	31315	37984	27914	72367	7919	34656	11019	43420	6938	32052	7308
SM d42:1 (2); SM d18:1/24:0	SM	SM	arb. units/mg	74131	80641	51743	92495	69236	114743	61673	73563	92954	138759	68966	40333	63325	94780	158069	55372	100459	70702	48156	98835	28246	90179	29055	99895	49873	85838	38337
SM d42:2 (1); SM d8:1/34:1	SM	SM	arb. units/mg	5326	7812	5841	6707	10159	10811	6412	12040	5927	7881	5888	4235	3026	6901	20211	6325	9963	11638	8676	22265	2757	9298	3353	12339	2149	9004	2640
SM d42:2 (2); SM d18:1/24:1	SM	SM	arb. units/mg	607403	676895	537123	585012	567236	726236	488144	613484	555603	731382	548461	425959	423331	599712	953628	610803	712629	665546	617548	971726	343395	572824	307111	801120	356131	629975	388826
SM d42:3	SM	SM	arb. units/mg	193392	199565	155279	170879	163902	189150	155640	182737	192856	190519	161697	125021	111996	190146	254813	195890	222453	206302	204397	317900	100013	164617	93199	276146	103547	172079	106452
SM d44:2	SM	SM	arb. units/mg	2038	2468	2083	2399	2696	3516	1781	3035	1849	2952	2340	1610	1647	2339	5365	1789	3098	2718	2072	4244	955	2547	1007	3296	1355	2719	1207
SM t34:1	SM	SM	arb. units/mg	231621	269634	200790	64729	86529	123836	256044	273240	231684	84699	81023	64591	52179	97747	237553	281351	204162	2437	271832	267034	169631	54307	76764	185663	56870	66606	83128
Carnitine	Polar	Polar	arb. units/mg	18891379	18576818	14748074	12237879	10435201	13164989	13490186	12864944	12659897	13507695	12361141	11245465	15433786	16692351	18265269	13124555	18656047	13242843	12543669	16230337	11384309	10525084	12225238	11920932	13258798	14145004	11698006
1-Methyladenosine	Polar	Polar	arb. units/mg	13481	14823	13718	11020	10600	12643	12815	14169	12128	13451	12614	10727	11218	9852	16064	11512	12430	8637	12044	9705	10786	10654	10005	10232	8553	13646	11590
1-Methylhistidine	Polar	Polar	arb. units/mg	12407	20608	15818	16126	20939	11568	6514	9885	7182	36528	26237	21233	36159	16782	12976	18807	20668	9165	9424	8800	10577	14975	14000	11317	29828	33731	31658
1-Methylnicotinamide	Polar	Polar	arb. units/mg	63213	52434	44338	95260	66592	81415	63803	56766	39768	66812	62731	55220	48580	74302	52627	54232	48834	68501	63978	53737	40330	93741	79561	81383	103453	100405	46268
3-Methylhistidine	Polar	Polar	arb. units/mg	24141	17159	14595	12659	14941	18772	14776	13903	12424	17297	20500	19337	25770	15010	15433	12482	15907	11335	14635	8693	15004	14485	12921	10865	14104	17461	14021
Acetylcholine	Polar	Polar	arb. units/mg	10125	12245	11160	25533	19513	12104	8766	11736	15156	7573	8889	6455	9063	7419	11739	7093	8804	4346	7132	10043	2331	5114	2453	4837	5113	8061	6733
Adenosine	Polar	Polar	arb. units/mg	43596	36411	32654	29136	50842	19567	108287	97278	99250	12488	41148	21039	23209	17839	81836	6785	33336	16521	17368	15396	5099	12506	18848	19845	3039	7133	27523
Alanine	Polar	Polar	arb. units/mg	567110	512747	537230	467874	489621	566354	492955	441356	488008	504791	537944	576972	622065	471018	539148	472221	588270	486017	518341	507037	392775	504178	464090	427801	520793	622798	459270
Arginine	Polar	Polar	arb. units/mg	114920	72832	98576	119925	140828	103522	40019	48066	44224	116744	273184	248860	178516	94969	93559	81141	93619	46732	73726	58752	42796	115605	122557	78598	143937	209332	119168
Asparagine	Polar	Polar	arb. units/mg	17848	16904	19639	8370	10746	9744	8743	9410	10690	12465	19072	16018	19259	10050	17245	17871	23124	9035	10541	11790	11751	12242	12137	9565	12274	18259	14533
Betaine	Polar	Polar	arb. units/mg	6183508	5531132	6640411	3746874	3150312	4215615	6831483	6476008	4610128	9984589	4207115	4197711	4356045	3842019	7293267	4935774	6002086	4052950	4385490	5280827	3823104	3411673	3569246	3486043	4391081	5599413	4892807
Choline	Polar	Polar	arb. units/mg	3304616	2970592	2381478	4698590	3850857	3267899	3594192	3559878	2946593	5627740	6118515	4730166	4814519	3204818	3320360	3382083	3458955	3287791	3295833	4262634	1815017	3108496	2982050	3030017	5038805	6376644	4691688
Citrulline	Polar	Polar	arb. units/mg	298897	250322	240122	163206	191872	164848	156932	200419	160417	258258	295680	230214	334922	219941	235856	251530	324205	212874	215787	189544	212776	198856	151422	141564	221668	302286	269982
Creatine	Polar	Polar	arb. units/mg	49168882	42728722	44357621	37826758	37866648	40626603	45119293	36602378	45892575	34901846	42346336	43343528	49411323	33648710	43720937	37921726	47153104	43677199	47469029	45116409	34113946	38668250	37189543	39227258	40898412	47342470	37145786
Creatinine	Polar	Polar	arb. units/mg	3398061	3746101	3359292	2209953	2410018	2593533	2341173	2643526	1981656	3950591	2783886	2650784	3236329	2387726	2955779	3714635	2687802	2464634	3157173	2932149	1895017	2935413	2749255	2137715	3385820	3940110	3677422
Dihydroxyphenylalanine	Polar	Polar	arb. units/mg	256559	201299	209512	141642	161698	145884	88951	135385	147205	185153	219351	180043	237342	172515	188212	163345	189485	157392	178875	145385	160041	125134	122765	117678	177136	222115	170255
Dimethylarginine	Polar	Polar	arb. units/mg	20650	23005	25693	16250	23504	14477	4825	10157	10144	41847	37002	33637	30891	12193	24131	20384	15559	9385	11745	9804	16719	11851	19425	9859	26962	45811	22586
Ergothioneine	Polar	Polar	arb. units/mg	18423	23155	12689	20339	28328	21558	23775	27165	23835	36674	15495	10843	14016	50234	20527	11653	19971	23457	24526	43135	12531	18336	20065	38816	16072	17046	19739
Glutamic acid	Polar	Polar	arb. units/mg	357096	302379	261247	192381	227805	189901	239216	231706	235493	204018	262434	235015	348182	308850	261838	251229	387758	292092	248859	244569	244683	234965	175521	172296	212547	206570	329626
Glutamine	Polar	Polar	arb. units/mg	1233739	1312636	1232849	991680	1128920	1036693	988282	838971	1002695	1116056	1142832	1318128	1385360	989146	1227106	1387838	1443462	968960	877028	1060806	974160	836894	693795	701143	951693	1303869	949777
Glycero-3-phosphocholine	Polar	Polar	arb. units/mg	164624	189182	148573	202823	344460	213414	188404	324171	184429	260758	249723	189617	153368	218302	248503	211094	227668	175464	216227	291457	134918	211737	255051	265537	160613	320541	258017
Glycine	Polar	Polar	arb. units/mg	74342	69159	88557	41548	29496	51744	19402	19918	20484	103643	85147	100195	87157	33418	66772	74121	57725	19289	15920	16588	36573	29321	29229	22468	54627	87924	61171
Histidine	Polar	Polar	arb. units/mg	198199	187603	194586	146065	216959	191707	105017	143050	162129	296353	240235	238874	261810	179098	195917	171062	156699	135753	133436	122182	124369	144121	119325	94200	121273	180155	104707
Isoleucine	Polar	Polar	arb. units/mg	86377	96381	88141	85236	119810	104065	102478	108034	81770	93223	118381	78306	100732	92208	75399	107975	86361	153867	106399	113341	60552	121331	93721	100382	93641	116202	96644
Leucine	Polar	Polar	arb. units/mg	149169	171680	166911	177607	216390	213222	184489	191706	134063	183091	211953	153399	176098	192880	128885	157188	134521	235700	197526	197980	102317	219829	204389	189510	183138	211922	169537
Lysine	Polar	Polar	arb. units/mg	128052	99043	121214	109997	134761	118466	62640	43966	51511	211159	355415	278630	233818	107479	113471	83517	105202	51709	62317	41320	63474	115530	108441	56775	136767	232332	109580
Methionine	Polar	Polar	arb. units/mg	55586	54464	52017	39298	46209	49380	39975	33076	28327	45625	65457	53258	75127	53077	50229	55234	51296	47557	38317	45656	30025	52294	45658	44578	58649	69075	55572
N6,N6,N6-Trimethyllysine	Polar	Polar	arb. units/mg	177548	154980	168895	133229	151842	155187	74328	73843	97533	178525	247194	194304	194756	131272	150426	105506	116153	88231	111643	75525	99033	115026	233498	95786	163246	250298	108984
N,N-Dimethylglycine	Polar	Polar	arb. units/mg	45140	51128	52311	33854	28494	32214	47930	49241	38073	56496	30503	26762	35371	33286	43547	47600	52904	45435	41974	44571	33524	33098	27617	25771	34298	41769	31503
N-Acetylhistamine	Polar	Polar	arb. units/mg	17151	11443	12958	6285	6878	6148	8153	9288	6866	11233	2391	3978	1850	5310	16174	21886	17948	9466	7156	11543	10307	6978	5041	7651	3861	1842	1327
N-Acetylornithine	Polar	Polar	arb. units/mg	18726	15815	17014	20319	23841	23124	14479	12174	15243	32205	25230	23105	28150	22235	15287	16512	14139	14420	15804	14922	10649	23716	17870	17064	16840	26866	19600
N-epsilon-Methyllysine	Polar	Polar	arb. units/mg	4960	3829	3969	9223	10648	9274	2954	2817	3522	13146	16226	11263	10085	8209	4181	3893	4084	4027	4337	3635	3402	8182	10446	6018	8551	13733	6940
Nicotinamide	Polar	Polar	arb. units/mg	698847	1039640	822577	976291	1610617	1390337	1010911	1499834	1215149	2022351	1470935	1505084	1863954	2300748	1464602	2230373	2039598	2039675	2060583	2495868	1452552	2129004	2154982	2165885	2430143	2620718	2797219
Ornithine	Polar	Polar	arb. units/mg	7426	7590	8455	12919	8977	12401	11143	8046	5682	33253	15298	12636	12752	11987	5075	6283	4883	7137	8147	4065	4164	13683	15112	10133	7607	15966	8907
Pantothenic acid	Polar	Polar	arb. units/mg	205265	208694	187087	57250	74091	61642	108647	106204	97935	102212	93304	96940	161120	67496	227724	287487	222043	131830	124015	141394	123638	81893	53921	88768	97762	121545	108348
Phenylalanine	Polar	Polar	arb. units/mg	101451	122795	117032	88839	118024	121345	118000	113587	95134	111726	119880	110053	140051	117746	94456	109463	108487	128350	121706	125800	59036	122434	118046	118333	111036	150354	114257
Proline	Polar	Polar	arb. units/mg	1335673	1395723	1455151	1884085	1594507	2523273	1282306	1231899	969465	2004165	1737345	1667696	1775481	1731228	1344383	1543862	1311223	1345353	1497308	1173816	833859	1763322	1691296	1367128	1827521	2245192	1593531
Serine	Polar	Polar	arb. units/mg	41549	37496	41557	17025	17345	20174	19114	21235	19968	30259	31848	33506	34206	19160	39526	37177	39208	18772	19700	19383	23980	17471	19575	14763	23122	33478	23832
Stachydrine (proline betaine)	Polar	Polar	arb. units/mg	130014	116811	116305	87610	90255	91039	116344	131795	95451	147016	82848	92473	113553	91327	134709	113806	136612	109596	110401	116669	80879	101187	82955	90618	89752	115050	97899
TMAO	Polar	Polar	arb. units/mg	423101	362912	343992	299669	350191	309722	542837	702567	470645	276597	289923	224208	297240	362468	428218	329221	454907	431956	467094	630540	184823	383754	322248	380126	229380	311427	230384
Threonine	Polar	Polar	arb. units/mg	77879	68028	75332	37943	43312	46133	37817	34057	37463	56048	69846	64246	67569	47360	66674	61820	69000	46082	38990	39697	39979	43569	39984	34235	46881	75159	47455
Trigonelline	Polar	Polar	arb. units/mg	394873	350427	331147	440398	487260	464440	482124	602108	440483	456991	267556	257733	335588	451237	398107	372066	339053	544979	553663	587020	243514	502607	430466	456691	295607	384369	258081
Tryptophan	Polar	Polar	arb. units/mg	29046	35691	36214	19625	37236	28981	31332	30265	30238	24488	25593	26696	23602	18636	25734	28941	31653	31890	29467	32359	13958	29185	23666	28618	20473	30125	24331
Tyrosine	Polar	Polar	arb. units/mg	22452	26866	23623	15517	26613	23761	18743	23735	20157	18435	22369	24494	30239	26344	24707	26584	29340	31089	27052	28935	12824	26166	27622	30166	21444	27905	25511
Urea	Polar	Polar	arb. units/mg	969729	897894	843746	1130879	1184158	1012844	1072494	1105533	782472	863764	965455	910489	1114072	1364680	765124	824255	782644	1367214	1217406	1242660	530838	1338923	1193587	1057263	871053	1017165	963288
Valine	Polar	Polar	arb. units/mg	122485	123939	125361	125300	136992	143971	156323	140200	126054	188834	137547	112598	138787	128150	111069	129260	127109	185946	139739	154291	80682	169427	132317	143612	124167	142654	112386
gamma-Butyrobetaine	Polar	Polar	arb. units/mg	691318	626834	600351	465147	533860	569803	558904	616178	614758	480759	449414	453541	604968	708186	667301	561200	684288	595525	598305	635823	437836	484881	507443	541431	550311	519301	571154
1-Methylhistamine	Polar	Polar	arb. units/mg	16083	12504	12939	9440	12625	13886	23419	18910	10598	16494	15014	14670	17099	15938	19284	29017	24837	23688	36503	26586	13473	21436	25784	35061	27384	43373	33208
5'-S-Methyl-5'-thioadenosine	Polar	Polar	arb. units/mg	44315	31235	30130	28788	24945	31389	25246	26970	34344	34732	33662	30664	34926	27942	32422	30618	31173	20084	20219	20156	19942	26369	18904	16462	22368	23092	20350
Ala-Gln	Polar	Polar	arb. units/mg	8163	10905	6733	10857	15627	17021	7111	12795	7387	12258	9621	8659	15750	11893	9039	8088	9829	11798	16386	10801	14387	14511	17178	11222	10250	9529	10593
Anserine	Polar	Polar	arb. units/mg	4790438	3354138	2984849	2933175	3422975	4371168	3845626	3147047	2936014	3021417	3983875	3929461	4842823	3169428	3175205	2331359	3300343	3006073	3142926	1969825	3007453	3047127	2986674	2462919	2184458	2663760	2429585
Carnosine	Polar	Polar	arb. units/mg	3059112	2094671	1960228	2642411	2789857	4114719	2311860	1875335	1678785	2547569	3032397	2979964	3462373	2609548	1534620	1108179	1957666	2120406	2226419	1071607	1806526	2788378	2984567	2121695	2011572	2387044	1789502
Creatine phosphate	Polar	Polar	arb. units/mg	1458358	993011	847675	521620	727993	1030684	917195	624017	575614	715651	799193	698970	801761	719645	558051	251025	544939	382814	241533	236475	214859	483120	214132	154858	172357	162467	90433
Disaccharide	Polar	Polar	arb. units/mg	864	513	745	982	256	588	304	471	1172	453	18106	1472	424	297	1809	297	436	2133	1100	249	1058	611	780	1084	218	2569	546
Glutathione (oxidized)	Polar	Polar	arb. units/mg	9516	5542	4890	3493	3531	5919	4024	2406	7805	9129	7375	4633	4835	4197	4912	1870	1785	1244	962	298	2145	1499	1142	1708	697	1308	1358
Glutathione (reduced)	Polar	Polar	arb. units/mg	472470	225057	341737	273931	226300	503355	269831	113770	267455	363640	354281	385011	521344	315674	268699	475111	388647	297132	260978	210247	186966	234052	245438	214577	387202	298830	302033
Glycerophosphate	Polar	Polar	arb. units/mg	13687	13591	13664	16641	19761	15598	14521	14652	19645	11691	14196	13159	20041	16349	15155	16207	21574	16450	19753	18899	13502	16104	13076	12697	13263	10620	13160
Guanine	Polar	Polar	arb. units/mg	2652	2074	2509	1429	1793	638	5961	16588	5012	1708	14220	11230	1795	2346	4921	563	1007	829	1260	1120	1491	5257	2802	2406	1347	3337	7105
Hexose X-phoshate (1)	Polar	Polar	arb. units/mg	15178	9097	12952	14121	12914	11566	21809	13362	22594	10022	9181	16252	15602	8677	12994	4466	6667	8901	5562	3900	7362	9431	5970	3739	2774	11874	3281
Hexose X-phoshate (2)	Polar	Polar	arb. units/mg	15402	7700	18682	18889	11316	12672	28142	10708	34464	7331	11646	15171	15068	7268	12047	7186	9960	10869	9435	4621	11057	9489	7194	4396	4419	12099	3145
Histamine	Polar	Polar	arb. units/mg	768614	366949	409196	152038	173381	204585	741158	523173	288025	156148	365809	291119	152792	180988	250352	210321	248261	288948	345490	263801	170658	153009	282792	343110	97438	218207	213858
Inosine 5-monophosphate	Polar	Polar	arb. units/mg	10156	7215	17714	14613	46422	20863	23019	51784	56694	25835	8539	19226	32573	30515	22517	236661	270948	247566	359877	287100	185251	120747	255220	258761	311295	376926	338903
S-Lactoylglutathione	Polar	Polar	arb. units/mg	17214	149106	67660	71952	174252	46913	48715	225203	28749	67451	52900	71536	87443	61300	107075	88871	83245	90649	155620	127055	144950	162221	155431	104780	40631	113002	99235
Thiamine	Polar	Polar	arb. units/mg	15325	12512	11273	9962	11925	10098	14563	14511	11289	30395	12303	10704	10281	12862	13155	15639	11624	14261	12548	13501	9324	9772	10914	12597	15106	16826	12875
beta-Nicotinamide adenine dinucleotide (reduced)	Polar	Polar	arb. units/mg	12441	2614	7735	13591	6676	2725	12136	6226	12459	596	25816	14330	20967	4885	13480	331	1328	1554	1599	544	6914	2532	1322	1645	223	1703	1212
beta-Nicotinamide adenine dinucleotide	Polar	Polar	arb. units/mg	30734	31905	27045	23304	26085	37023	20964	17700	22187	21493	9326	14976	15740	20537	18099	13164	20263	17284	16911	15508	12577	18390	19224	12782	13972	16456	12006

## Sheet: GASTRO_pmol
		Sample ID	LM025	LM026	LM027	LM028	LM029	LM030	LM031	LM032	LM033	LM034	LM035	LM036	LM037	LM038	LM039	LM040	LM041	LM042	LM043	LM044	LM045	LM046	LM047	LM048	LM049	LM050	LM051
		Group	AJ-WA	AJ-WA	AJ-WA	B6-CA	B6-CA	B6-CA	AJ-CA	AJ-CA	AJ-CA	B6-WA	B6-WA	B6-WA	B6-WA	B6-CA	AJ-WA	AJ-WA	AJ-WA	AJ-CA	AJ-CA	AJ-CA	AJ-WA	B6-CA	B6-CA	B6-CA	B6-WA	B6-WA	B6-WA
Metabolite name	Class	Unit
Carnitine	Polar	pmol/mg	12.6483	11.62	9.01127	6.21493	5.6482	6.77537	8.8397	7.79319	9.37961	6.9453	6.81526	6.21784	8.77381	8.73226	9.93975	6.86359	11.2585	6.86518	7.75396	9.61984	7.03243	5.4252	6.59424	5.32295	6.56485	7.53788	6.22366
ACar 2:0	ACar	pmol/mg	7.66585	6.12123	6.03475	3.43369	5.12173	4.17834	6.45105	5.82934	9.67968	3.14738	4.20972	3.70862	4.71855	4.05406	6.92869	5.20216	7.75597	6.80935	7.29327	6.69196	4.90876	3.38429	3.0654	3.79739	3.96498	5.52384	4.81882
ACar 3:0-DC	ACar	pmol/mg	0.17558	0.290795	0.19985	0.187358	0.208026	0.088409	0.155626	0.303548	0.287956	0.176215	0.150626	0.117309	0.176861	0.170622	0.381771	0.457585	0.310012	0.242393	0.278175	0.392036	0.528304	0.143917	0.21471	0.158074	0.126018	0.208754	0.21454
ACar 3:0	ACar	pmol/mg	0.042877	0.044839	0.039438	0.03593	0.05045	0.050171	0.077911	0.062463	0.083054	0.055589	0.035315	0.028483	0.04602	0.043333	0.055086	0.03222	0.065758	0.064719	0.061262	0.081436	0.030583	0.045973	0.064286	0.067658	0.038023	0.091817	0.052539
ACar 4:0-OH	ACar	pmol/mg	1.86478	2.83464	2.62023	1.39244	2.30314	1.48774	2.59515	3.78349	5.39096	0.630122	0.822142	0.832426	0.863773	0.895723	2.25085	2.1979	2.45536	3.5412	3.46006	2.49916	2.59018	1.55448	1.00596	1.28226	0.662248	1.13879	0.869974
ACar 4:0	ACar	pmol/mg	0.176547	0.154905	0.207182	0.121179	0.276464	0.229126	0.238321	0.280622	0.609403	0.05408	0.108936	0.085685	0.147068	0.124975	0.10613	0.177576	0.250142	0.225248	0.267408	0.33794	0.11594	0.15012	0.144857	0.223086	0.083976	0.175359	0.142869
ACar 2-M-4:0-OH	ACar	pmol/mg	1.04545	1.17694	0.965574	1.80758	2.23453	1.73031	2.44096	2.349	2.42682	0.952806	0.858945	0.696343	0.966836	2.1401	1.02103	0.936665	1.1616	2.56799	2.87042	2.78298	1.07657	2.09676	1.98887	1.99378	0.918923	0.862025	0.987161
ACar 5:0	ACar	pmol/mg	0.021589	0.024578	0.02483	0.023424	0.056722	0.110029	0.064176	0.101375	0.058222	0.020813	0.026959	0.023587	0.044737	0.037068	0.012311	0.013276	0.047287	0.056187	0.044013	0.076589	0.008831	0.086663	0.0937	0.08923	0.025283	0.046353	0.042919
ACar 5:1	ACar	pmol/mg	0.004754	0.004911	0.003572	0.014884	0.015239	0.026379	0.012704	0.010143	0.011734	0.003744	0.007029	0.005342	0.008951	0.016693	0.002814	0.00167	0.006013	0.016669	0.014226	0.012516	0.002073	0.024427	0.022057	0.017216	0.008076	0.011079	0.006992
ACar 6:0	ACar	pmol/mg	0.049661	0.036587	0.080891	0.031315	0.065309	0.043963	0.064283	0.051862	0.166983	0.012418	0.031096	0.025555	0.025172	0.031343	0.03024	0.05552	0.071957	0.049556	0.066707	0.060079	0.038808	0.026023	0.017316	0.030438	0.025529	0.042603	0.028174
ACar 8:0	ACar	pmol/mg	0.0184	0.013802	0.031804	0.01512	0.025417	0.022284	0.024456	0.018787	0.058097	0.005869	0.014874	0.010578	0.013497	0.016289	0.011443	0.020386	0.028267	0.017478	0.025216	0.022902	0.015923	0.012317	0.008846	0.010832	0.01288	0.016823	0.013499
ACar 8:1	ACar	pmol/mg	0.001318	0.00081	0.001727	0.000717	0.001291	0.00121	0.002333	0.001043	0.004477	9.9e-05	0.001061	0.000814	0.000277	0.00115	0.001051	0.001084	0.001692	0.001232	0.001717	0.00152	0.001085	0.000777	0.000342	0.000778	0.000764	0.001179	0.000506
ACar 9:0	ACar	pmol/mg	0.00131	0.004372	0.002676	0.002442	0.004944	0.005266	0.011838	0.013659	0.019341	0.014822	0.001088	0.002143	0.002822	0.004695	0.006237	0.008907	0.00636	0.008387	0.003644	0.022281	0.009706	0.00975	0.022505	0.030246	0.064723	0.145333	0.051239
ACar 10:0	ACar	pmol/mg	0.013471	0.012771	0.025533	0.014547	0.025922	0.019569	0.018178	0.016957	0.053995	0.006934	0.013767	0.009698	0.011693	0.014927	0.0096	0.017351	0.0231	0.014526	0.02165	0.01784	0.01346	0.012179	0.007028	0.00962	0.012999	0.017923	0.013757
ACar 10:1	ACar	pmol/mg	0.006341	0.004239	0.007033	0.003372	0.005675	0.00507	0.006761	0.004246	0.012955	0.001527	0.005659	0.004285	0.001763	0.005473	0.004586	0.005368	0.008039	0.005575	0.007693	0.007969	0.005534	0.00307	0.002093	0.005398	0.002846	0.004536	0.003309
ACar 12:0	ACar	pmol/mg	0.030908	0.020897	0.049565	0.030448	0.054562	0.047297	0.039441	0.036033	0.125774	0.009119	0.027068	0.020306	0.019796	0.030545	0.016731	0.03837	0.049537	0.032733	0.049333	0.043381	0.031202	0.024634	0.011519	0.020172	0.023918	0.0283	0.025929
ACar 12:1	ACar	pmol/mg	0.012517	0.006712	0.017239	0.010072	0.015036	0.013764	0.013207	0.010184	0.036411	0.003861	0.012088	0.009329	0.008095	0.010628	0.007631	0.012067	0.016716	0.010046	0.015614	0.012755	0.009282	0.009339	0.004307	0.006609	0.009073	0.014413	0.00767
ACar 13:0	ACar	pmol/mg	0.018779	0.008983	0.025193	0.01457	0.026699	0.018487	0.012435	0.018538	0.071765	0.007017	0.012827	0.007608	0.007579	0.013317	0.014929	0.021102	0.040245	0.014329	0.03891	0.023608	0.01676	0.009544	0.007034	0.013359	0.012725	0.022617	0.022857
ACar 14:0	ACar	pmol/mg	0.072605	0.05513	0.140274	0.086375	0.171166	0.133839	0.118396	0.09905	0.368588	0.021123	0.071535	0.044728	0.039529	0.085937	0.036486	0.118468	0.12601	0.099968	0.163727	0.135061	0.087367	0.077641	0.027951	0.06334	0.060669	0.072171	0.080271
ACar 14:1	ACar	pmol/mg	0.050227	0.027371	0.070858	0.04059	0.060776	0.043002	0.052415	0.037555	0.169039	0.011251	0.042558	0.038833	0.02145	0.038023	0.024538	0.062656	0.076957	0.043083	0.066056	0.05293	0.045758	0.026951	0.015051	0.03299	0.039611	0.05511	0.040402
ACar 14:2	ACar	pmol/mg	0.012942	0.010609	0.024712	0.013366	0.023928	0.019297	0.019634	0.015204	0.067978	0.003829	0.017348	0.014103	0.007485	0.018955	0.009061	0.019768	0.024118	0.019702	0.03058	0.02827	0.015156	0.013042	0.007709	0.018274	0.014205	0.019202	0.018927
ACar 15:0	ACar	pmol/mg	0.032369	0.035526	0.077475	0.062366	0.127437	0.088737	0.058536	0.076614	0.144625	0.033194	0.072712	0.033109	0.033781	0.049642	0.027053	0.09991	0.065905	0.06039	0.092524	0.08624	0.065631	0.06638	0.023384	0.05771	0.062216	0.087415	0.12137
ACar 15:2	ACar	pmol/mg	0.124429	0.007775	0.110847	0.000155	0.003158	0.00113	0.002783	0.005617	0.04102	0.00074	0.001677	0.0012	0.0017	0.002311	0.237139	0.002577	0.213749	0.000858	0.111336	0.037388	0.17815	0.000494	0.038073	0.012703	0.00267	0.011521	0.01163
ACar 16:0	ACar	pmol/mg	0.645356	0.569542	1.48058	1.06673	1.90718	1.5892	1.26599	1.0928	3.54575	0.241454	0.829235	0.419167	0.45563	0.733353	0.316824	1.56233	1.33243	1.11783	2.3398	1.7113	1.26373	1.24903	0.425506	0.71698	0.904674	1.21311	1.59087
ACar 16:0-OH	ACar	pmol/mg	0.333909	0.236714	0.658723	0.769844	0.958796	1.01588	0.556577	0.537247	0.889696	0.134267	0.508469	0.303531	0.158171	0.551357	0.233792	0.927161	0.849966	1.31476	1.16196	0.870166	1.01933	0.811283	0.239466	0.462747	0.672855	0.601641	0.636783
ACar 16:1 (1)	ACar	pmol/mg	0.303616	0.144033	0.47245	0.257144	0.506466	0.274541	0.370468	0.284472	1.08303	0.078106	0.317817	0.237651	0.15494	0.210856	0.118772	0.521109	0.490663	0.305473	0.604505	0.417565	0.403046	0.257935	0.11115	0.238387	0.318834	0.442888	0.43614
ACar 16:1 (2)	ACar	pmol/mg	0.007707	0.004771	0.011295	0.008401	0.013287	0.012535	0.011776	0.007333	0.018729	0.002415	0.008594	0.005917	0.003594	0.006945	0.003583	0.011004	0.012896	0.013721	0.015731	0.00942	0.009701	0.009635	0.003458	0.0057	0.008218	0.010557	0.008189
ACar 16:2	ACar	pmol/mg	0.058031	0.038994	0.108431	0.086524	0.169424	0.109607	0.108006	0.104336	0.352471	0.017498	0.084458	0.059117	0.04569	0.095908	0.027934	0.139582	0.15086	0.132728	0.23012	0.209319	0.092163	0.097561	0.041635	0.094606	0.100971	0.117231	0.146125
ACar 17:0	ACar	pmol/mg	0.069728	0.07076	0.179845	0.153337	0.248938	0.166063	0.140982	0.194246	0.341188	0.058155	0.137849	0.064213	0.07101	0.130162	0.062621	0.307936	0.218756	0.201951	0.326942	0.282652	0.175059	0.219966	0.086236	0.168526	0.183225	0.225419	0.307995
ACar 17:1	ACar	pmol/mg	0.067129	0.054886	0.134138	0.097726	0.203234	0.115055	0.099389	0.114444	0.223599	0.068801	0.148571	0.090283	0.078394	0.081805	0.057773	0.257914	0.171931	0.125248	0.196015	0.172231	0.212946	0.150188	0.085193	0.14235	0.225366	0.279597	0.415039
ACar 18:0	ACar	pmol/mg	0.426862	0.393443	1.15957	1.2468	1.2386	1.42229	1.46203	1.41553	4.094	0.135341	0.472037	0.247818	0.299329	0.846522	0.214124	1.11398	0.94134	1.46678	2.27614	1.62968	0.65791	1.02203	0.353243	0.673868	0.53706	0.569021	0.782613
ACar 18:1 (1)	ACar	pmol/mg	2.60677	1.89076	5.71202	3.30067	4.10601	3.92457	4.62087	4.24069	12.4655	0.846837	3.5629	2.44994	2.2507	2.02935	1.38042	6.15044	4.90589	3.14606	5.56205	4.63221	5.20234	2.78982	1.33123	2.32658	3.84979	5.0945	8.49167
ACar 18:1 (2)	ACar	pmol/mg	0.013833	0.012049	0.020748	0.018107	0.017526	0.028692	0.027656	0.028042	0.045988	0.003442	0.013599	0.008947	0.008353	0.016212	0.007645	0.018432	0.022052	0.037913	0.034646	0.0275	0.018093	0.019228	0.007463	0.012749	0.01303	0.015718	0.019597
ACar 18:1-OH	ACar	pmol/mg	2.29567	1.14066	2.99448	3.18341	3.10845	3.58726	2.76279	2.62402	5.11212	0.616434	2.98119	2.87859	0.971564	1.76668	1.26404	3.81556	3.49292	4.43689	3.87932	2.69428	4.14991	2.56839	0.91446	1.75099	3.30355	3.25511	3.53553
ACar 18:2 (1)	ACar	pmol/mg	0.934281	0.671261	2.4656	1.84651	2.53797	2.0686	2.47104	2.26173	6.8434	0.312602	1.84987	1.0163	0.878473	1.25588	0.558868	2.10909	2.10118	1.80237	3.42726	2.89278	2.13279	1.65034	0.77158	1.44284	1.68535	2.32462	3.94559
ACar 18:2 (2)	ACar	pmol/mg	0.085547	0.039578	0.084397	0.070716	0.072993	0.086816	0.09444	0.061439	0.14849	0.018838	0.087584	0.086319	0.03076	0.045604	0.037561	0.07335	0.0854	0.08165	0.091157	0.053584	0.072311	0.061097	0.019912	0.036129	0.070676	0.089647	0.08012
ACar 18:3 (1)	ACar	pmol/mg	0.052992	0.031869	0.105032	0.110734	0.122229	0.112182	0.112692	0.095331	0.300977	0.021788	0.091904	0.062878	0.045534	0.101215	0.028644	0.098007	0.086784	0.10011	0.166967	0.13523	0.093565	0.11248	0.052867	0.077221	0.089463	0.10808	0.13992
ACar 18:3 (2)	ACar	pmol/mg	0.019036	0.008146	0.025153	0.02551	0.028634	0.028456	0.033423	0.018921	0.056406	0.004099	0.02623	0.023327	0.007265	0.016673	0.00904	0.020085	0.019848	0.029745	0.033267	0.019738	0.018439	0.020898	0.006464	0.013958	0.015961	0.026474	0.017457
ACar 19:0	ACar	pmol/mg	0.066075	0.102278	0.224737	0.174722	0.304005	0.281595	0.195163	0.235517	0.482694	0.044953	0.106699	0.067035	0.091976	0.12688	0.053544	0.296527	0.229124	0.230341	0.300907	0.297362	0.156016	0.222351	0.104307	0.201366	0.150032	0.186831	0.327941
ACar 19:1	ACar	pmol/mg	0.085783	0.111112	0.263646	0.150372	0.237759	0.211948	0.189951	0.257827	0.479482	0.072099	0.16806	0.114827	0.130877	0.113623	0.069259	0.397091	0.277906	0.19031	0.233829	0.286423	0.260019	0.180698	0.088966	0.172869	0.250717	0.290192	0.65437
ACar 20:0	ACar	pmol/mg	0.313625	0.322486	0.885978	1.55222	3.03703	3.42857	2.45925	3.64576	8.69872	0.26127	0.418371	0.215057	0.407623	1.38966	0.208898	1.78346	0.946331	3.47936	4.62246	3.67444	0.561819	2.63145	0.762453	2.04815	0.460982	0.661687	0.947526
ACar 20:1	ACar	pmol/mg	2.46855	2.58405	6.98381	4.16263	9.11346	7.45434	5.42399	8.70449	18.9887	0.889437	3.56831	2.37171	3.37665	3.14526	1.10297	12.5343	5.77033	6.37735	7.16965	7.69442	4.3468	4.12804	1.33415	4.56188	3.813	4.4878	9.10961
ACar 20:2	ACar	pmol/mg	1.35063	1.41192	3.75044	2.94402	7.58465	5.03705	3.49459	6.73258	12.5131	0.432959	2.61365	1.70931	1.86272	2.53463	0.630516	6.50875	2.93913	4.8564	5.17586	6.80603	2.42745	2.80625	0.816247	3.30389	2.11246	2.78291	4.57335
ACar 20:3 (1)	ACar	pmol/mg	0.47483	0.816513	1.37308	0.916642	2.11606	2.37769	1.51006	3.02345	4.60732	0.456562	0.87408	0.569803	0.726469	1.02761	0.404182	1.62063	2.13126	1.89983	2.04994	5.00622	1.76741	1.54393	1.08508	1.9225	1.86892	1.716	4.22775
ACar 20:3 (2)	ACar	pmol/mg	0.113283	0.145043	0.381504	0.147386	0.290758	0.261734	0.329558	0.494653	0.893481	0.108831	0.193854	0.145978	0.1801	0.1263	0.164726	0.553888	0.64494	0.347265	0.427758	0.716229	0.597126	0.208619	0.149837	0.26439	0.438196	0.379203	1.03028
ACar 20:4	ACar	pmol/mg	1.03777	1.69495	3.42202	1.11367	4.61128	4.1428	4.23498	8.44238	14.1895	1.27267	1.66819	0.991002	1.57834	2.38463	1.58334	3.61667	7.02988	4.88169	5.96416	18.3525	6.33211	3.84055	3.30266	6.84256	4.76987	3.92311	10.6476
ACar 20:5	ACar	pmol/mg	0.067025	0.113633	0.244167	0.187379	0.586056	0.576709	0.387529	0.701091	1.37597	0.069576	0.158437	0.099202	0.097425	0.273055	0.060299	0.177216	0.289959	0.265747	0.383452	1.31741	0.246275	0.401903	0.200844	0.679473	0.351113	0.317368	0.756095
ACar 22:2	ACar	pmol/mg	0.046367	0.065072	0.147844	0.11724	0.324769	0.207383	0.143002	0.46536	0.56223	0.031364	0.070326	0.061957	0.108711	0.100551	0.030089	0.514197	0.140696	0.301843	0.264595	0.446687	0.091296	0.098538	0.019982	0.302645	0.101282	0.134643	0.156018
ACar 22:4	ACar	pmol/mg	0.150201	0.27551	0.798238	0.165897	0.982249	0.877364	0.753776	2.15951	3.56322	0.122588	0.22109	0.122053	0.228847	0.280752	0.142039	0.80796	1.07412	0.892994	1.08708	3.85292	0.701806	0.58738	0.219346	0.933866	0.600404	0.490775	1.46487
ACar 22:5	ACar	pmol/mg	0.018446	0.05872	0.122691	0.05059	0.529895	0.405468	0.199077	0.662779	1.15866	0.055525	0.083925	0.047776	0.083508	0.153983	0.028884	0.138745	0.236171	0.162752	0.243892	1.16837	0.241447	0.34067	0.160934	0.458393	0.334899	0.224311	0.763783
ACar 22:6	ACar	pmol/mg	0.084794	0.159123	0.162053	0.064999	0.532758	0.365169	0.240042	0.500348	1.37121	0.190783	0.196099	0.161274	0.249177	0.311167	0.095917	0.307646	0.747774	0.338403	0.412088	1.17059	0.737704	0.643223	0.503652	0.831817	0.98622	0.50401	1.99691
1-Methylnicotinamide	Polar	pmol/mg	0.258097	0.172594	0.141686	0.236437	0.152738	0.222975	0.22253	0.1558	0.169775	0.151169	0.162684	0.159314	0.144609	0.167061	0.153153	0.128789	0.165881	0.192543	0.234296	0.139621	0.118385	0.221117	0.191907	0.191907	0.222665	0.3171	0.110042
Acetylcholine	Polar	pmol/mg	0.002377	0.002592	0.002299	0.003986	0.003585	0.002204	0.001945	0.00255	0.004581	0.001303	0.001631	0.001171	0.001609	0.001053	0.002054	0.001834	0.002899	0.001072	0.002053	0.002346	0.000579	0.000947	0.000434	0.000791	0.000856	0.001499	0.001219
Alanine	Polar	pmol/mg	484.45	331.478	308.163	434.11	400.901	355.948	405.538	450.202	418.756	354.494	419.569	334.873	468.68	312.443	260.774	319.362	466.747	362.537	554.525	358.71	234.374	254.441	268.057	241.056	504.072	612.08	431.838
Arginine	Polar	pmol/mg	14.6009	9.29094	14.9534	16.4812	19.8173	14.1364	6.77961	6.48163	8.76443	20.5752	39.785	32.2298	26.2545	15.0757	14.4113	11.4722	14.3027	6.44905	9.41963	9.04484	5.79988	17.5116	15.4872	8.92952	21.2176	28.234	16.6097
Betaine	Polar	pmol/mg	2.56655	2.10644	2.52346	1.11841	0.998434	1.35852	2.83471	2.20496	2.31631	3.00801	1.42162	1.45728	1.44337	1.03599	2.44301	1.53954	2.20587	1.3237	1.61949	1.75987	1.4569	0.963917	1.10672	0.942854	1.17204	1.80627	1.37171
Choline	Polar	pmol/mg	2.04444	1.56761	1.29042	2.12027	1.7864	1.57938	2.15194	1.76504	2.19544	2.37517	3.03496	2.42368	2.42275	1.30039	1.57774	1.44213	1.78253	1.51406	1.84634	1.98655	0.982033	1.32981	1.29973	1.13875	1.83992	2.89155	1.90757
Citrulline	Polar	pmol/mg	9.61414	6.59151	7.47487	4.26788	4.32949	4.99163	5.34938	4.93755	6.13788	6.06598	7.13109	6.74342	7.62483	4.02897	6.0454	6.23435	7.58545	4.50938	5.54853	4.91141	4.74147	3.97828	3.45344	2.76407	4.36473	7.44683	5.46319
Creatine	Polar	pmol/mg	1007.14	1080.21	1012.9	867.673	835.946	712.518	924.636	866.024	905.274	604.002	931.88	913.286	998.337	622.766	917.887	780.625	874.358	802.786	983.055	844.412	579.049	728.323	668.982	552.904	668.317	872.489	785.039
Creatinine	Polar	pmol/mg	2.387	2.30376	2.10782	1.08191	1.19752	1.33147	1.53915	1.47105	1.62888	1.87336	1.58644	1.52422	1.83152	1.01059	1.5543	1.82433	1.55371	1.21659	1.95826	1.51562	1.15505	1.40882	1.44313	0.901785	1.48521	2.12021	1.93209
Glycine	Polar	pmol/mg	153.793	143.098	178.938	72.9204	52.2308	94.8453	56.1639	49.6884	65.9455	159.777	154.218	193.763	162.06	62.4128	127.152	155.151	123.382	46.3136	42.8711	41.968	78.0232	54.3853	69.3993	36.7049	92.4566	148.715	112.302
Isoleucine	Polar	pmol/mg	4.73314	4.68232	4.22049	3.25574	4.52311	4.1763	5.57245	4.94119	5.27229	3.23687	4.9275	3.44232	4.57385	3.02463	3.1182	4.31227	4.13218	6.88692	4.98316	4.55837	3.05136	4.92098	3.72443	3.39716	3.40165	4.92561	3.74221
Leucine	Polar	pmol/mg	8.17395	8.34043	7.99228	6.78399	8.16922	8.55692	10.032	8.7681	8.64396	6.35723	8.82232	6.74339	7.99594	6.3269	5.33018	6.27768	6.43651	10.5497	9.25104	7.96242	5.15602	8.91584	8.12234	6.41344	6.65277	8.98305	6.56474
Methionine	Polar	pmol/mg	5.39767	4.7218	4.5409	2.94184	3.62672	3.95019	4.01086	3.08326	3.44772	3.21108	5.37451	4.49326	6.43504	3.49219	3.7974	4.06691	5.19272	3.88857	4.40492	3.71493	2.66951	4.05449	3.79545	2.89337	3.88761	5.3386	4.32726
Phenylalanine	Polar	pmol/mg	4.37634	4.44963	4.26878	2.69714	3.67673	4.01106	5.04788	4.36386	4.48297	2.96672	4.01217	3.68846	5.04823	3.06533	3.02379	3.34124	4.2939	4.60023	4.83507	4.37889	2.36285	3.85544	3.75954	3.19145	3.12409	5.4069	3.62371
Proline	Polar	pmol/mg	14.3907	13.8098	15.5718	15.7403	11.513	21.2663	13.163	11.1359	11.2018	17.5902	16.3733	15.1372	17.4761	13.595	11.2663	11.9758	12.8429	10.0687	13.582	9.73802	7.55978	14.8565	14.4748	9.11186	14.0883	19.8064	12.6252
TMAO	Polar	pmol/mg	0.487288	0.372938	0.34928	0.242616	0.290433	0.268918	0.612844	0.650386	0.64419	0.203811	0.264002	0.212086	0.267323	0.260726	0.371099	0.251894	0.445612	0.361717	0.47692	0.55557	0.189527	0.289031	0.269245	0.264108	0.158446	0.2592	0.184435
Tyrosine	Polar	pmol/mg	6.05382	6.35966	6.525	3.09576	4.94411	5.14321	5.65224	5.74336	6.96663	3.82738	5.32371	6.19722	7.91219	4.21134	5.25533	5.73633	7.76312	6.83953	7.27405	5.7421	3.22634	5.84195	5.77182	5.21604	3.75802	6.7448	5.20394
Valine	Polar	pmol/mg	16.9024	14.5449	17.2377	12.9007	13.0947	14.6172	22.2122	16.9458	19.5097	18.5341	15.5569	13.8751	17.5185	11.6978	11.5453	12.8838	14.8426	19.045	17.2803	15.5427	10.5036	16.9068	13.7034	11.311	12.3919	15.0889	10.7256
gamma-Butyrobetaine	Polar	pmol/mg	0.405927	0.321714	0.31776	0.19851	0.238037	0.26858	0.320145	0.301785	0.427993	0.200306	0.214112	0.216336	0.279227	0.26343	0.290402	0.247741	0.355001	0.269822	0.323789	0.304686	0.234118	0.20574	0.216641	0.204567	0.20853	0.231097	0.242141

## Sheet: GASTRO_ANOVA
Metabolite name	f value	p (raw)	p (FDR)	Tukey's HSD
ACar 2:0	6.9498	0.0017002	0.0069016	B6-CA-AJ-CA; B6-WA-AJ-CA; B6-CA-AJ-WA
ACar 3:0-DC (Malonyl-carnitine)	8.4403	0.00058022	0.002669	B6-CA-AJ-WA; B6-WA-AJ-WA
ACar 4:0-OH (3-Hydroxybutyrylcarnitine)	44.875	8.9625e-10	2.2675e-08	B6-CA-AJ-CA; B6-WA-AJ-CA; B6-CA-AJ-WA; B6-WA-AJ-WA; B6-WA-B6-CA
ACar 4:0	8.2597	0.0006576	0.0029446	AJ-WA-AJ-CA; B6-WA-AJ-CA; B6-WA-B6-CA
ACar 2-M-4:0-OH (3-Hydroxyisovaleroylcarnitine)	75.672	4.577e-12	2.5733e-10	AJ-WA-AJ-CA; B6-CA-AJ-CA; B6-WA-AJ-CA; B6-CA-AJ-WA; B6-WA-B6-CA
ACar 5:0	11.829	6.8808e-05	0.00040019	AJ-WA-AJ-CA; B6-CA-AJ-WA; B6-WA-B6-CA
ACar 5:1	43.128	1.3189e-09	3.0334e-08	AJ-WA-AJ-CA; B6-CA-AJ-CA; B6-CA-AJ-WA; B6-WA-AJ-WA; B6-WA-B6-CA
ACar 6:0	5.3918	0.0058568	0.019757	B6-WA-AJ-CA
ACar 15:2	6.0418	0.0034427	0.012623	B6-CA-AJ-WA; B6-WA-AJ-WA
ACar 18:0	8.8046	0.00045249	0.0021806	AJ-WA-AJ-CA; B6-WA-AJ-CA; B6-WA-B6-CA
ACar 18:1 (2)	6.861	0.0018184	0.0071885	AJ-WA-AJ-CA; B6-WA-AJ-CA; B6-WA-B6-CA
ACar 20:0	18.925	2.08e-06	2.0637e-05	AJ-WA-AJ-CA; B6-WA-AJ-CA; B6-CA-AJ-WA; B6-WA-B6-CA
ACar 20:3 (1)	4.202	0.016495	0.047693	AJ-WA-AJ-CA; B6-WA-AJ-CA
ACar 20:4	4.7548	0.010089	0.031318	AJ-WA-AJ-CA; B6-WA-AJ-CA
ACar 20:5	6.9461	0.0017049	0.0069016	AJ-WA-AJ-CA; B6-WA-AJ-CA; B6-CA-AJ-WA
ACar 22:4	5.6301	0.004807	0.016891	AJ-WA-AJ-CA; B6-WA-AJ-CA
ACar 22:5	4.3948	0.013866	0.041763	AJ-WA-AJ-CA
Cer-NS d37:1; Cer-NS d18:1/19:0	4.274	0.015455	0.045329	B6-WA-AJ-CA
Cer-NS d38:1; Cer-NS d18:1/20:0	8.3986	0.00059715	0.0027221	AJ-WA-AJ-CA; B6-WA-AJ-CA; B6-CA-AJ-WA; B6-WA-B6-CA
Cer-NS d40:2; Cer-NS d18:2/22:0	8.7256	0.00047735	0.0022365	AJ-WA-AJ-CA; B6-CA-AJ-CA; B6-WA-AJ-CA
Cer-NS d42:1 (1); Cer-NS d18:1/24:0	4.659	0.010971	0.033849	B6-CA-AJ-CA; B6-CA-AJ-WA
Cer-NS d42:2; Cer-NS d18:1/24:1	4.7743	0.0099185	0.03098	B6-CA-AJ-WA; B6-WA-B6-CA
Cer-NS d42:3; Cer-NS d18:2/24:1	4.5159	0.012448	0.037944	B6-CA-AJ-WA
Cholesterol	6.3357	0.0027274	0.010073	B6-CA-AJ-CA; B6-CA-AJ-WA; B6-WA-AJ-WA
CL 72:9; CL 36:4-36:5	12.115	5.8437e-05	0.00035201	B6-CA-AJ-CA; B6-WA-AJ-CA; B6-CA-AJ-WA; B6-WA-AJ-WA
DAG 32:1; DAG 16:0-16:1	5.0034	0.0081363	0.026223	B6-CA-AJ-WA
DAG 34:1; DAG 16:0-18:1	7.8793	0.00085982	0.0037426	B6-WA-AJ-CA; B6-CA-AJ-WA; B6-WA-B6-CA
DAG 36:1; DAG 18:0-18:1	10.121	0.00019203	0.0010448	B6-WA-AJ-CA; B6-CA-AJ-WA; B6-WA-B6-CA
DAG 36:4 (2); DAG 16:0-20:4	5.8035	0.004172	0.015079	B6-CA-AJ-CA; B6-CA-AJ-WA
DAG 38:4 (1); DAG 16:0-22:4	5.871	0.0039496	0.014378	B6-CA-AJ-CA; B6-CA-AJ-WA
DAG 38:5 (2); DAG 16:0-22:5	17.488	3.8989e-06	3.4014e-05	B6-CA-AJ-CA; B6-CA-AJ-WA; B6-WA-AJ-WA
TAG 40:1; TAG 8:0-16:0-16:1	4.3421	0.014537	0.043314	B6-WA-AJ-WA
LPC 14:0	31.604	2.4815e-08	4.0505e-07	B6-CA-AJ-CA; B6-WA-AJ-CA; B6-CA-AJ-WA; B6-WA-AJ-WA
LPC 15:0	9.1935	0.00034896	0.0017143	B6-WA-AJ-CA; B6-CA-AJ-WA; B6-WA-B6-CA
LPC 16:1	18.421	2.582e-06	2.4194e-05	B6-WA-AJ-CA; B6-WA-AJ-WA; B6-WA-B6-CA
LPC 18:1	7.9996	0.0007894	0.0035038	B6-CA-AJ-WA; B6-WA-B6-CA
LPC 19:0	6.3987	0.0025961	0.0096591	AJ-WA-AJ-CA; B6-CA-AJ-WA
LPC 20:0	5.7277	0.0044375	0.015904	B6-CA-AJ-CA; B6-CA-AJ-WA
LPC 20:1	18.087	2.9884e-06	2.7493e-05	AJ-WA-AJ-CA; B6-WA-AJ-CA; B6-CA-AJ-WA; B6-WA-B6-CA
LPC 20:2	5.5973	0.0049387	0.017234	B6-CA-AJ-WA; B6-WA-AJ-WA
LPC 20:3	13.562	2.6436e-05	0.00016932	AJ-WA-AJ-CA; B6-CA-AJ-WA; B6-WA-B6-CA
LPC 22:4	17.606	3.6979e-06	3.2827e-05	B6-CA-AJ-CA; B6-WA-AJ-CA; B6-CA-AJ-WA; B6-WA-AJ-WA
LPC 22:5 (2)	17.375	4.1015e-06	3.5175e-05	B6-CA-AJ-CA; B6-WA-AJ-CA; B6-CA-AJ-WA; B6-WA-AJ-WA
LPE 20:4	5.7207	0.0044632	0.015904	B6-CA-AJ-CA; B6-CA-AJ-WA
LPE 22:5	19.301	1.774e-06	1.7953e-05	B6-CA-AJ-CA; B6-WA-AJ-CA; B6-CA-AJ-WA; B6-WA-AJ-WA
PC 28:0; PC 14:0-14:0	156.74	1.8915e-15	3.1904e-13	B6-CA-AJ-CA; B6-WA-AJ-CA; B6-CA-AJ-WA; B6-WA-AJ-WA; B6-WA-B6-CA
PC 29:0	73.689	6.0311e-12	3.0517e-10	B6-CA-AJ-CA; B6-WA-AJ-CA; B6-CA-AJ-WA; B6-WA-AJ-WA
PC 30:0; PC 14:0-16:0	31.009	2.953e-08	4.6695e-07	B6-CA-AJ-CA; B6-WA-AJ-CA; B6-CA-AJ-WA; B6-WA-AJ-WA
PC 30:1; PC 14:0-16:1	215.72	5.6038e-17	1.4178e-14	B6-CA-AJ-CA; B6-WA-AJ-CA; B6-CA-AJ-WA; B6-WA-AJ-WA
PC 30:2	79.356	2.7889e-12	1.764e-10	B6-CA-AJ-CA; B6-WA-AJ-CA; B6-CA-AJ-WA; B6-WA-AJ-WA
PC 31:0; PC 15:0-16:0	7.1857	0.0014247	0.0058611	B6-WA-AJ-CA; B6-WA-AJ-WA
PC 31:1 (1); PC 15:0-16:1	66.309	1.7917e-11	6.9739e-10	B6-CA-AJ-CA; B6-WA-AJ-CA; B6-CA-AJ-WA; B6-WA-AJ-WA
PC 31:1 (2)	12.417	4.9289e-05	0.00030415	B6-CA-AJ-CA; B6-WA-AJ-CA; B6-CA-AJ-WA; B6-WA-AJ-WA
PC 31:2	50.516	2.7949e-10	8.3188e-09	AJ-WA-AJ-CA; B6-CA-AJ-CA; B6-WA-AJ-CA; B6-CA-AJ-WA; B6-WA-AJ-WA
PC 32:0; PC 16:0-16:0	5.2876	0.0063912	0.021137	B6-WA-AJ-WA
PC 32:1; PC 16:0-16:1	7.7089	0.00097154	0.0041311	B6-WA-AJ-CA; B6-CA-AJ-WA; B6-WA-AJ-WA
PC 32:2 (1); PC 16:1-16:1	87.934	9.4975e-13	6.8653e-11	B6-CA-AJ-CA; B6-WA-AJ-CA; B6-CA-AJ-WA; B6-WA-AJ-WA
PC 32:2 (2)	13.774	2.3638e-05	0.00015738	B6-CA-AJ-CA; B6-WA-AJ-CA; B6-CA-AJ-WA; B6-WA-AJ-WA
PC 32:3 (1)	292.82	1.8598e-18	9.4108e-16	AJ-WA-AJ-CA; B6-CA-AJ-CA; B6-WA-AJ-CA; B6-CA-AJ-WA; B6-WA-AJ-WA
PC 32:3 (2); PC 16:0-16:3	28.516	6.3055e-08	8.8708e-07	B6-CA-AJ-CA; B6-WA-AJ-CA; B6-CA-AJ-WA; B6-WA-AJ-WA
PC 33:1; PC 16:0-17:1	9.2454	0.00033722	0.0016729	B6-CA-AJ-CA; B6-WA-AJ-CA; B6-WA-AJ-WA
PC 33:2; PC 15:0-18:2	31.645	2.4522e-08	4.0505e-07	B6-CA-AJ-CA; B6-WA-AJ-CA; B6-CA-AJ-WA; B6-WA-AJ-WA; B6-WA-B6-CA
PC 33:3	22.537	4.9107e-07	5.6288e-06	B6-CA-AJ-CA; B6-WA-AJ-CA; B6-CA-AJ-WA; B6-WA-AJ-WA
PC 34:3 (1); PC 16:1-18:2	5.3297	0.0061689	0.020536	B6-WA-AJ-CA; B6-WA-AJ-WA
PC 34:3 (2); PC 16:0-18:3	5.3396	0.0061182	0.020502	AJ-WA-AJ-CA; B6-CA-AJ-WA
PC 34:4 (1); PC 16:2-18:2	46.767	5.9828e-10	1.5933e-08	AJ-WA-AJ-CA; B6-CA-AJ-CA; B6-WA-AJ-CA; B6-CA-AJ-WA; B6-WA-AJ-WA
PC 34:4 (2); PC 14:0-20:4	71.404	8.3579e-12	3.8446e-10	B6-CA-AJ-CA; B6-WA-AJ-CA; B6-CA-AJ-WA; B6-WA-AJ-WA
PC 34:5 (1)	128.05	1.7084e-14	1.8175e-12	AJ-WA-AJ-CA; B6-CA-AJ-CA; B6-WA-AJ-CA; B6-CA-AJ-WA; B6-WA-AJ-WA
PC 34:5 (2)	51.916	2.1296e-10	7.1838e-09	B6-CA-AJ-CA; B6-WA-AJ-CA; B6-CA-AJ-WA; B6-WA-AJ-WA
PC 35:3; PC 17:1-18:2	12.02	6.1663e-05	0.00036281	B6-WA-AJ-CA; B6-WA-AJ-WA
PC 36:3 (3); PC 16:0-20:3	6.6603	0.0021197	0.0081875	B6-CA-AJ-CA; B6-CA-AJ-WA
PC 36:4 (2); PC 16:0-20:4	7.2372	0.0013713	0.0056875	B6-CA-AJ-CA; B6-CA-AJ-WA; B6-WA-AJ-WA
PC 36:5 (1); PC 18:2-18:3	10.427	0.0001587	0.00088568	AJ-WA-AJ-CA; B6-CA-AJ-WA; B6-WA-AJ-WA
PC 36:5 (3); PC 16:0-20:5	26.047	1.4086e-07	1.8756e-06	B6-CA-AJ-CA; B6-WA-AJ-CA; B6-CA-AJ-WA; B6-WA-AJ-WA
PC 36:6 (2); PC 14:0-22:6	127.46	1.7959e-14	1.8175e-12	B6-CA-AJ-CA; B6-WA-AJ-CA; B6-CA-AJ-WA; B6-WA-AJ-WA; B6-WA-B6-CA
PC 37:6 (2); PC 15:0-22:6	17.175	4.4914e-06	3.7256e-05	B6-CA-AJ-CA; B6-WA-AJ-CA; B6-CA-AJ-WA; B6-WA-AJ-WA
PC 37:7	23.022	4.0979e-07	4.8222e-06	B6-CA-AJ-CA; B6-WA-AJ-CA; B6-CA-AJ-WA; B6-WA-AJ-WA
PC 38:2; PC 18:0-20:2	6.6101	0.0022031	0.0083818	B6-WA-AJ-CA
PC 38:4 (1); PC 16:0-22:4	14.436	1.6781e-05	0.00011322	B6-CA-AJ-CA; B6-WA-AJ-CA; B6-CA-AJ-WA; B6-WA-AJ-WA
PC 38:4 (2); PC 18:0-20:4	16.891	5.1149e-06	4.1744e-05	B6-CA-AJ-CA; B6-WA-AJ-CA; B6-CA-AJ-WA; B6-WA-AJ-WA
PC 38:5 (2); PC 16:0-22:5	21.614	6.983e-07	7.6813e-06	B6-CA-AJ-CA; B6-WA-AJ-CA; B6-CA-AJ-WA; B6-WA-AJ-WA
PC 38:7 (1); PC 18:3-20:4	6.6686	0.0021061	0.0081875	AJ-WA-AJ-CA; B6-CA-AJ-CA; B6-WA-AJ-CA
PC 38:7 (2); PC 16:1-22:6	5.0959	0.0075175	0.024541	B6-CA-AJ-CA; B6-CA-AJ-WA
PC 38:8	69.941	1.035e-11	4.3641e-10	B6-CA-AJ-CA; B6-WA-AJ-CA; B6-CA-AJ-WA; B6-WA-AJ-WA
PC 39:5 (2); PC 17:0-22:5	18.557	2.4355e-06	2.3252e-05	B6-CA-AJ-CA; B6-WA-AJ-CA; B6-CA-AJ-WA; B6-WA-AJ-WA
PC 39:6 (1)	4.2046	0.016456	0.047693	B6-WA-AJ-CA; B6-WA-AJ-WA
PC 39:8	5.6809	0.0046109	0.016316	B6-CA-AJ-WA
PC 40:3 (2)	15.161	1.1663e-05	8.4618e-05	B6-CA-AJ-CA; B6-WA-AJ-CA; B6-CA-AJ-WA; B6-WA-AJ-WA
PC 40:4 (1); PC 18:0-22:4	24.78	2.177e-07	2.6868e-06	B6-CA-AJ-CA; B6-WA-AJ-CA; B6-WA-AJ-WA; B6-WA-B6-CA
PC 40:4 (2)	10.387	0.00016268	0.00089475	AJ-WA-AJ-CA; B6-WA-AJ-CA; B6-WA-B6-CA
PC 40:5 (1); PC 18:0-22:5	14.647	1.5079e-05	0.00010597	AJ-WA-AJ-CA; B6-CA-AJ-CA; B6-WA-AJ-CA; B6-WA-AJ-WA; B6-WA-B6-CA
PC 40:5 (2); PC 18:0-22:5	19.397	1.7039e-06	1.7953e-05	B6-CA-AJ-CA; B6-WA-AJ-CA; B6-WA-AJ-WA; B6-WA-B6-CA
PC 40:6 (1); PC 18:1-22:5	4.2709	0.015498	0.045329	AJ-WA-AJ-CA; B6-WA-AJ-CA
PC 40:6 (3); PC 18:0-22:6	8.7567	0.00046738	0.0022103	B6-WA-AJ-CA; B6-WA-B6-CA
PC 40:7 (1); PC 18:2-22:5	6.8742	0.0018002	0.0071724	AJ-WA-AJ-CA; B6-CA-AJ-WA
PC 40:8 (1)	12.054	6.0495e-05	0.00036012	AJ-WA-AJ-CA; B6-CA-AJ-WA; B6-WA-AJ-WA; B6-WA-B6-CA
PC 40:9	5.5345	0.0052014	0.017904	AJ-WA-AJ-CA; B6-CA-AJ-WA
PC 42:6; PC 18:0-24:6	5.0323	0.0079369	0.025744	B6-WA-AJ-CA
PC 42:8 (2); PC 20:4-22:4	11.77	7.1174e-05	0.00040925	B6-CA-AJ-CA; B6-WA-AJ-CA; B6-CA-AJ-WA; B6-WA-AJ-WA
PC 42:9 (2); PC 20:4-22:5	25.334	1.7959e-07	2.3301e-06	B6-CA-AJ-CA; B6-WA-AJ-CA; B6-CA-AJ-WA; B6-WA-AJ-WA
PC 42:10; PC 20:4-22:6	4.9005	0.00889	0.028291	B6-WA-AJ-CA
PC 44:10; PC 22:4-22:6	15.964	7.8974e-06	6.0547e-05	B6-CA-AJ-CA; B6-WA-AJ-CA; B6-CA-AJ-WA; B6-WA-AJ-WA
PC 32:0e	5.3958	0.005837	0.019757	B6-CA-AJ-WA
PC 34:3e	7.974	0.00080386	0.003537	B6-CA-AJ-WA; B6-WA-B6-CA
PC 36:5e	10.01	0.00020592	0.0011085	AJ-WA-AJ-CA; B6-WA-AJ-CA; B6-WA-B6-CA
PC 38:4e	12.668	4.2875e-05	0.00026784	B6-CA-AJ-CA; B6-WA-AJ-CA; B6-CA-AJ-WA; B6-WA-AJ-WA
PC 38:5e (2)	14.477	1.6439e-05	0.00011241	B6-CA-AJ-CA; B6-WA-AJ-CA; B6-WA-AJ-WA; B6-WA-B6-CA
PC 38:5e (3)	16.497	6.1412e-06	4.7807e-05	B6-CA-AJ-CA; B6-WA-AJ-CA; B6-WA-AJ-WA; B6-WA-B6-CA
PC 38:6e (2)	23.346	3.6379e-07	4.3828e-06	B6-CA-AJ-CA; B6-WA-AJ-CA; B6-CA-AJ-WA; B6-WA-AJ-WA; B6-WA-B6-CA
PC 38:7e	4.7819	0.0098524	0.030965	B6-WA-AJ-CA; B6-WA-B6-CA
PC 39:8e	14.79	1.4031e-05	9.9992e-05	B6-CA-AJ-CA; B6-WA-AJ-CA; B6-CA-AJ-WA; B6-WA-AJ-WA
PC 40:6e	8.4885	0.00056126	0.0026055	B6-WA-AJ-CA; B6-WA-AJ-WA; B6-WA-B6-CA
PC 40:7e (2)	6.7264	0.0020148	0.0079032	B6-WA-AJ-CA; B6-WA-AJ-WA
PE 34:3; PE 16:1-18:2	7.5567	0.0010846	0.0045735	B6-CA-AJ-CA; B6-WA-AJ-CA; B6-CA-AJ-WA; B6-WA-AJ-WA
PE 36:4 (2); PE 16:0-20:4	6.4441	0.0025056	0.0094615	B6-CA-AJ-WA
PE 36:6	113.37	6.3551e-14	5.3595e-12	B6-CA-AJ-CA; B6-WA-AJ-CA; B6-CA-AJ-WA; B6-WA-AJ-WA
PE 38:4 (1); PE 16:0-22:4	6.6486	0.0021387	0.0081984	B6-CA-AJ-CA; B6-WA-AJ-CA; B6-CA-AJ-WA; B6-WA-AJ-WA
PE 38:4 (2); PE 18:0-20:4	7.8703	0.00086539	0.0037426	B6-CA-AJ-CA; B6-WA-AJ-CA; B6-CA-AJ-WA; B6-WA-AJ-WA
PE 38:5 (1); PE 18:1-20:4	5.5747	0.0050315	0.017438	B6-CA-AJ-CA; B6-CA-AJ-WA
PE 38:5 (2); PE 16:0-22:5	16.745	5.4723e-06	4.3952e-05	B6-CA-AJ-CA; B6-WA-AJ-CA; B6-CA-AJ-WA; B6-WA-AJ-WA
PE 38:7 (2)	41.296	2.0057e-09	4.4126e-08	AJ-WA-AJ-CA; B6-CA-AJ-CA; B6-WA-AJ-CA; B6-CA-AJ-WA; B6-WA-AJ-WA
PE 40:4; PE 18:0-22:4	18.786	2.2071e-06	2.1476e-05	B6-CA-AJ-CA; B6-WA-AJ-CA; B6-CA-AJ-WA; B6-WA-AJ-WA
PE 40:5 (2); PE 18:0-22:5	29.691	4.3819e-08	6.7189e-07	B6-CA-AJ-CA; B6-WA-AJ-CA; B6-CA-AJ-WA; B6-WA-AJ-WA
PE 40:6 (1); PE 18:1-22:5	28.895	5.5997e-08	8.3337e-07	B6-CA-AJ-CA; B6-WA-AJ-CA; B6-CA-AJ-WA; B6-WA-AJ-WA
PE 40:8; PE 18:2-22:6	4.5494	0.012084	0.037057	B6-CA-AJ-WA; B6-WA-AJ-WA
PE 42:8	43.386	1.2446e-09	2.9988e-08	B6-CA-AJ-CA; B6-WA-AJ-CA; B6-CA-AJ-WA; B6-WA-AJ-WA
PE 42:10	17.264	4.313e-06	3.6373e-05	B6-CA-AJ-CA; B6-WA-AJ-CA; B6-CA-AJ-WA; B6-WA-AJ-WA
PE 42:11	5.1861	0.006963	0.022878	B6-WA-AJ-CA
PE 44:9; PE 22:4-22:5	54.654	1.2741e-10	4.605e-09	B6-CA-AJ-CA; B6-WA-AJ-CA; B6-CA-AJ-WA; B6-WA-AJ-WA
PE 44:10; PE 22:4-22:6	17.889	3.2605e-06	2.9461e-05	B6-CA-AJ-CA; B6-WA-AJ-CA; B6-CA-AJ-WA; B6-WA-AJ-WA
PE 44:11 (2)	35.2	9.1424e-09	1.6522e-07	B6-CA-AJ-CA; B6-WA-AJ-CA; B6-CA-AJ-WA; B6-WA-AJ-WA
PE 44:12	4.1483	0.017319	0.049792	B6-WA-AJ-CA
PI 36:4	4.9388	0.0086004	0.027543	B6-CA-AJ-WA
PI 38:3	13.467	2.7798e-05	0.00017582	B6-CA-AJ-CA; B6-WA-AJ-CA; B6-CA-AJ-WA; B6-WA-AJ-WA
PI 38:5 (1)	8.299	0.00063988	0.0028909	B6-CA-AJ-WA; B6-WA-B6-CA
PI 38:5 (2)	37.761	4.7171e-09	9.1801e-08	B6-CA-AJ-CA; B6-WA-AJ-CA; B6-CA-AJ-WA; B6-WA-AJ-WA
PI 40:7	9.9265	0.00021712	0.0011564	AJ-WA-AJ-CA; B6-WA-AJ-CA; B6-CA-AJ-WA; B6-WA-B6-CA
PS 40:4; PS 18:0-22:4	9.3383	0.00031725	0.0015894	B6-CA-AJ-CA; B6-WA-AJ-CA; B6-WA-AJ-WA
PS 40:5; PS 18:0-22:5	10.525	0.00014936	0.00084917	B6-CA-AJ-CA; B6-WA-AJ-CA; B6-CA-AJ-WA; B6-WA-AJ-WA
PS 42:10	28.513	6.3112e-08	8.8708e-07	B6-CA-AJ-CA; B6-WA-AJ-CA; B6-CA-AJ-WA; B6-WA-AJ-WA
PS 44:10	12.276	5.3353e-05	0.00032526	B6-CA-AJ-CA; B6-WA-AJ-CA; B6-CA-AJ-WA; B6-WA-AJ-WA
SM d32:1; SM d9:1/23:0	9.3583	0.00031313	0.0015844	B6-CA-AJ-CA; B6-WA-AJ-CA; B6-CA-AJ-WA; B6-WA-AJ-WA
SM d34:0; SM d15:0/19:0	35.85	7.7014e-09	1.4433e-07	B6-CA-AJ-CA; B6-WA-AJ-CA; B6-CA-AJ-WA; B6-WA-AJ-WA
SM d34:1; SM d18:1/16:0	13.706	2.4501e-05	0.00016101	B6-CA-AJ-CA; B6-WA-AJ-CA; B6-CA-AJ-WA; B6-WA-AJ-WA
SM d34:2	8.9534	0.00040942	0.001992	B6-CA-AJ-CA; B6-WA-AJ-CA; B6-WA-AJ-WA
1-Methylhistidine	38.49	3.9342e-09	7.9628e-08	AJ-WA-AJ-CA; B6-CA-AJ-CA; B6-WA-AJ-CA; B6-WA-AJ-WA; B6-WA-B6-CA
1-Methylnicotinamide	6.4182	0.0025568	0.0095831	B6-CA-AJ-CA; B6-CA-AJ-WA
3-Methylhistidine	4.2802	0.015368	0.045329	B6-WA-AJ-CA
Arginine	22.486	5.0059e-07	5.6288e-06	AJ-WA-AJ-CA; B6-CA-AJ-CA; B6-WA-AJ-CA; B6-WA-AJ-WA; B6-WA-B6-CA
Asparagine	19.481	1.6451e-06	1.7711e-05	AJ-WA-AJ-CA; B6-WA-AJ-CA; B6-CA-AJ-WA; B6-WA-B6-CA
Betaine	5.4851	0.005419	0.018527	B6-CA-AJ-CA; B6-CA-AJ-WA; B6-WA-B6-CA
Choline	15.824	8.446e-06	6.3786e-05	B6-WA-AJ-CA; B6-WA-AJ-WA; B6-WA-B6-CA
Citrulline	15.154	1.1706e-05	8.4618e-05	AJ-WA-AJ-CA; B6-WA-AJ-CA; B6-CA-AJ-WA; B6-WA-B6-CA
Creatinine	4.4362	0.013362	0.040487	B6-WA-B6-CA
Dihydroxyphenylalanine	8.7643	0.00046498	0.0022103	AJ-WA-AJ-CA; B6-WA-AJ-CA; B6-CA-AJ-WA; B6-WA-B6-CA
Dimethylarginine	27.899	7.6667e-08	1.0485e-06	AJ-WA-AJ-CA; B6-CA-AJ-CA; B6-WA-AJ-CA; B6-WA-AJ-WA; B6-WA-B6-CA
Ergothioneine	4.3409	0.014552	0.043314
Glutamine	7.7097	0.00097098	0.0041311	AJ-WA-AJ-CA; B6-CA-AJ-WA; B6-WA-B6-CA
Glycine	50.21	2.9684e-10	8.3444e-09	AJ-WA-AJ-CA; B6-CA-AJ-CA; B6-WA-AJ-CA; B6-CA-AJ-WA; B6-WA-B6-CA
Leucine	7.5102	0.001122	0.0046919	AJ-WA-AJ-CA; B6-CA-AJ-WA; B6-WA-AJ-WA
Lysine	24.813	2.1523e-07	2.6868e-06	AJ-WA-AJ-CA; B6-CA-AJ-CA; B6-WA-AJ-CA; B6-WA-AJ-WA; B6-WA-B6-CA
Methionine	6.9197	0.0017393	0.0069846	B6-WA-AJ-CA
N6,N6,N6-Trimethyllysine	10.421	0.00015928	0.00088568	AJ-WA-AJ-CA; B6-CA-AJ-CA; B6-WA-AJ-CA
N,N-Dimethylglycine	9.4498	0.00029498	0.0015218	B6-CA-AJ-CA; B6-CA-AJ-WA; B6-WA-AJ-WA
N-Acetylhistamine	19.347	1.7401e-06	1.7953e-05	B6-WA-AJ-CA; B6-CA-AJ-WA; B6-WA-AJ-WA; B6-WA-B6-CA
N-Acetylornithine	14.515	1.6122e-05	0.00011175	B6-CA-AJ-CA; B6-WA-AJ-CA; B6-CA-AJ-WA; B6-WA-AJ-WA
N-epsilon-Methyllysine	50.991	2.5465e-10	8.0534e-09	B6-CA-AJ-CA; B6-WA-AJ-CA; B6-CA-AJ-WA; B6-WA-AJ-WA
Ornithine	9.5923	0.00026891	0.0014028	B6-CA-AJ-CA; B6-WA-AJ-CA; B6-CA-AJ-WA; B6-WA-AJ-WA
Pantothenic acid	34.974	9.7127e-09	1.6947e-07	AJ-WA-AJ-CA; B6-CA-AJ-CA; B6-CA-AJ-WA; B6-WA-AJ-WA; B6-WA-B6-CA
Proline	9.7372	0.00024497	0.0012912	B6-CA-AJ-CA; B6-WA-AJ-CA; B6-CA-AJ-WA; B6-WA-AJ-WA
Serine	39.175	3.3251e-09	7.0105e-08	AJ-WA-AJ-CA; B6-WA-AJ-CA; B6-CA-AJ-WA; B6-WA-AJ-WA; B6-WA-B6-CA
TMAO	13.567	2.6357e-05	0.00016932	AJ-WA-AJ-CA; B6-CA-AJ-CA; B6-WA-AJ-CA
Threonine	15.56	9.5946e-06	7.1395e-05	AJ-WA-AJ-CA; B6-WA-AJ-CA; B6-CA-AJ-WA; B6-WA-B6-CA
Trigonelline	16.556	5.9737e-06	4.723e-05	AJ-WA-AJ-CA; B6-WA-AJ-CA; B6-CA-AJ-WA; B6-WA-B6-CA
Urea	9.4354	0.00029775	0.0015218	AJ-WA-AJ-CA; B6-CA-AJ-WA
Carnosine	4.8285	0.0094612	0.029921	B6-CA-AJ-CA; B6-CA-AJ-WA

## Sheet: README
GASTRO_AU & GASTRO_pmol lists
Metabolite name	name of metabolite	lipid class abbreviation is followed by the total number of carbon atoms and double bonds, e.g., DAG 36:4; isomers are marked with the number in parenthesis, e.g., DAG 36:4 (1); DAG 18:2-18:2; DAG 36:4 (2); DAG 16:0-20:4
Subclass	chemical classification	(see below)
Class	simplified chemical classification used in Fig. S7	(see below)
Unit	units of measurement	arb. units/mg or pmol/mg
Sample ID	identifiers of samples from mice's gastrocnemius muscle	LM025–LM051
Group	experimental groups	AJ-CA, AJ-WA, B6-CA, B6-WA
Subclass (complex lipids)
Abbreviation	Lipid subclass	Description: chain summed	Description: chain separated
ACar	Acylcarnitine	ACar 18:1	ACar 18:1
Cer (Cer-NDS)	Ceramide non-hydroxyfatty acid-dihydrosphingosine	Cer-NDS d44:0	Cer-NDS d18:0/26:0
Cer (Cer-NS)	Ceramide non-hydroxyfatty acid-sphingosine	Cer-NS d42:1	Cer-NS d18:1/24:0
Cholesterol	Cholesterol	Cholesterol
CL	Cardiolipin	CL 70:5	CL 16:0-18:1-18:2-18:2 / CL 34:1-36:2
DAG	Diacylglycerol	DAG 38:4	DAG 18:0-20:4
HexCer (HexCer-NDS)	Hexosylceramide non-hydroxyfatty acid-dihydrosphingosine	HexCer-NDS d40:0	HexCer-NDS d18:0/22:0
HexCer (HexCer-NS)	Hexosylceramide non-hydroxyfatty acid-sphingosine	HexCer-NS d38:1	HexCer-NS d18:1/20:0
LPC	Lysophophatidylcholine	LPC 18:1	LPC 18:1
LPE	Lysophosphatidylethanolamine	LPE 18:1	LPE 18:1
PC	Phosphatidylcholine	PC 38:4	PC 18:0-20:4
PCe	Ether-linked phosphatidylcholine	PC 38:4e	PC 18:0e/20:4
PE	Phosphatidylethanolamine	PE 38:4	PE 18:0-20:4
PEe	Ether-linked phosphatidylethanolamine	PE 38:4e	PE 18:0e/20:4
PG	Phosphatidylglycerol	PG 38:4	PG 18:0-20:4
PI	Phosphatidylinositol	PI 38:4	PI 18:0-20:4
PS	Phosphatidylserine	PS 38:4	PS 18:0-20:4
SHexCer	Sulfatide	SHexCer d36:1	SHexCer d18:1/18:0
SM	Sphingomyelin	SM d38:1	SM d18:1/20:0
TAG	Triacylglycerol	TAG 56:8	TAG 16:0-18:2-22:6
Class
Abbreviation	Lipid class
AC	acylcarnitines
Cer	ceramides
CL	cardiolipins
Non-polar	diacylglycerides, triacylglycerides
PL	phospholipids
SM	sphingomyelins
Others	polar molecules
GASTRO_ANOVA list
f value	value provided by one-way ANOVA
p (raw)	raw p-value
p (FDR)	p-value that has been adjusted for the False Discovery Rate (FDR)
Tukey's HSD	pairs of significantly different groups according to Tukey honestly significant difference (HSD) test - post-hoc test
Note	Heatmap was generated in MetaboAnalyst v 4.0 from pre-arranged analytes based on their chemical classification, using Euclidean for distance measure and Ward for the clustering algorithm. Each column represents a mouse and each row represents the expression profile of an analyte across mice.
